# Supplementary material for: Identification of microRNA-Associated-ceRNA Networks Regulating Crop Milk Production in Pigeon (Columba livia)
Source: Genes (Basel). 2020 Dec 30;12(1):39. doi: 10.3390/genes12010039 (PMC7824448; doi:10.3390/genes12010039)
Supplement: Supplementary file 1 [file genes-12-00039-s001.zip › Table S2.xlsx]

## Sheet: sRNA_total_classify
Types	T1	T1(percent)	T2	T2(percent)	T3	T3(percent)	T4	T4(percent)	T5	T5(percent)	C1	C1(percent)	C2	C2(percent)	C3	C3(percent)	C4	C4(percent)	C5	C5(percent)
total	12465242	1	11875079	1	15187405	1	16714329	1	15266339	1	9780560	1	11578750	1	10675774	1	9580916	1	12668115	1
known_miRNA	3345968	0.2684	3259891	0.2745	4364508	0.2874	4128974	0.247	4902390	0.3211	4451032	0.4551	5853019	0.5055	5317467	0.4981	4055157	0.4233	6693991	0.5284
rRNA	395307	0.0317	443126	0.0373	547055	0.036	971324	0.0581	932213	0.0611	135173	0.0138	160109	0.0138	179208	0.0168	250726	0.0262	115431	0.0091
tRNA	1909236	0.1532	1302630	0.1097	1726367	0.1137	2019458	0.1208	1263164	0.0827	794559	0.0812	381733	0.033	375023	0.0351	458878	0.0479	594454	0.0469
snRNA	32987	0.0026	61702	0.0052	33039	0.0022	66998	0.004	62237	0.0041	10347	0.0011	19540	0.0017	12276	0.0011	9368	0.001	10812	0.0009
snoRNA	104710	0.0084	107925	0.0091	174984	0.0115	200458	0.012	206334	0.0135	208842	0.0214	242819	0.021	188776	0.0177	143994	0.015	318969	0.0252
other_rfam	3340576	0.268	3270526	0.2754	5389571	0.3549	5189464	0.3105	5834111	0.3822	3388788	0.3465	3975516	0.3433	4038626	0.3783	4262992	0.4449	4243376	0.335
repeat	25154	0.002	31670	0.0027	25835	0.0017	33315	0.002	25564	0.0017	7815	0.0008	12761	0.0011	6165	0.0006	4995	0.0005	7463	0.0006
exon:+	1141815	0.0916	1307395	0.1101	947357	0.0624	1528890	0.0915	724502	0.0475	344256	0.0352	437716	0.0378	216669	0.0203	131039	0.0137	299296	0.0236
exon:-	23345	0.0019	29382	0.0025	21162	0.0014	30623	0.0018	16243	0.0011	6242	0.0006	7761	0.0007	4993	0.0005	3402	0.0004	4852	0.0004
intron:+	347643	0.0279	336273	0.0283	301962	0.0199	433351	0.0259	254588	0.0167	84890	0.0087	144574	0.0125	74450	0.007	49431	0.0052	101098	0.008
intron:-	74709	0.006	71872	0.0061	45103	0.003	74103	0.0044	50688	0.0033	16037	0.0016	21282	0.0018	14024	0.0013	9096	0.0009	12099	0.001
novel_miRNA	1925	0.0002	11958	0.001	4662	0.0003	4030	0.0002	5048	0.0003	3049	0.0003	3767	0.0003	5031	0.0005	15819	0.0017	4584	0.0004
other	1721867	0.1381	1640729	0.1382	1605800	0.1057	2033341	0.1217	989257	0.0648	329530	0.0337	318153	0.0275	243066	0.0228	186019	0.0194	261690	0.0207
