# Supplementary material for: Identification of microRNA-Associated-ceRNA Networks Regulating Crop Milk Production in Pigeon (Columba livia)
Source: Genes (Basel). 2020 Dec 30;12(1):39. doi: 10.3390/genes12010039 (PMC7824448; doi:10.3390/genes12010039)
Supplement: Supplementary file 1 [file genes-12-00039-s001.zip › Table S3.xlsx]

## Sheet: total_novel
ID	miRNA	Star	Precursor	Location
Novel_1	AAACTGGGTCCCTCTTTTTGA	AAGAAGATGGGCCCAATTTGA	AAGAAGATGGGCCCAATTTGAATTCACTGTATCTTTGAAACTGGGTCCCTCTTTTTGA	NW_004973192.1:7772367..7772425:+
Novel_2	AAACTGGGTCCCTCTTTTTGA	CAAGAAGATGGGCCCAATTTG	CAAGAAGATGGGCCCAATTTGAATTCACTGTATCTTTGAAACTGGGTCCCTCTTTTTGA	NW_004973192.1:7772366..7772425:+
Novel_3	AAACTGGGTCCCTCTTTTTGA	GAAGAGATGGACCCAATTTC	GAAGAGATGGACCCAATTTCAAAGGCATAGTGATTTCAAACTGGGTCCCTCTTTTTGA	NW_004973279.1:869199..869257:+
Novel_4	AAACTGGGTCCCTCTTTTTGAA	TGAAGAGATGGACCCAATTT	TGAAGAGATGGACCCAATTTCAAAGGCATAGTGATTTCAAACTGGGTCCCTCTTTTTGAA	NW_004973279.1:869198..869258:+
Novel_5	AAATTGGGTCCATCTTTTTGAAA	AAAACGATGGACCCAATTTG	AAAACGATGGACCCAATTTGAATTCACTACCCATTTGAAATTGGGTCCATCTTTTTGAAA	NW_004973254.1:5559154..5559214:-
Novel_6	AAATTGGGTCCATCTTTTTGAAA	TTTCAAAAAGTTAGACCCAATT	TTTCAAAAAGTTAGACCCAATTTCAAGCCACTGTGATTTCAAATTGGGTCCATCTTTTTGAAA	NW_004973405.1:1550354..1550417:-
Novel_7	AACCGGATCCGTTATCAACACC	TTGATACCGGCACCGGATCCGT	TTGATACCGGCACCGGATCCGTCATTGAGAGCGGAACCGGATCCGTTATCAACACC	NW_004975561.1:2269..2325:-
Novel_8	AACTTTCAACCCAAGCCCTGCA	TGGGGCTTTGGCAGAAAGCTGT	TGGGGCTTTGGCAGAAAGCTGTGGTTCATATCCTGAAGAATGCCTCAGTTCTTAAGGAAACAATAACAACTTTCAACCCAAGCCCTGCA	NW_004973519.1:165739..165828:+
Novel_9	AAGATCTGGTGGAACCC	GTTCTTTGGAGCTTCC	AAGATCTGGTGGAACCCATGTTGTTCCAAATTTCTATAAAGGTAGATGGTTCTTTGGAGCTTCC	NW_004973519.1:1884787..1884851:-
Novel_10	AAGATGCAAACTGTCTGAACGT	ATTCAGATAGTTGTATCTGTT	ATTCAGATAGTTGTATCTGTTGCAAAAAAAAAAAGAGCTACAAAAAGAAACATAAGATGCAAACTGTCTGAACGT	NW_004973595.1:1567116..1567191:+
Novel_11	AAGATGCAAACTGTCTGAACGT	GTTCAAATAGTTTGCATCCGAT	AAGATGCAAACTGTCTGAACGTTTCTATAAACGTTCAAATAGTTTGCATCCGAT	NW_004973595.1:1567169..1567223:+
Novel_12	AAGATGCAAACTGTCTGAACGT	TTCAAATAGTTTGCATCCGATGTT	AAGATGCAAACTGTCTGAACGTTTCTATAAACGTTCAAATAGTTTGCATCCGATGTT	NW_004973595.1:1567169..1567226:+
Novel_13	AAGGATGGGTGTATCTCTGCAG	TTGCAGGATGCAGCCATGCTTGA	TTGCAGGATGCAGCCATGCTTGAGCAGCTTTGCTGCAAGGATGGGTGTATCTCTGCAG	NW_004973285.1:854208..854266:+
Novel_14	AAGGATGGGTGTATCTCTGCAG	TTGCAGGATGCAGCCATGCTTGA	TTGCAGGATGCAGCCATGCTTGAGCAGCTTTGCTGCAAGGATGGGTGTATCTCTGCAG	NW_004985152.1:373..431:+
Novel_15	AAGGATGGGTGTATCTCTGCAGC	TGCAGGATGCAGCCATGCTTGA	TGCAGGATGCAGCCATGCTTGAGCAGCTTTGCTGCAAGGATGGGTGTATCTCTGCAGC	NW_004973285.1:854209..854267:+
Novel_16	AAGGATGGGTGTATCTCTGCAGC	TGCAGGATGCAGCCATGCTTGA	TGCAGGATGCAGCCATGCTTGAGCAGCTTTGCTGCAAGGATGGGTGTATCTCTGCAGC	NW_004985152.1:374..432:+
Novel_17	AATAGATGGACCCAATTTGAAA	TGAAATTGCGTCCATCTTTTTGA	AATAGATGGACCCAATTTGAAATCTGTACTGCTTTGAAATTGCGTCCATCTTTTTGA	NW_004973334.1:4876096..4876153:+
Novel_18	AATGAGCCGCCGTGTGTCCGCAGG	TGCGGGCACGGGCGGGTTTCC	TGCGGGCACGGGCGGGTTTCCCTTGCCGGGAATGAGCCGCCGTGTGTCCGCAGG	NW_004973760.1:2507741..2507795:+
Novel_19	AATTATTTTAGGCTGATGT	GTCTTTCCCTGAAATGAGATA	GTCTTTCCCTGAAATGAGATACATTCTTAATTATTTTAGGCTGATGT	NW_004973422.1:478495..478542:+
Novel_20	AATTTCAGGACTGTATAAAT	TTTATACAGTCCTAAAATTA	AATTTCAGGACTGTATAAATATAAGTGGTCCTACATTTATACAGTCCTAAAATTA	NW_004973689.1:15064275..15064330:+
Novel_21	ACAGAGCCTGACAAACCCAAC	GGGGTTTGTCGGGCTCTTTG	GGGGTTTGTCGGGCTCTTTGTTGCACAGGTATTGAAAGAGCCCTATAGAGACCAACAGAGCCTGACAAACCCAAC	NW_004973602.1:2526335..2526410:-
Novel_22	ACAGAGCCTGACAAACCCAACA	TGGGGTTTGTCGGGCTCTTTG	TGGGGTTTGTCGGGCTCTTTGTTGCACAGGTATTGAAAGAGCCCTATAGAGACCAACAGAGCCTGACAAACCCAACA	NW_004973602.1:2526334..2526411:-
Novel_23	ACCTGATGATGCTTACCTGAAGT	TGAAGGGTAGCAGTATTGGTCT	TGAAGGGTAGCAGTATTGGTCTATGTGGACAGGGAGCAGGTGTTAATCCTCTGTGCTCACAGGGAACCTGATGATGCTTACCTGAAGT	NW_004973254.1:10492031..10492119:-
Novel_24	ACCTGATGATGCTTACCTGAAGTC	CTGAAGGGTAGCAGTATTGGTCT	CTGAAGGGTAGCAGTATTGGTCTATGTGGACAGGGAGCAGGTGTTAATCCTCTGTGCTCACAGGGAACCTGATGATGCTTACCTGAAGTC	NW_004973254.1:10492030..10492120:-
Novel_25	ACGCGGCTGTTTCTGTGCCAGC	TGGCAGTGACCAGCTGGCGAGTTC	TGGCAGTGACCAGCTGGCGAGTTCGAGTAATCGCGAACGCGGCTGTTTCTGTGCCAGC	NW_004973300.1:260758..260816:-
Novel_26	ACTAAGATATTTCTCCTGAAGG	TTTAGGAGAAAAATCTCAGTTA	TTTAGGAGAAAAATCTCAGTTATTGCACTTTGTGTAAATTCAATAACTAAGATATTTCTCCTGAAGG	NW_004973427.1:883601..883668:-
Novel_27	ACTCACCAGCAGCGAGACAAGG	TTGTCTCAGCAGCTGGTGGGCCC	ACTCACCAGCAGCGAGACAAGGATAAGGCATTCTGGACCAGGCACCAGCCACACCACCTTGTCTCAGCAGCTGGTGGGCCC	NW_004973229.1:192602..192683:-
Novel_28	AGATCTGGTGGAACCCA	GGTTCTTTGGAGCTTC	AGATCTGGTGGAACCCATGTTGTTCCAAATTTCTATAAAGGTAGATGGTTCTTTGGAGCTTC	NW_004973519.1:1884788..1884850:-
Novel_29	AGCACAGTCTGAGCTCC	GGCTATTTCCAGAGCCCTGA	AGCACAGTCTGAGCTCCCACCCAGTGGTTTGGGCTATTTCCAGAGCCCTGA	NW_004973438.1:1114388..1114439:-
Novel_30	AGCACAGTCTGAGCTCC	GGCTCTGGCCCTGCCAC	AGCACAGTCTGAGCTCCCACACAGCCAGTGGTTTGGGCTATTTCCAGAACCCTGAGTCACACTGGAGGCTCTGGCCCTGCCAC	NW_004973602.1:3383388..3383471:-
Novel_31	AGCACAGTCTGAGCTCC	GGCTCTGGCTTTGCCAC	AGCACAGTCTGAGCTCCCACCCAGTGGTTTGGGCTATTTCCAGAGCCCTGAGTCATGCTGGAGGCTCTGGCTTTGCCAC	NW_004973438.1:1114360..1114439:-
Novel_32	AGCACAGTCTGAGCTCCC	AGGCTCTGGCCCTGCCAC	AGCACAGTCTGAGCTCCCACACAGCCAGTGGTTTGGGCTATTTCCAGAACCCTGAGTCACACTGGAGGCTCTGGCCCTGCCAC	NW_004973602.1:3383388..3383471:-
Novel_33	AGCACAGTCTGAGCTCCC	AGGCTCTGGCTTTGCCAC	AGCACAGTCTGAGCTCCCACCCAGTGGTTTGGGCTATTTCCAGAGCCCTGAGTCATGCTGGAGGCTCTGGCTTTGCCAC	NW_004973438.1:1114360..1114439:-
Novel_34	AGCCCTAGAAAACAAACT	GCATGTTTCTTTCAGGGTTAT	GCATGTTTCTTTCAGGGTTATTGTTTTGAGAAAGCCCTAGAAAACAAACT	NW_004973262.1:19549165..19549215:+
Novel_35	AGCCCTGAAGCTGTGCCACTGT	AGTGCCACTGCCACAGGGGACC	AGCCCTGAAGCTGTGCCACTGTTCTGGGGCTGCAGATGTGACAGTGCCACTGCCACAGGGGACC	NW_004973709.1:235917..235981:-
Novel_36	AGCGAGGACCACTTAGACCTGT	AGGACTAAGTGGTCCTTGCT	AGCGAGGACCACTTAGACCTGTGGCGTGAGAGAGAGGAGAGCAGGACTAAGTGGTCCTTGCT	NW_004973393.1:134074..134136:-
Novel_37	AGCGAGGACCACTTAGACCTGT	AGGACTAAGTGGTCCTTGCTGC	AGCGAGGACCACTTAGACCTGTGGCGTGAGAGAGAGGAGAGCAGGACTAAGTGGTCCTTGCTGC	NW_004973393.1:134072..134136:-
Novel_38	AGCGTGACCAGTTTACTCCTGC	TGGTGTAAACTGATGCCGACCCTGG	TGGTGTAAACTGATGCCGACCCTGGGATGTCAGACCAGCGTGACCAGTTTACTCCTGC	NW_004973225.1:853599..853657:-
Novel_39	AGCTCTGGCTGAGCAGTCCTGA	CAGGCTGCTCAGCTGGGGCTG	AGCTCTGGCTGAGCAGTCCTGAGGAGTTTACTCTGAGCCCAGGCTGCTCAGCTGGGGCTG	NW_004973782.1:120850..120910:-
Novel_40	AGCTCTGGCTGAGCAGTCCTGA	CAGGCTGCTCAGCTGGGGCTGC	AGCTCTGGCTGAGCAGTCCTGAGGAGTTTACTCTGAGCCCAGGCTGCTCAGCTGGGGCTGC	NW_004973782.1:120849..120910:-
Novel_41	AGGGTCTGAGCTCGCGCGTCTC	GACGGACGGGTTCCTCAGCACCTCC	AGGGTCTGAGCTCGCGCGTCTCCTGCCTTCAGGAGACGGACGGGTTCCTCAGCACCTCC	NW_004973953.1:222219..222278:-
Novel_42	AGGTCTAAGTGGTCCTCGCT	CAAGGACCACTTAGTCCTGC	CAAGGACCACTTAGTCCTGCTCTCCTCTCTCTCACGCCACAGGTCTAAGTGGTCCTCGCT	NW_004973393.1:134076..134136:+
Novel_43	ATAAAGCTAGATAACCGAAAGTA	TCTTTGGTTATCTAGCTGTATGA	TCTTTGGTTATCTAGCTGTATGAGTGGTGTCGATTCTTCATAAAGCTAGATAACCGAAAGTA	NW_004973561.1:120325..120387:-
Novel_44	ATAAAGCTAGATAACCGAAAGTA	TCTTTGGTTATCTAGCTGTATGA	TCTTTGGTTATCTAGCTGTATGAGTGTTTTGGTCTTCATAAAGCTAGATAACCGAAAGTA	NW_004973337.1:234186..234246:-
Novel_45	ATAGATGGAGCTTCTGACC	TGTGACCCATAGATGG	ATAGATGGAGCTTCTGACCCATAACTTGGGGGGGTGACCCATAAGTGGGGGGTGTGACCCATAGATGG	NW_004973574.1:5690..5758:+
Novel_46	ATCCATCTTTTGTCCTTGCAGT	TGCTGGGCTGGAGATGGAAAT	TGCTGGGCTGGAGATGGAAATTAAACAAGAATCCATCTTTTGTCCTTGCAGT	NW_004973261.1:2436448..2436500:-
Novel_47	ATTCGTGAAGCGTTCCATATTTTTT	AATTGGAACGATACAGAGAAGAT	AATTGGAACGATACAGAGAAGATTAGCATGGCCCCTGCGCAAGGATGACATGCAAATTCGTGAAGCGTTCCATATTTTTT	NW_004973497.1:3766835..3766915:-
Novel_48	ATTTCCCAGCCCTGAGAACGGA	CGTTCTCGGGGCTGGGAAAGGG	ATTTCCCAGCCCTGAGAACGGAGCCTGAGCTGCGTTCTCGGGGCTGGGAAAGGG	NW_004973264.1:266954..267008:-
Novel_49	ATTTCCCAGCCCTGAGAACGGA	TGCGTTCTCGGGGCTGGGAAA	ATTTCCCAGCCCTGAGAACGGAGCCTGAGCTGCGTTCTCGGGGCTGGGAAA	NW_004973264.1:266957..267008:-
Novel_50	ATTTCCCAGCCCTGAGAACGGA	TGCGTTCTCGGGGCTGGGAAAG	ATTTCCCAGCCCTGAGAACGGAGCCTGAGCTGCGTTCTCGGGGCTGGGAAAG	NW_004973264.1:266956..267008:-
Novel_51	ATTTGGTCCATCTTTTTGAAA	TTCAGAAAGGTGGACCCAATT	TTCAGAAAGGTGGACCCAATTTGAAATGCCACTTGAATTTGGTCCATCTTTTTGAAA	NW_004973320.1:273977..274034:+
Novel_52	CAAACTGGGCCCATCTTTTTGA	AAAGAGATGGACTCAATTGCA	AAAGAGATGGACTCAATTGCAGAGATATTCTCTTTTCAAACTGGGCCCATCTTTTTGA	NW_004973177.1:2661541..2661599:-
Novel_53	CAAACTGGGCCCATCTTTTTGA	AAGAAGCTGGACCAAATTTCA	AAGAAGCTGGACCAAATTTCAACTGGTAAGAGTTTCAAACTGGGCCCATCTTTTTGA	NW_004973685.1:75435..75492:-
Novel_54	CAAACTGGGTCCATCTTTTT	AAAAAGATGGACACAGTTTC	AAAAAGATGGACACAGTTTCAAAGATGTAGTGGTTTCAAACTGGGTCCATCTTTTT	NW_004973256.1:10885103..10885159:-
Novel_55	CAAACTGGGTCCATCTTTTTGA	AAAAAGATGGACACAGTTTCA	AAAAAGATGGACACAGTTTCAAAGATGTAGTGGTTTCAAACTGGGTCCATCTTTTTGA	NW_004973256.1:10885101..10885159:-
Novel_56	CAAACTGGGTCCCTCTTTTTGA	GAAGAGATGGACCCAATTTCA	GAAGAGATGGACCCAATTTCAAAGGCATAGTGATTTCAAACTGGGTCCCTCTTTTTGA	NW_004973279.1:869199..869257:+
Novel_57	CAAACTGGGTCCCTCTTTTTGA	GAAGAGATGGACCCAATTTCAA	GAAGAGATGGACCCAATTTCAAAGGCATAGTGATTTCAAACTGGGTCCCTCTTTTTGA	NW_004973279.1:869199..869257:+
Novel_58	CAATTTCAGGACTGTATAAAT	TTTATACAGTCCTAAAATTAC	CAATTTCAGGACTGTATAAATATAAGTGGTCCTACATTTATACAGTCCTAAAATTAC	NW_004973689.1:15064274..15064331:+
Novel_59	CACCCGCCCGGCGCCCC	GGCTCTAGGCAGGGAATCAGGG	CACCCGCCCGGCGCCCCCTCGGCTCTAGGCAGGGAATCAGGG	NW_004973390.1:218106..218148:+
Novel_60	CACGGCGGCGGCTCTGACGTC	CGTCACTGCTGTCCCTCTGAC	CGTCACTGCTGTCCCTCTGACGTCACGGCGGCGGCTCTGACGTC	NW_004975783.1:1038..1082:+
Novel_61	CACTCCCTCTGAGCTGAGCAGC	TCTCAGCTCAGGGGGGCA	TCTCAGCTCAGGGGGGCACAAAGCATTCTAGAAACTGCACTCCCTCTGAGCTGAGCAGC	NW_004973689.1:11527222..11527281:+
Novel_62	CAGCAATTGCTTTTGCAGCA	TGCTGCAAAAGCAATTGCTG	TGCTGCAAAAGCAATTGCTGCAATGAAGACCTTCTGTTGCAGCAATTGCTTTTGCAGCA	NW_004973596.1:696085..696144:-
Novel_63	CAGCACAGTCTGAGCTCC	GGCTCTGGCCCTGCCACC	CAGCACAGTCTGAGCTCCCACACAGCCAGTGGTTTGGGCTATTTCCAGAACCCTGAGTCACACTGGAGGCTCTGGCCCTGCCACC	NW_004973602.1:3383387..3383472:-
Novel_64	CAGCACAGTCTGAGCTCC	GGCTCTGGCTTTGCCACC	CAGCACAGTCTGAGCTCCCACCCAGTGGTTTGGGCTATTTCCAGAGCCCTGAGTCATGCTGGAGGCTCTGGCTTTGCCACC	NW_004973438.1:1114359..1114440:-
Novel_65	CAGGCTGCTCAGCTGGGGCTGC	AGCTCTGGCTGAGCAGTCCTGA	AGCTCTGGCTGAGCAGTCCTGAGGAGTTTACTCTGAGCCCAGGCTGCTCAGCTGGGGCTGC	NW_004973782.1:120849..120910:-
Novel_66	CAGGTGCTGTAGGCTTT	AGCCCCAGTACCAGAT	AGCCCCAGTACCAGATCCAGGTGCTGTAGGCTTT	NW_004973886.1:1866114..1866148:-
Novel_67	CAGTGTGCCTGGGATGCTCC	AGTGTCCCATGGGATTGCTCCA	AGTGTCCCATGGGATTGCTCCAGTGTCCCTGGGATGCTCCCCTGGGGATGCTCCAGTGTGCCTGGGATGCTCC	NW_004974753.1:11404..11477:+
Novel_68	CAGTGTGCCTGGGATGCTCC	AGTGTCCCTGGGATGCTCTA	CAGTGTGCCTGGGATGCTCCAGTGTCCCCTGGGATTGCTCCAGTGTCCCTGGGATGCTCTA	NW_004974753.1:11457..11518:+
Novel_69	CATCGTGGAGAAGGGGCCGCG	GCGGTTCTGCGCGGAGC	GCGGTTCTGCGCGGAGCTGAAGGCGCCGCGGGGGGGCGCGGGGCTCCCCGCCTGGATCATCGGCATCGTGGAGAAGGGGCCGCG	NW_004974800.1:544..628:+
Novel_70	CCACCCGCCCGGCGCCCC	GGCTCTAGGCAGGGAATCAGGGA	CCACCCGCCCGGCGCCCCCTCGGCTCTAGGCAGGGAATCAGGGA	NW_004973390.1:218105..218149:+
Novel_71	CCATCAGGCTGGCAGCAGCAGT	GCTCCTGCCTGTCTGATGTGC	GCTCCTGCCTGTCTGATGTGCAGAGTCACAGCCCATCAGGCTGGCAGCAGCAGT	NW_004973510.1:703365..703419:+
Novel_72	CCCATCTGGGGTGACTCTTTT	TTGATTTACCCCTTTGTGGGGC	CCCATCTGGGGTGACTCTTTTCCACCCCCAATGTCAGGTCCTGGAGCTCCGCCGCTTGGAGGGTGGTTGATTTACCCCTTTGTGGGGC	NW_004973285.1:1377707..1377795:+
Novel_73	CCTCGGCCCTCTGAAAG	GCGCGAGGGCTGGGAAGGGG	CCTCGGCCCTCTGAAAGCTAAGTGGAGGCGCGAGGGCTGGGAAGGGG	NW_004974832.1:483..530:-
Novel_74	CCTGCAGCTCTCCAGCCAT	GGCTGGGCAGCTGCTCTGGGC	GGCTGGGCAGCTGCTCTGGGCCAAGGCTCCCAAAGCTGCCCTGCAGCTCTCCAGCCAT	NW_004973239.1:416993..417051:-
Novel_75	CCTGCAGCTCTCCAGCCATAG	GGGGCTGGGCAGCTGCTCTGGGC	GGGGCTGGGCAGCTGCTCTGGGCCAAGGCTCCCAAAGCTGCCCTGCAGCTCTCCAGCCATAG	NW_004973239.1:416991..417053:-
Novel_76	CCTGCGCAGCCCTGCCTTCC	CTTGGCAGGGAAGCTGCTGCCTGC	CTTGGCAGGGAAGCTGCTGCCTGCAGAGCAAATCCTTCTGCCTGCGCAGCCCTGCCTTCC	NW_004973297.1:3675561..3675621:+
Novel_77	CCTGCGCAGCCCTGCCTTCC	CTTGGCAGGGAAGCTGCTGCCTGCA	CTTGGCAGGGAAGCTGCTGCCTGCAGAGCAAATCCTTCTGCCTGCGCAGCCCTGCCTTCC	NW_004973297.1:3675561..3675621:+
Novel_78	CCTGCGCAGCCCTGCCTTCC	CTTGGCAGGGAAGCTGCTGCCTGCAGA	CTTGGCAGGGAAGCTGCTGCCTGCAGAGCAAATCCTTCTGCCTGCGCAGCCCTGCCTTCC	NW_004973297.1:3675561..3675621:+
Novel_79	CGCGATGGCGTGCGTTGG	GCGGGCGGGGCGGGGCC	GCGGGCGGGGCGGGGCCGAGGCATGAGGAGACAGGCGCCGGTGCCGCGATGGCGTGCGTTGG	NW_004973370.1:2227183..2227245:-
Novel_80	CGCGGAGGGCTGGACGTGTG	CCTCCGGCAGGTTGCGAT	CCTCCGGCAGGTTGCGATTGGCTGCAGAAAAGGGGATTCGCGGAGGGCTGGACGTGTG	NW_004973602.1:3028501..3028559:-
Novel_81	CGGTCTGAACTGGTATCAACTG	GTTGATACCAGTGCAGACCAGT	CGGTCTGAACTGGTATCAACTGGTCAAAACCGTCTCCTACAGTTGATACCAGTGCAGACCAGT	NW_004974682.1:541..604:+
Novel_82	CTCAGCCTGGCTGAGCTCTGCTG	GCAGAGCCTGTGGGCTCAGCC	GCAGAGCCTGTGGGCTCAGCCCGGATCTTGGGAGGGCTCAGCCTGGCTGAGCTCTGCTG	NW_004973732.1:335970..336029:+
Novel_83	CTCTGTCCCGTGGGACCCTTTG	AAGGGTCCCATGGAGCGGTTTGGCT	AAGGGTCCCATGGAGCGGTTTGGCTTCTCACGGATGGGCTCTGTCCCGTGGGACCCTTTG	NW_004973520.1:253299..253359:+
Novel_84	CTGACACACTCTCTGTACCCCAGT	TGGGGTGGGCAGAGGGTGTCAGGC	TGGGGTGGGCAGAGGGTGTCAGGCAGGCTCCCCCCGCCCAGTCCCTGCCTGACACACTCTCTGTACCCCAGT	NW_004973190.1:1125208..1125280:-
Novel_85	CTGGCAGCTCCTGGACTCACGT	TCGGGATTCCAGAGCTGTGAGT	TCGGGATTCCAGAGCTGTGAGTTGCATCTCCATGTGCAGAACTGGCAGCTCCTGGACTCACGT	NW_004973253.1:15904585..15904648:+
Novel_86	CTGGGAGAAGGCTGTTTACTCT	TGTAAACATCCTACACTCTCAGCT	TGTAAACATCCTACACTCTCAGCTGTGGAAACTAAGAAAGCTGGGAGAAGGCTGTTTACTCT	NW_004973413.1:5128900..5128962:+
Novel_87	CTGTCACCGTGGCACTGTCATG	TGTCGTTGTCACTGTGGCACCG	CTGTCACCGTGGCACTGTCATGGTGTTGTTGTCACCGTGGCACCGTCACTGTGGCACCATCATGGTGTCGTTGTCACTGTGGCACCG	NW_004974421.1:4105..4192:-
Novel_88	CTGTGGCAGATGGTGTC	CATCCACTGTTTTGCCATAATC	CTGTGGCAGATGGTGTCAAATGCTTTACTAAAATCAAGACAGACCACATCCACTGTTTTGCCATAATC	NW_004973575.1:1334170..1334238:+
Novel_89	CTTGCTCTAGGTCACCT	GTGACCCACAGATGACACTGCC	CTTGCTCTAGGTCACCTTCAAAAGAGGTGACCCACAGATGACACTGCC	NW_004973256.1:4840482..4840530:-
Novel_90	CTTGGCAGGGAAGCTGCTGCCTGCA	CCTGCGCAGCCCTGCCTTCCT	CTTGGCAGGGAAGCTGCTGCCTGCAGAGCAAATCCTTCTGCCTGCGCAGCCCTGCCTTCCT	NW_004973297.1:3675561..3675622:+
Novel_91	CTTTCAGTCGGATGTTTGCAG	GTAAACATCCTCGACTGGAAGCT	GTAAACATCCTCGACTGGAAGCTGTGAAGCAGCAGATGGGGCTTTCAGTCGGATGTTTGCAG	NW_004973413.1:5103433..5103495:+
Novel_92	CTTTCAGTCGGATGTTTGCAG	GTAAACATCCTTGACTGGAAGCT	GTAAACATCCTTGACTGGAAGCTGTGAGGTGCGAGCAGGAGCTTTCAGTCGGATGTTTGCAG	NW_004973569.1:336860..336922:-
Novel_93	CTTTCAGTCGGATGTTTGCAGC	TGTAAACATCCTCGACTGGAAGCT	TGTAAACATCCTCGACTGGAAGCTGTGAAGCAGCAGATGGGGCTTTCAGTCGGATGTTTGCAGC	NW_004973413.1:5103432..5103496:+
Novel_94	CTTTCAGTCGGATGTTTGCAGC	TGTAAACATCCTTGACTGGAAGCT	TGTAAACATCCTTGACTGGAAGCTGTGAGGTGCGAGCAGGAGCTTTCAGTCGGATGTTTGCAGC	NW_004973569.1:336859..336923:-
Novel_95	CTTTCAGTCGGATGTTTGCAGCT	CTGTAAACATCCTCGACTGGAAGCT	CTGTAAACATCCTCGACTGGAAGCTGTGAAGCAGCAGATGGGGCTTTCAGTCGGATGTTTGCAGCT	NW_004973413.1:5103431..5103497:+
Novel_96	GACGCTGCGCATGGTCCCCTGAGC	TCCTGGACCCTGCGCAGCCACGACG	GACGCTGCGCATGGTCCCCTGAGCCCGGCTCGTCCTCCTGGACCCTGCGCAGCCACGACG	NW_004973662.1:1088289..1088349:-
Novel_97	GACGGTGCGGCTGCTCTGC	GGGGCAGCACCCGGCCC	GGGGCAGCACCCGGCCCCTGTGGGGGGAGCACAGGGGAGGACGGTGCGGCTGCTCTGC	NW_004973290.1:14218698..14218756:-
Novel_98	GATGACGAGTCTCTGCGCTGCTGC	CCCGGACCAGAGAGTCTTCAATGAGGCC	CCCGGACCAGAGAGTCTTCAATGAGGCCGAAGCGGCGCAGGCTGGAGATGACGAGTCTCTGCGCTGCTGC	NW_004973244.1:285191..285261:+
Novel_99	GATGTAGTGGGCAAGACT	AGGCTGCCCATTATTGCCCCTCTG	GATGTAGTGGGCAAGACTGGCTTGTTCCAGGCTGCCCATTATTGCCCCTCTG	NW_004973489.1:831150..831202:-
Novel_100	GATTACTGGAACTTCTCAGG	TGGGGAGTTCGGGCAGGTTG	GATTACTGGAACTTCTCAGGTTTGTAAATAAAACTAAGGATTTGGGGAGTTCGGGCAGGTTG	NW_004973413.1:4215108..4215170:+
Novel_101	GCAAGCAGGGAGGAGGC	CTTCCTCTGGTGTTTTTGTTCT	GCAAGCAGGGAGGAGGCTTTTCCCAGGCTGTGCAGGGCTGTATGTACCAGCAGCCCAGCTCTGCTCTTCCTCTGGTGTTTTTGTTCT	NW_004973318.1:655356..655443:+
Novel_102	GCACAGTCTGAGCTCCT	GAGCTTTTGGGAATGCAG	GCACAGTCTGAGCTCCTCTCGCCCAGCCGTCAGCCCGCTTGCAGACATGGGAGCTTTTGGGAATGCAG	NW_004973234.1:304687..304755:-
Novel_103	GCCAGTGAATCTTTGTAGTCT	ATTGCAAAGGTGTCACTGGCTCAGC	GCCAGTGAATCTTTGTAGTCTTGGGCTGGCAGCTCTTTAAGAACATCGGTCAGAGCTGTCATCATTGCAAAGGTGTCACTGGCTCAGC	NW_004973385.1:10001450..10001538:+
Novel_104	GCCCTAGAAAACAAACT	GCATGTTTCTTTCAGGGTTA	GCATGTTTCTTTCAGGGTTATTGTTTTGAGAAAGCCCTAGAAAACAAACT	NW_004973262.1:19549165..19549215:+
Novel_105	GCCCTGAAGCTGTGCCACTGTT	CAGTGCCACTGCCACAGGGGAC	GCCCTGAAGCTGTGCCACTGTTCTGGGGCTGCAGATGTGACAGTGCCACTGCCACAGGGGAC	NW_004973709.1:235918..235980:-
Novel_106	GCGAGTCCCTGTGAAGCTGC	CAGCGATCCGGGAATGACTCATCTG	CAGCGATCCGGGAATGACTCATCTGCTCAGCAAACAAACAGGCGAGTCCCTGTGAAGCTGC	NW_004973544.1:439369..439430:+
Novel_107	GCGATGTCACCGAAAGCCCCGT	AGGGCTCCCGGTGCCACCTCTCGTG	AGGGCTCCCGGTGCCACCTCTCGTGCAGCCACATCCCACGCGATGTCACCGAAAGCCCCGT	NW_004973255.1:1750236..1750297:+
Novel_108	GCGTGACCAGTTTACTCCTGCT	TTGGTGTAAACTGATGCCGACC	TTGGTGTAAACTGATGCCGACCCTGGGATGTCAGACCAGCGTGACCAGTTTACTCCTGCT	NW_004973225.1:853598..853658:-
Novel_109	GCTCCTGCCTGTCTGATGTGC	CCATCAGGCTGGCAGCAGCAGT	GCTCCTGCCTGTCTGATGTGCAGAGTCACAGCCCATCAGGCTGGCAGCAGCAGT	NW_004973510.1:703365..703419:+
Novel_110	GCTGACCGATTTCTCTTGGTGTT	CACCATTTGAAATCGGTTATGAT	GCTGACCGATTTCTCTTGGTGTTCAGAGTCTCAGTTTTTGTCTAGCACCATTTGAAATCGGTTATGAT	NW_004973619.1:2207698..2207766:-
Novel_111	GCTGACCGATTTCTCTTGGTGTT	GCACCATTTGAAATCGGTTATG	GCTGACCGATTTCTCTTGGTGTTCAGAGTCTCAGTTTTTGTCTAGCACCATTTGAAATCGGTTATG	NW_004973619.1:2207700..2207766:-
Novel_112	GCTGCCCACCTCCATACC	ACCGGGAGTGGAGCAGAAA	GCTGCCCACCTCCATACCAGGTTGTGCCCTGCCCTGCAGAAGCAGAGGCTCAGGCAGAGACCGGGAGTGGAGCAGAAA	NW_004973324.1:2315376..2315454:+
Novel_113	GGAGTTTGGACTTGTGTTTGTTTCC	TGTCAGACGCCGTTCTATAT	GGAGTTTGGACTTGTGTTTGTTTCCTTTTACTGTGTGTCAGACGCCGTTCTATAT	NW_004974095.1:1176372..1176427:-
Novel_114	GGATGGACCTGGGACATCT	ATGGATCATGGGACGTCTTG	GGATGGACCTGGGACATCTTGGGTAGACCTGGGCCTCCTGGGATGGATCATGGGACGTCTTGGGTAGACCTGGGCCCCCTGGGATGGATCATGGGACGTCTTG	NW_004974487.1:2787..2890:-
Novel_115	GGCGTGGTCGGAGCTTCTGCTTCC	GAGTTGGGGCGCTGCCGTGGCCGG	GGCGTGGTCGGAGCTTCTGCTTCCTTTTCCGGTCGGCCATTAGCCTTGGCGGGAGGTGAGTTGGGGCGCTGCCGTGGCCGG	NW_004973333.1:5813095..5813176:-
Novel_116	GGGATTGTGGGTTTTTT	AAAACTCCACACAAATCTCAT	GGGATTGTGGGTTTTTTTTCCTGGTGAAGGAGTAAAAACTCCACACAAATCTCAT	NW_004973384.1:1415757..1415812:+
Novel_117	GGGATTGTGGGTTTTTTT	AAAAACTCCACACAAATCTCAT	GGGATTGTGGGTTTTTTTTCCTGGTGAAGGAGTAAAAACTCCACACAAATCTCAT	NW_004973384.1:1415757..1415812:+
Novel_118	GGGCCTGGGGGCTGTTT	GCAGCCCAATGTCCCC	GCAGCCCAATGTCCCCATGGGGCCTGGGGGCTGTTT	NW_004973403.1:1948373..1948409:-
Novel_119	GGTTCATACCGGTCTGTACT	TTCATACCGGTCTGCACTGG	GGTTCATACCGGTCTGTACTGGTTCATACCAGTCTGCACTGGTTCGTACTGGTTCATACCGGTCTGCACTGG	NW_004975039.1:15..87:+
Novel_120	GTGCGGCCGGTACTGACCCTGC	TCCTGTGGTACCGACCCTG	TCCTGTGGTACCGACCCTGCGCGGCCGGTACTGATCCTGCAGTACCAACCCTGTGCGGCCGGTACTGACCCTGC	NW_004973336.1:66184..66258:+
Novel_121	GTTCTGTCAAGAGGATATGGGT	CCAGATCCTGCTGACAGAAAAG	GTTCTGTCAAGAGGATATGGGTTAAGGGGAAAAAAAATACATCTACTATTAAAAGTGCTTATGCCAACCCAGATCCTGCTGACAGAAAAG	NW_004973359.1:1202209..1202299:-
Novel_122	TAAAATGACATTCGGCCCTTCG	AAGGGCCGAATGTCATTTTAGG	AAGGGCCGAATGTCATTTTAGGACCGGATAAACATAACTACTCCTACATTAATCCAGTCCTAAAATGACATTCGGCCCTTCG	NW_004973340.1:1715938..1716020:+
Novel_123	TAAAGCTAGATAACCGAAAGTA	TCTTTGGTTATCTAGCTGTATG	TCTTTGGTTATCTAGCTGTATGAGTGGTGTCGATTCTTCATAAAGCTAGATAACCGAAAGTA	NW_004973561.1:120325..120387:-
Novel_124	TAAAGCTAGATAACCGAAAGTA	TCTTTGGTTATCTAGCTGTATG	TCTTTGGTTATCTAGCTGTATGAGTGTTTTGGTCTTCATAAAGCTAGATAACCGAAAGTA	NW_004973337.1:234186..234246:-
Novel_125	TAAGATGCAAACTGTCTGAACGT	TTCAAATAGTTTGCATCCGATGT	TAAGATGCAAACTGTCTGAACGTTTCTATAAACGTTCAAATAGTTTGCATCCGATGT	NW_004973595.1:1567168..1567225:+
Novel_126	TAATTTCAGGACAGTATAAAT	TTATACAGTCCTGAGTTTGACA	TAATTTCAGGACAGTATAAATGTAACTACTCCTATAGTTATACAGTCCTGAGTTTGACA	NW_004973785.1:372277..372336:-
Novel_127	TACTCTAGCTGCTTCTCT	GCCGGTGGCTGGTAGTGTGCT	GCCGGTGGCTGGTAGTGTGCTTGGATTGCAGCTTCAGGGATGTTGCTGCAGCCATTTCTTACTCTAGCTGCTTCTCT	NW_004973192.1:9271230..9271307:-
Novel_128	TAGGTGTGCACATCTGTAGGTGT	ATCTGTATGTGGGCACATCTGTA	TAGGTGTGCACATCTGTAGGTGTGTGCACACACCCATGTATGTGCACATCTGTATGTGGGCACATCTGTA	NW_004976186.1:353..423:-
Novel_129	TATAGATGATCTATAGGTGTCT	GCACCCATAGATCATCTATAGG	GCACCCATAGATCATCTATAGGATTTATCGCCACCTATAGATGATCTATAGGTGTCT	NW_004976670.1:877..934:-
Novel_130	TCACCATCCTCCTTGCCC	GCAAGGCTTGAGGGATG	GCAAGGCTTGAGGGATGCATGAAGCAGCAGAGCTCCCACCTCTGCTGCCTCCCTGCACTATCACCATCCTCCTTGCCC	NW_004973262.1:11705723..11705801:-
Novel_131	TCACCCCCTGACCTATGGATCT	ATCTATAGGGGCCGGGGGTGTGTGT	ATCTATAGGGGCCGGGGGTGTGTGTGGTTCACAGCTGCTTGTTCCTCACCCCCTGACCTATGGATCT	NW_004974057.1:1008..1075:-
Novel_132	TCACGGCGGCAGCTCTGACGTC	CGTCACGGCTGTCCCTCTGACG	TCACGGCGGCAGCTCTGACGTCACTGCTGTCCCTCTGACGTCACGGCGGCGGCTCTGACGTCACGGCTGTCCCTCTGACG	NW_004975783.1:1020..1100:+
Novel_133	TCAGCACCGCTGTCCCTGCAGA	AGCAGGCTGTTGTGGAGCTGAAGC	TCAGCACCGCTGTCCCTGCAGATCATCAAGCAGGCTGTTGTGGAGCTGAAGC	NW_004973486.1:614760..614812:+
Novel_134	TCAGCCTGGCTGAGCTCTGCTGC	AGCAGAGCCTGTGGGCTCAGC	AGCAGAGCCTGTGGGCTCAGCCCGGATCTTGGGAGGGCTCAGCCTGGCTGAGCTCTGCTGC	NW_004973732.1:335969..336030:+
Novel_135	TCAGTCCAGCTCCTGCTCCGGC	GGGAGAAGGGCCTGGATCTGG	GGGAGAAGGGCCTGGATCTGGGTCTGACCCACCCCTCAGTCCAGCTCCTGCTCCGGC	NW_004973885.1:214862..214919:-
Novel_136	TCAGTCCAGCTCCTGCTCCGGC	GGGAGAAGGGCCTGGATCTGGGT	GGGAGAAGGGCCTGGATCTGGGTCTGACCCACCCCTCAGTCCAGCTCCTGCTCCGGC	NW_004973885.1:214862..214919:-
Novel_137	TCCATGCCGTCACTGCAGTGCT	CACTGCAGTGCTGTCCACGCC	CACTGCAGTGCTGTCCACGCCGTCACTGCAGTGCTGTCCACGCCGTCACTGCAGTGCTGTCCATGCCGTCACTGCAGTGCT	NW_004973939.1:115698..115779:-
Novel_138	TCCCCTGCATAAGGACAGTG	TTGTTCCCTATGTTAAGGGAGCC	TTGTTCCCTATGTTAAGGGAGCCTGTTTGTAAATAGGGCAGGTCCCCTGCATAAGGACAGTG	NW_004973253.1:7984739..7984801:-
Novel_139	TCCCCTGCATAAGGACAGTGT	CTTGTTCCCTATGTTAAGGGAGCC	CTTGTTCCCTATGTTAAGGGAGCCTGTTTGTAAATAGGGCAGGTCCCCTGCATAAGGACAGTGT	NW_004973253.1:7984738..7984802:-
Novel_140	TCTCTCCTCTGGATTCC	AGACAGGCAGAGAAT	AGACAGGCAGAGAATATTCTCTCTCCTCTGGATTCC	NW_004973370.1:2189602..2189638:-
Novel_141	TCTGCACAGTCTGACAGTCTGC	AGTCTAACAGTCTGACAGTCT	TCTGCACAGTCTGACAGTCTGCACAGTCTGACAGTCTAACAGTCTGCACAGTCTGCACAGTCTAACAGTCTGACAGTCTGCACAGTCTAACAGTCTGACAGTCT	NW_004973320.1:2111219..2111323:+
Novel_142	TGAAATCGGGTCCGTCTTTTTGA	GAAAAGATGGAACCGATTTGAAA	GAAAAGATGGAACCGATTTGAAATCACTATGTGTTTGAAATCGGGTCCGTCTTTTTGA	NW_004973261.1:3870928..3870986:-
Novel_143	TGACACACTCTCTGTACCCCAGT	TGGGGTGGGCAGAGGGTGTCAGG	TGGGGTGGGCAGAGGGTGTCAGGCAGGCTCCCCCCGCCCAGTCCCTGCCTGACACACTCTCTGTACCCCAGT	NW_004973190.1:1125208..1125280:-
Novel_144	TGACCTGTCCCGCTGTCCCCAGA	AGGGGACACGGGGGGGG	AGGGGACACGGGGGGGGACACCTGGCTATGCACCCACCCGGGTGACCTGTCCCGCTGTCCCCAGA	NW_004973195.1:57104..57169:+
Novel_145	TGACTTCAAAGGTGCGAGGATT	TCCTCGCTCTGCTGAAGCC	TCCTCGCTCTGCTGAAGCCAAAGACTAAACTCCTGTTGACTTCAAAGGTGCGAGGATT	NW_004973290.1:16101462..16101520:+
Novel_146	TGATTCAGATTCTGGATTCTGA	TTATTCTGGTTTCTGATTCAGA	TTATTCTGGTTTCTGATTCAGATTCTGGTTTCTGATTCGGATTCTGGATTCTGATTCAGATTCTGGATTCTGA	NW_004973348.1:95179..95252:-
Novel_147	TGCCCCCCTGAGCTGAGAGTCC	GTGCTCGGAAGAGGGAGGGCAGCAGCA	TGCCCCCCTGAGCTGAGAGTCCTGGTAGGAAGCAGCATTATCTCTGGCATCCAGACAGGTGCTCGGAAGAGGGAGGGCAGCAGCA	NW_004973689.1:11527155..11527240:-
Novel_148	TGCTACCTGGACTGATAACCC	GTTATTGGCTCAGGCAGAGCA	TGCTACCTGGACTGATAACCCCAGAGCCTAGGTCAGGGTTATTGGCTCAGGCAGAGCA	NW_004973192.1:13592496..13592554:+
Novel_149	TGCTACCTGGACTGATAACCCC	GGTTATTGGCTCAGGCAGAGCA	TGCTACCTGGACTGATAACCCCAGAGCCTAGGTCAGGGTTATTGGCTCAGGCAGAGCA	NW_004973192.1:13592496..13592554:+
Novel_150	TGCTCTGTTCGCTCTGGTACCT	GGCAGAGCAGCAGAGCTGG	GGCAGAGCAGCAGAGCTGGCTGTGCGAGTCCTGCTCTGTTCGCTCTGGTACCT	NW_004973847.1:81302..81355:+
Novel_151	TGCTCTGTTCGCTCTGGTACCTG	GGGCAGAGCAGCAGAGCTGG	GGGCAGAGCAGCAGAGCTGGCTGTGCGAGTCCTGCTCTGTTCGCTCTGGTACCTG	NW_004973847.1:81301..81356:+
Novel_152	TGCTCTGTTCGCTCTGGTACCTGA	AGGGCAGAGCAGCAGAGCTGG	AGGGCAGAGCAGCAGAGCTGGCTGTGCGAGTCCTGCTCTGTTCGCTCTGGTACCTGA	NW_004973847.1:81300..81357:+
Novel_153	TGGGAGGGTCTTCTTTT	GTCAAGAACTTTTCAGC	GTCAAGAACTTTTCAGCTTCTCATACTGGCCTGCCAATAAGAAGGTGGTGAATACTCAAGAAGCTGGGAGGGTCTTCTTTT	NW_004973450.1:1291166..1291247:-
Novel_154	TGGGGTGCTGTGCTGGTGGGA	AGCTGCCAGCCCAGCACCCCATT	AGCTGCCAGCCCAGCACCCCATTTTCTATTGGACTGGGTGGGGTGCTGTGCTGGTGGGA	NW_004973578.1:908258..908317:-
Novel_155	TGGGGTGCTGTGCTGGTGGGAT	AGCTGCCAGCCCAGCACCCCATT	AGCTGCCAGCCCAGCACCCCATTTTCTATTGGACTGGGTGGGGTGCTGTGCTGGTGGGAT	NW_004973578.1:908257..908317:-
Novel_156	TGGGGTGCTGTGCTGGTGGGAT	GCTGCCAGCCCAGCACCCCATT	GCTGCCAGCCCAGCACCCCATTTTCTATTGGACTGGGTGGGGTGCTGTGCTGGTGGGAT	NW_004973578.1:908257..908316:-
Novel_157	TGGTCTAAGGGAAAACCATCAGG	GATGTTGGTTCCAAAGTGGAATCTGAAAT	TGGTCTAAGGGAAAACCATCAGGAACTGATGTTGGTTCCAAAGTGGAATCTGAAAT	NW_004973385.1:617..673:+
Novel_158	TGGTCTGCACTGGTATCAACTG	GTTGATACCAGTTCAGACCGGT	TGGTCTGCACTGGTATCAACTGTAGGAGACGGTTTTGACCAGTTGATACCAGTTCAGACCGGT	NW_004974682.1:539..602:-
Novel_159	TGTGGAGATGAGGCATGAGGAG	CTCAGACTCCTCTCCACAGA	TGTGGAGATGAGGCATGAGGAGATATCCATACTCCTCAGACTCCTCTCCACAGA	NW_004973354.1:1362613..1362667:+
Novel_160	TTAATGCTGTCCATGACTGGGGT	CACAGCATGATAGCATTACCA	TTAATGCTGTCCATGACTGGGGTTAAATATTATGAAAGACCACAGCATGATAGCATTACCA	NW_004973689.1:7951643..7951704:-
Novel_161	TTAATGCTGTCCATGACTGGGGTT	CCACAGCATGATAGCATTACCA	TTAATGCTGTCCATGACTGGGGTTAAATATTATGAAAGACCACAGCATGATAGCATTACCA	NW_004973689.1:7951643..7951704:-
Novel_162	TTAATGTTGAGTTGCCA	AATAGTCAGACATATGGTA	AATAGTCAGACATATGGTAAAAATGAATTAATGTTGAGTTGCCA	NW_004973256.1:3378033..3378077:+
Novel_163	TTCCAAAAAGATGGACCCAGTT	TTGGGCACATCTCTTTGAAACA	TTCCAAAAAGATGGACCCAGTTTGAAACCTACACTGCTTTGAAATTGGGCACATCTCTTTGAAACA	NW_004973737.1:391026..391092:-
Novel_164	TTCCGGAAATTGCCGAAGCGAG	CGCTGCGGCTCTTTCTCCGGAAAT	CGCTGCGGCTCTTTCTCCGGAAATTGCCGAATAGGTTTTGAACGCCAGTCTTTTCTGCCTCGGCAAATTCCGGAAATTGCCGAAGCGAG	NW_004973922.1:628983..629072:-
Novel_165	TTCCGGAAATTGCCGAAGCGAG	TGCGGCTCTTTCTCCGGAAATT	TGCGGCTCTTTCTCCGGAAATTGCCGAATAGGTTTTGAACGCCAGTCTTTTCTGCCTCGGCAAATTCCGGAAATTGCCGAAGCGAG	NW_004973922.1:628983..629069:-
Novel_166	TTCCGGAAATTGCCGAAGCGAGT	CCGCTGCGGCTCTTTCTCCGGAAAT	CCGCTGCGGCTCTTTCTCCGGAAATTGCCGAATAGGTTTTGAACGCCAGTCTTTTCTGCCTCGGCAAATTCCGGAAATTGCCGAAGCGAGT	NW_004973922.1:628982..629073:-
Novel_167	TTCTCCCCCACAGACGCTCACT	AGGGCGGCTATGAGGGGAGGAGG	AGGGCGGCTATGAGGGGAGGAGGCTGCTGTTCCTCCCCCCTTCTCCCCCACAGACGCTCACT	NW_004973781.1:2212029..2212091:-
Novel_168	TTCTCCCCCACAGACGCTCACT	CGGCTATGAGGGGAGGAGGC	CGGCTATGAGGGGAGGAGGCTGCTGTTCCTCCCCCCTTCTCCCCCACAGACGCTCACT	NW_004973781.1:2212029..2212087:-
Novel_169	TTCTTTCTCTGGCTTGGCTGTG	CAGCTGAGAAGAGGAAGGTGA	TTCTTTCTCTGGCTTGGCTGTGGTGATAATTTGGGACAGCTGAGAAGAGGAAGGTGA	NW_004973428.1:8043251..8043308:-
Novel_170	TTGACTTCAATAGGAGCAGGATT	TCCTGCACCGCTGAAGTCAATG	TCCTGCACCGCTGAAGTCAATGGAAGTTTTGTCATTGACTTCAATAGGAGCAGGATT	NW_004974452.1:480159..480216:+
Novel_171	TTGAGCTGATCCAGGCCTGGCCT	GCTGCGGCCTGGGGCAGCGCAAACC	GCTGCGGCCTGGGGCAGCGCAAACCCCACTTTAGGGTGGAAAACACAAGGTTGAGCTGATCCAGGCCTGGCCT	NW_004973190.1:1124434..1124507:-
Novel_172	TTGGATCCATCTTTTTGAAACA	TTTCAAAAAGATGGATCCAGTT	TTTCAAAAAGATGGATCCAGTTTGCCAATATACTGCTTTGAATTTGGATCCATCTTTTTGAAACA	NW_004974151.1:753813..753878:-
Novel_173	TTGGCTCAGCTCGGCTCAGCTC	GCTCGGCTCGGCTCAGCTC	GCTCGGCTCGGCTCAGCTCAGCTCAGCTCTGTTCAGCTTGGCTCAGCTGAGCTTGGCTCAGCTCGGCTCAGCTC	NW_004973336.1:6429..6503:-
Novel_174	TTGGCTCAGCTCGGCTCAGCTC	GCTCGGCTCGGCTCAGCTCA	GCTCGGCTCGGCTCAGCTCAGCTCAGCTCTGTTCAGCTTGGCTCAGCTGAGCTTGGCTCAGCTCGGCTCAGCTC	NW_004973336.1:6429..6503:-
Novel_175	TTGGGACCATGTTTTTGAAAC	TTTGAAAAGATGGACCCAATT	TTTGAAAAGATGGACCCAATTGGAAATCACTCAATGTGTGAAATTGGGACCATGTTTTTGAAAC	NW_004973602.1:2479016..2479080:-
Novel_176	TTGGGACCATGTTTTTGAAAC	TTTGAAAAGATGGACCCAATT	TTTGAAAAGATGGACCCAATTGGAAATCACTCAATGTGTGAAATTGGGACCATGTTTTTGAAAC	NW_004979084.1:29..93:+
Novel_177	TTGGGGTCTGTTAAAGCAGTG	CAGCTTTAACTGACCCCAAAC	TTGGGGTCTGTTAAAGCAGTGTGTATGTTAAGGCAGCAGCTTTAACTGACCCCAAAC	NW_004973668.1:1649851..1649908:+
Novel_178	TTGGGTCTGTCTTTCTGAAACA	TTTCAAAAACATGGACCCAGT	TTTCAAAAACATGGACCCAGTTTCAAAGCAGCACGGATTCAAATTGGGTCTGTCTTTCTGAAACA	NW_004973687.1:304771..304836:-
Novel_179	TTGTCCTCAGGAGAGCTTTGTGG	ACTAGGCTCTGCTGAATCAGGA	TTGTCCTCAGGAGAGCTTTGTGGGCACCTCGCTACCAACACCCATTGGGGGAGGGTTTTCAGGGGCACTAGGCTCTGCTGAATCAGGA	NW_004974408.1:186299..186387:+
Novel_180	TTGTCCTCAGGAGAGCTTTGTGG	ACTAGGCTCTGCTGAATCAGGG	TTGTCCTCAGGAGAGCTTTGTGGGCACCTCGCTACCAACACCCATTGGGGGAGGGTTTTCAGGGGCACTAGGCTCTGCTGAATCAGGG	NW_004974408.1:182742..182830:-
Novel_181	TTGTCCTCAGGAGAGCTTTGTGGGC	GCACTAGGCTCTGCTGAATCAGGA	TTGTCCTCAGGAGAGCTTTGTGGGCACCTCGCTACCAACACCCATTGGGGGAGGGTTTTCAGGGGCACTAGGCTCTGCTGAATCAGGA	NW_004974408.1:186299..186387:+
Novel_182	TTTCAAAAAGATGGACACAGTT	TTGAGTCCGTCTTTTTGAAACA	TTTCAAAAAGATGGACACAGTTTCAAAGCAGTGTGATTTCAAATTGAGTCCGTCTTTTTGAAACA	NW_004973450.1:8187048..8187113:+
Novel_183	TTTCAAAAAGATGGACCCAAA	ATTGGGTCCATCTTTCTGA	TTTCAAAAAGATGGACCCAAACTGTGAAATATACTGCTTTTGAAATTGGGTCCATCTTTCTGA	NW_004973256.1:772223..772286:+
Novel_184	TTTCAAAAAGATGGACCCAAA	TGAGTCCCATCTCTTTGGAACA	TTTCAAAAAGATGGACCCAAACTGAAATGGAATCCAATTAGGAACTGAGTCCCATCTCTTTGGAACA	NW_004973350.1:1163013..1163080:-
Novel_185	TTTCAAAAAGATGGACCCAATT	CTGGGTCCATCTTTTTGAAACA	TTTCAAAAAGATGGACCCAATTTCAAAGCAGTGTGATTTCAAGCTGGGTCCATCTTTTTGAAACA	NW_004973334.1:3418091..3418156:-
Novel_186	TTTCAAAAAGATGGACCCAATT	TTGGATCCATCTTTTTGAAACA	TTTCAAAAAGATGGACCCAATTTCAAAGCAGTAGTGAATTCAATTTGGATCCATCTTTTTGAAACA	NW_004973450.1:4913348..4913414:-
Novel_187	TTTCAAAAAGATGGACCCAATT	TTTGGATCCATCTTTTTGAAA	TTTCAAAAAGATGGACCCAATTTCAAAGCAGTAGTGAATTCAATTTGGATCCATCTTTTTGAAA	NW_004973450.1:4913350..4913414:-
Novel_188	TTTCAAAAAGATGGACCCAATT	TTTGGATCCATCTTTTTGAAAC	TTTCAAAAAGATGGACCCAATTTCAAAGCAGTAGTGAATTCAATTTGGATCCATCTTTTTGAAAC	NW_004973450.1:4913349..4913414:-
Novel_189	TTTCAAAAAGATGGACCCAATT	TTTGGATCCATCTTTTTGAAACA	TTTCAAAAAGATGGACCCAATTTCAAAGCAGTAGTGAATTCAATTTGGATCCATCTTTTTGAAACA	NW_004973450.1:4913348..4913414:-
Novel_190	TTTCAAAAAGATGGATCCAGTT	TTTGGATCCATCTTTTTGAAAC	TTTCAAAAAGATGGATCCAGTTTGCCAATATACTGCTTTGAATTTGGATCCATCTTTTTGAAAC	NW_004974151.1:753814..753878:-
Novel_191	TTTCAAAACGATGGACCCAAT	TGGGGTCCATCTTTTTGAAAC	TTTCAAAACGATGGACCCAATTTCAAAGCAAAAGTGATTTCAAATGGGGTCCATCTTTTTGAAAC	NW_004973341.1:1754430..1754495:+
Novel_192	TTTCAAAACGATGGACCCAAT	TGGGTCCAGCTTTTCAAAACA	TTTCAAAACGATGGACCCAATTTGAAATCACTGCCTTTTGAAACTGGGTCCAGCTTTTCAAAACA	NW_004973719.1:376673..376738:-
Novel_193	TTTCAAAACGATGGACCCAAT	TGGGTCTTTTTGAAACA	TTTCAAAACGATGGACCCAATTGCAAAGCTACAGAGATTTCAAGCTGGGTCTTTTTGAAACA	NW_004973235.1:4594203..4594265:+
Novel_194	TTTCAGTCGGATGTTTGCAG	GTAAACATCCTTGACTGGAAGC	GTAAACATCCTTGACTGGAAGCTGTGAGGTGCGAGCAGGAGCTTTCAGTCGGATGTTTGCAG	NW_004973569.1:336860..336922:-
Novel_195	TTTCCTGATTTACTCCAGCTGA	AGCTGATGTAAATTAGGAGAGC	AGCTGATGTAAATTAGGAGAGCTCTGTCAATGTTAAACGCTTTCCTGATTTACTCCAGCTGA	NW_004973760.1:401740..401802:+
Novel_196	TTTCTAAAAGATGGACCCAAT	TTGCGTCCATCTTTTTGGAA	TTTCTAAAAGATGGACCCAATTTGAAATCACTACCTTTTGAAATTGCGTCCATCTTTTTGGAA	NW_004973190.1:2393790..2393853:+
Novel_197	TTTGGGGTGAATTGGGATAGCT	AGCTATTCTGATTTGCACCAGC	TTTGGGGTGAATTGGGATAGCTCCTTGTCCTCCAGTGAAGCTATTCTGATTTGCACCAGC	NW_004973183.1:454238..454298:+
Novel_198	TTTGGTCCATCTTTTTGAAAC	TTTCAGAAAGGTGGACCCAATT	TTTCAGAAAGGTGGACCCAATTTGAAATGCCACTTGAATTTGGTCCATCTTTTTGAAAC	NW_004973320.1:273976..274035:+
