# Supplementary material for: Identification of microRNA-Associated-ceRNA Networks Regulating Crop Milk Production in Pigeon (Columba livia)
Source: Genes (Basel). 2020 Dec 30;12(1):39. doi: 10.3390/genes12010039 (PMC7824448; doi:10.3390/genes12010039)
Supplement: Supplementary file 1 [file genes-12-00039-s001.zip › Table S4.xlsx]

## Sheet: total_TPM
ID	C1	C2	C3	C4	C5	T1	T2	T3	T4	T5
cli-miR-99-5p	55126.1	93488.8	97628.2	59482	98391.9	21679.5	31540.5	32857.8	34444.1	40258.4
cli-miR-9649-5p	0.23	0.52	0.19	0.25	0.61	0	0	0	0	0.21
cli-miR-9647-5p	0.69	0.35	0	0.25	0.91	0.3	0.31	1.63	0.98	0.83
cli-miR-9646-5p	0	0	0.57	0	0	1.21	0.31	1.16	0.74	0
cli-miR-9645-5p	0.92	0.17	0.76	0.25	1.37	0.6	1.24	0.7	2.45	1.86
cli-miR-9644-5p	0.92	1.05	0.76	0.5	0.91	0.6	1.24	1.39	0.74	1.86
cli-miR-9642-5p	0	0	0	0	0	0	0	0	0	0.21
cli-miR-9641-5p	0.23	0	0.19	0	0	0	0.93	0.23	0.25	0.41
cli-miR-9640-5p	0	0.17	0.76	0	0.76	1.81	0.31	2.09	5.64	4.76
cli-miR-9639-5p	0.46	0.35	0.19	0.25	0.15	0	0.62	0.46	0.98	0.41
cli-miR-9637-5p	2.99	3.84	4.02	3.75	3.04	2.72	7.75	4.18	3.19	2.49
cli-miR-9636-5p	0.23	0	0	0	0	0	0	0	0	0.21
cli-miR-9633-5p	0.23	0.52	0	0.75	0.15	3.93	2.48	0.93	2.7	2.28
cli-miR-9632-5p	2.3	3.15	3.25	5.25	4.26	1.21	1.24	0.46	0.49	0.83
cli-miR-9631-5p	0.23	0.87	0.57	0	0.15	1.81	1.55	0.7	0.74	1.86
cli-miR-9630-5p	0	0	0	0	0	0	0	0	0	0.21
cli-miR-9629-5p	0	0	0	0	0	0	0	0	0.74	0.83
cli-miR-9628-5p	0.23	0.87	0.38	0.25	0.3	5.75	3.72	4.42	3.44	4.56
cli-miR-9627-5p	0	0.35	0.19	0.5	0.3	0	0.62	0.23	0.25	0.41
cli-miR-9626-5p	0.46	0.35	0.38	1.25	0.61	0	0.31	0.23	0.25	0
cli-miR-9625-5p	0	0	0.19	0.5	0	1.21	0	0.23	0.49	0.62
cli-miR-9624-5p	0.23	0.17	0.57	0	0.46	0	0	0	0.25	0.21
cli-miR-9623-5p	0.69	0	0	0	0.15	0.91	0	0	0	0.83
cli-miR-9622-5p	0	0	0.38	0	0	0	0	0	0	0
cli-miR-9621-5p	6.67	9.09	4.97	7	7.3	3.33	2.79	1.63	3.19	2.9
cli-miR-9620-5p	0	0	0	0	0	0	0.31	0.23	0.49	0.41
cli-miR-9619-5p	0.46	0.52	0.38	0.25	0.3	1.21	0.93	0	0.74	0.62
cli-miR-9618-5p	0	0	0	1.75	0	1.21	1.86	0.46	1.23	0.41
cli-miR-9617-5p	0.23	0.87	0.57	0.25	0.3	0.3	1.24	0.23	1.96	1.66
cli-miR-9616-5p	0	0.17	0	0	0.15	0	0.31	0.7	0.74	0.62
cli-miR-9615-5p	0.46	2.1	2.29	1.5	4.11	1.81	1.55	0.7	0.74	2.9
cli-miR-96-5p	1.38	1.4	0.76	0.75	0.3	1.51	1.86	1.16	2.21	1.04
cli-miR-92-5p	28.06	17.3	24.09	24.25	18.55	64.72	55.83	39.75	83.44	70.41
cli-miR-92-2-5p	5.29	3.32	3.82	7.5	5.02	54.74	59.86	44.87	72.89	80.77
cli-miR-9-5p	62.8	83	69.99	60.74	99.44	173.6	276.04	76.72	72.64	138.55
cli-miR-8993-5p	0.92	0.87	0	1.5	0.46	0.3	0.62	0.93	0.25	0.62
cli-miR-875-5p	0.23	0.35	0	0	0	1.81	0	0.23	0.98	0.83
cli-miR-7b-5p	2.53	2.62	1.34	2	4.26	31.45	30.09	28.13	18.9	27.54
cli-miR-7a-5p	1690.74	1477.22	1370.09	2160.28	1370.02	22696.3	26867.6	26129.4	18526	21091.6
cli-miR-551b-5p	0.46	1.57	1.53	1.5	0.76	0	0	0	0	0
cli-miR-551a-5p	0.69	0	0.38	0.25	0.76	1.51	0.62	0	0	2.07
cli-miR-499-5p	7.36	14.5	6.88	3.75	1.06	27.22	14.89	25.11	21.35	17.4
cli-miR-490-5p	24.61	7.86	6.31	21.5	7.3	0	0.93	0.7	0.98	4.35
cli-miR-489-5p	0.46	0.17	0	0.25	0	0	0	0	0	0
cli-miR-460b-5p	23.46	69.55	40.16	66.99	24.18	6.65	8.06	8.37	8.84	13.46
cli-miR-460a-5p	54.52	87.72	73.43	69.49	70.86	33.57	49.01	31.15	41.23	48.46
cli-miR-458-5p	0	0.17	0	0	0	0.3	0	0.23	0.25	0.21
cli-miR-455-5p	238.31	365.9	261.59	317.22	249.83	153.34	152.6	152.04	174.49	248.31
cli-miR-454-5p	10.35	5.24	16.44	15.25	15.81	30.85	40.63	28.13	34.11	40.18
cli-miR-451-5p	216.23	137.69	67.5	106.24	84.85	650.56	445.7	262.24	267.26	284.55
cli-miR-449d-5p	0.46	0.35	0.96	0.75	0.46	2.12	0.62	0.46	0.98	0.41
cli-miR-449c-5p	0	0	0	0	0	0	0	0	0.25	0
cli-miR-449b-5p	0	0	0	0	0	0.3	0	0	0	0.21
cli-miR-449a-5p	1.38	1.22	2.87	3.5	0.61	22.08	65.44	19.3	16.2	20.09
cli-miR-429-5p	2.53	0.7	1.34	1.75	1.82	6.05	4.03	3.49	5.4	5.8
cli-miR-425-5p	1707.08	3052.47	3047.46	2469.25	2954.44	4391.48	4762.2	4608.92	4954.04	5081.49
cli-miR-383-5p	15.41	10.31	12.05	14.5	9.58	1.51	2.17	0	1.47	3.52
cli-miR-365-5p	15.41	14.85	7.84	11.5	10.95	278.85	123.44	145.53	380.4	187.21
cli-miR-365-2-5p	28.52	30.93	15.49	42.5	26.61	128.84	144.84	117.64	130.81	173.13
cli-miR-363-5p	25.76	26.21	31.55	43.75	28.74	362.03	337.14	347.09	545.81	494.34
cli-miR-3618-5p	0.23	0	0	0	0	0	0.31	0	0	0.21
cli-miR-34c-5p	0.92	0.7	0.96	2.25	0.91	1.21	39.08	1.16	1.23	0.41
cli-miR-34b-5p	2.53	1.22	0.76	2.25	1.06	0.6	40.01	1.63	1.47	0.21
cli-miR-34a-5p	33.35	91.21	18.74	30	24.79	58.07	68.55	60.68	93.5	37.9
cli-miR-338b-5p	184.49	214.58	158.9	147.99	148.56	31.15	45.28	26.97	36.08	57.37
cli-miR-338a-5p	1.15	1.57	2.29	1.5	0.91	2.12	3.41	3.95	4.91	4.76
cli-miR-33-5p	5.98	6.64	7.08	7.25	3.04	44.16	26.67	24.18	19.63	24.02
cli-miR-32-5p	87.18	110.61	113.39	122.49	69.19	523.23	278.52	294.32	348.5	386.85
cli-miR-31-5p	1606.09	598.12	706.75	4193.58	950.04	3016.88	6111.39	1437.66	4303.43	10886.4
cli-miR-30e-5p	2638.48	2377.81	2713.98	3435.4	2208.91	9701.19	6232.66	7530.5	6845.73	6269.8
cli-miR-30d-5p	26120.7	23496.6	25392.2	24499.5	29490.9	22674.8	27054.6	25897.8	25546.9	28981.7
cli-miR-30c-5p	22404.1	24668.9	21784.5	25648.2	31723.1	19832.5	27342.2	22263.5	21836	26504.4
cli-miR-30a-5p	3311.56	2889.44	2552.97	2825.71	2364.77	6933.52	5207.9	4455.72	4087.46	4984.15
cli-miR-301b-5p	3.45	1.57	2.49	6	1.67	55.04	48.7	37.43	49.57	51.15
cli-miR-301a-5p	22.77	17.47	17.59	24.5	21.14	63.21	45.9	52.08	55.22	64.82
cli-miR-29b-5p	11.73	11.18	8.03	10.25	9.12	6.96	8.68	8.14	10.31	12.63
cli-miR-29a-5p	2.53	1.92	2.87	3	1.06	0.3	0.62	0.7	1.96	1.45
cli-miR-2970-5p	142.39	193.96	215.89	200.98	135.63	902.49	811.07	661.17	796.39	836.25
cli-miR-2954-5p	46.24	45.08	33.85	52.99	37.71	159.39	151.98	133.21	157.07	162.57
cli-miR-27b-5p	121	70.42	70.94	119.99	81.65	26.01	27.91	23.48	21.11	47.42
cli-miR-26-5p	190485	185534	206268	181744	196812	112894	124703	113353	122051	131525
cli-miR-23b-5p	80.28	77.41	52.2	49.99	50.63	32.06	48.38	32.08	38.04	71.86
cli-miR-223-5p	31.74	35.12	38.44	26	36.49	24.8	27.29	21.16	31.9	44.53
cli-miR-222a-5p	186.56	139.79	176.69	239.73	109.48	293.37	285.04	195.98	282.48	247.06
cli-miR-221-5p	899.43	633.42	585.32	970.9	550.59	1050.69	1255.53	1249.81	1200.59	1391.89
cli-miR-22-5p	500.55	481.75	473.65	524.2	373.75	284.3	307.06	241.78	288.12	393.27
cli-miR-2188-5p	312.62	189.76	79.55	129.99	105.83	503.27	466.48	199.24	213.76	253.9
cli-miR-218-5p	2854.48	2316.65	2493.31	3384.41	1777.23	8181.1	5643.36	7029.97	7435.72	4883.3
cli-miR-217-5p	3.22	1.92	0.76	3	3.35	0	0.93	1.16	1.23	0.83
cli-miR-216b-5p	1.38	1.75	0.76	3.5	4.41	0.6	0.31	1.39	1.23	2.9
cli-miR-216a-5p	0	0	0.19	0	0	0	0.31	0	0	0
cli-miR-215-5p	11.27	18.35	70.18	133.99	34.36	33.57	187.03	133.44	305.79	340.88
cli-miR-214-5p	149.29	167.75	270.96	230.48	168.63	73.49	63.27	91.83	90.07	155.32
cli-miR-2131-5p	30.82	15.55	17.21	27.75	18.55	55.04	56.14	60.21	50.07	56.95
cli-miR-210-5p	693.78	476.68	572.7	722.18	737.32	275.83	423.37	381.04	374.02	597.47
cli-miR-21-5p	27781.8	29423.8	23376	36564.6	25056	289182	216088	229509	221646	167839
cli-miR-20b-5p	551.16	505.86	526.81	1137.89	383.48	6712.74	6362.93	6654.75	7624.69	7107.91
cli-miR-20a-5p	2628.13	2145.59	1890.78	2987.95	1523.14	8682.25	6621.29	7435.19	7734.64	7216.22
cli-miR-205b-5p	0.92	0.35	0.57	1.25	0.61	0.6	0.62	0.93	0.74	1.04
cli-miR-205a-5p	69437.1	71523.5	88231.7	57501.4	75319.7	117357	167613	128899	133899	125233
cli-miR-204-5p	86.95	73.74	114.54	106.49	117.23	461.53	605.43	666.52	553.91	168.58
cli-miR-202-5p	0.23	0.17	0	1.25	0.15	0	0	0.23	0.74	0
cli-miR-200b-5p	493.88	409.06	538.09	384.46	386.83	734.94	1173.65	1024.08	1017.75	1210.88
cli-miR-200a-5p	836.17	758.18	1385.19	1243.87	766.66	4303.17	4356.2	5366.34	6354.16	5660.32
cli-miR-1b-5p	66.48	36.87	34.61	51.49	50.03	0.6	1.55	0.7	1.96	13.05
cli-miR-1a-5p	0	0	0	0	0.15	0	0	0	0	0
cli-miR-1a-2-5p	0.23	0	0	0.25	0.76	0	0	0	0.25	0
cli-miR-19b-5p	1.61	2.27	3.25	4.75	1.52	6.65	3.1	7.67	6.63	8.08
cli-miR-19b-2-5p	0	0.35	0.38	0.75	0.15	3.93	0.93	2.32	3.19	1.86
cli-miR-19a-5p	0.92	3.32	0.76	1.5	1.82	22.38	20.78	18.83	25.52	17.19
cli-miR-199-5p	12710.5	13340.9	15213.4	13221.2	13522.9	4935.58	4700.16	5384.71	6673.2	10619.8
cli-miR-196-5p	0.23	2.45	0.57	0.25	0.15	0	0.93	0	0.98	0.41
cli-miR-194-5p	2.99	5.94	13	21.25	7.75	6.05	32.88	18.37	40	50.95
cli-miR-193-5p	1.38	1.4	0.57	0.75	0.91	11.19	19.54	12.79	19.63	15.12
cli-miR-190-5p	7.13	10.31	4.59	8.75	5.17	31.15	14.58	25.11	17.18	31.48
cli-miR-18b-5p	3.45	4.37	4.4	8	1.67	100.11	85.91	73.46	100.62	73.93
cli-miR-18a-5p	26.45	23.24	28.11	61.49	18.7	388.64	300.86	304.78	406.41	336.74
cli-miR-187-5p	12.19	11.01	8.22	17.25	11.4	0.3	2.17	3.49	0.98	2.9
cli-miR-184-5p	7.13	2.8	8.8	6.5	5.63	0.3	0.62	0.23	0	2.9
cli-miR-183-5p	12.19	16.08	7.08	7.25	8.67	3.63	5.58	3.25	2.45	4.14
cli-miR-182-5p	12.65	20.09	6.12	7.5	8.06	6.35	17.06	7.44	6.87	10.56
cli-miR-181b-5p	697	818.64	963.17	634.19	977.11	783.33	749.97	659.55	806.94	818.03
cli-miR-181a-5p	10068.3	9248.61	12561.2	9258.31	12446.4	5053.23	7061.72	6126.79	5342.29	6922.98
cli-miR-1803-5p	0.23	0	0	0	0	0	0	0	0	0
cli-miR-1788-5p	0	0	0	5.5	0	1.51	3.41	1.16	3.93	0
cli-miR-1784-5p	2.3	3.15	4.97	4.5	1.06	0	0	0	0.49	0.83
cli-miR-1756b-5p	0	0	0	0	0	0	0	0	0.25	0.21
cli-miR-1729-5p	39.34	52.07	44.75	64.49	31.63	5.14	10.24	8.83	10.31	18.02
cli-miR-1720-5p	0	0.52	0	0	0	0	0	0	0	0
cli-miR-17-5p	2311.14	1946.21	1985.05	3211.43	1529.07	6180.74	6040.67	5842.46	7026.11	6855.26
cli-miR-16b-5p	1788.05	1444.72	1697.84	1699.58	1157.9	6661.63	6376.58	6518.98	6273.66	6973.92
cli-miR-16a-5p	1574.35	1687.25	1472.58	2026.55	1201.7	2049.96	1947.18	2084.65	2238.96	2279.7
cli-miR-1677-5p	49.69	32.33	37.1	30.5	31.32	1.81	3.72	2.79	2.7	7.46
cli-miR-1662-5p	713.1	688.11	766.79	589.44	417.7	598.23	684.21	556.56	468.75	627.7
cli-miR-1641-5p	0.23	1.05	0.57	2.25	0.91	0.91	1.86	2.32	0.74	0.62
cli-miR-15c-5p	166.31	153.24	281.28	194.98	183.38	260.1	362.27	339.19	351.69	395.55
cli-miR-15b-5p	48.77	53.82	93.12	77.99	61.89	50.81	83.12	60.68	54.48	67.51
cli-miR-15a-5p	65.56	74.09	61.76	77.99	45.92	58.98	60.48	61.37	61.6	73.73
cli-miR-1559-5p	1257.59	863.72	1561.88	1584.09	1210.21	1268.15	1235.37	1276.55	1551.79	1655.72
cli-miR-1552-5p	587.27	734.07	661.43	642.19	619.47	990.5	593.34	1482.99	1100.95	1333.9
cli-miR-155-5p	151.13	409.93	343.62	188.48	364.17	77.43	59.86	114.61	197.07	133.99
cli-miR-153b-5p	0.69	0.17	0.38	0.25	0.76	0	0	0	0.49	0.41
cli-miR-153a-5p	0.92	0.17	0.57	0.5	0.46	0.3	0.93	0.46	0.25	0.62
cli-miR-148a-5p	156.88	124.59	195.23	214.23	151.3	973.26	868.14	789.5	1275.2	865.86
cli-miR-146c-5p	27207.4	35522.1	38426.3	39263.5	33812.2	50519.9	46017.2	56659.4	59119.8	42409.9
cli-miR-146b-5p	7041.55	6019.84	5289.7	4894.01	4894.52	36263.9	17146.6	29617.8	23175.7	23762.1
cli-miR-146a-5p	2632.5	4839.14	4254.44	2530.49	5890.79	2887.43	2757.01	3630.18	2865.52	2521.17
cli-miR-1467-5p	26.91	41.41	37.67	46.25	41.97	55.04	75.06	75.79	84.18	101.68
cli-miR-1451-5p	59.58	71.12	80.69	96.74	67.97	114.63	200.05	136.23	139.4	172.51
cli-miR-145-5p	162852	131404	86204.4	145685	146181	3166.59	6546.24	6077.97	7846.06	22714.6
cli-miR-143-5p	2952.71	2040.57	1467.61	3344.66	1426.89	246.79	248.44	242.48	363.96	883.88
cli-miR-142-5p	338.61	1162.69	1036.41	403.46	608.07	450.04	502.15	354.3	405.19	390.17
cli-miR-1416-5p	2136.78	1150.99	1505.09	2403.51	2332.08	46.88	81.26	58.12	193.88	544.66
cli-miR-140-5p	674.92	487.69	655.12	935.16	709.64	988.08	897.6	1026.87	869.52	900.03
cli-miR-139-5p	1540.3	2226.14	2718.57	2250.77	3350.85	2783.99	5108.02	3545.33	3752.71	3565.35
cli-miR-1388-5p	90.4	250.4	188.92	83.99	176.69	88.01	109.18	96.01	131.3	139.79
cli-miR-138-5p	26.91	15.73	33.08	39	22.05	37.5	37.53	37.2	42.46	42.87
cli-miR-137b-5p	0.46	0.35	0.19	0.25	0.3	0	0.62	0.7	0.25	0.21
cli-miR-137a-5p	1.38	0.7	0.19	0.25	0.3	0	0.31	0	0	0
cli-miR-135-5p	60.5	50.85	11.09	32.75	37.1	6.65	3.41	3.72	6.14	6.01
cli-miR-133a-5p	98.22	45.96	42.07	77.24	59.76	0.3	1.86	3.25	6.63	20.3
cli-miR-1329-5p	1.61	6.64	4.21	3.75	0.61	25.1	9.3	2.56	23.56	19.88
cli-miR-130c-5p	34.74	19.4	29.07	33	27.22	137.61	122.2	126.47	135.96	133.58
cli-miR-130a-5p	2.53	2.8	2.29	4.25	2.43	9.07	9.61	6.74	9.82	11.8
cli-miR-1306-5p	5.52	7.16	4.02	6	5.93	5.75	11.17	4.65	6.38	9.94
cli-miR-129-5p	255.8	316.62	284.34	572.44	470.46	54.44	89.64	59.05	90.81	190.94
cli-miR-128-5p	0.23	0.17	0.19	0	0.61	0	0	0	0	0
cli-miR-126-5p	751.06	857.26	923.4	1555.84	745.23	1371.28	1473.26	1311.42	1496.57	1183.96
cli-miR-125-5p	40313.3	44867.9	42255.1	40829.6	50986.9	6922.03	10515.4	8896.09	8964.68	13986.8
cli-miR-124-5p	0.23	0.52	0.57	0	0.3	0.6	0	0	0	0
cli-miR-124-2-5p	0.23	0.52	0.57	0	0.3	0.6	0	0	0	0
cli-miR-122-5p	9.43	74.09	4.97	7	73.9	35.69	45.9	20.46	15.71	20.3
cli-miR-10c-5p	2.99	27.26	8.22	2.25	2.43	0.91	3.1	0.93	2.21	0.21
cli-miR-10b-5p	3858.12	7872.39	3835.86	3998.6	4186.55	4622.25	5011.25	4062.83	5254.92	5046.28
cli-miR-10a-5p	103930	106379	116014	112721	77754.3	32246	37893.2	37961.3	38972.9	31417.3
cli-miR-107-5p	0	0	0.38	0	0	0	0	0.46	0	0
cli-miR-106-5p	524.25	446.63	451.85	1057.14	335.59	4389.67	3763.48	4319.95	4886.06	4527.92
cli-miR-103-5p	0.92	0.7	0.19	1	0.3	0.91	1.24	0.93	0.25	1.04
cli-miR-101-5p	1.15	1.75	1.15	2	0.61	1.81	0.62	0.23	0.49	0.41
cli-miR-101-2-5p	0.23	0	0.76	0.75	0.46	0.6	0.62	1.63	0	1.24
cli-miR-100-5p	49322.1	47509.9	61407.4	72793.9	55516.2	11956.2	18698.6	21686.2	18860	27881
cli-let-7i-5p	12196.1	13405.8	12444.6	14170.1	11727.3	27768.9	22662.5	30105.5	32914.9	34057.6
cli-let-7g-5p	52313.7	40395.3	40725.3	41188.6	36047.4	51969.8	48606.7	58480.4	54002.3	64678.9
cli-let-7f-5p	52.68	76.53	37.1	32.75	59.45	83.78	72.89	45.1	55.46	47.42
cli-let-7e-5p	13679.4	14811.3	9668.82	13102.7	8923.24	12892.3	11199.3	13907.9	14437	14338.2
cli-let-7d-5p	2733.94	2412.58	2288.51	2181.28	2125.74	3105.19	3585.45	3114.54	3423.6	4432.87
cli-let-7c-5p	5668.02	6499.66	5129.46	4106.34	4496.59	3263.97	3859.32	3628.55	3219.41	3944.33
cli-let-7a-5p	59240.9	47545.5	39815.9	37255	37106.9	44364	42724.5	47399.7	43910.7	52578.3
Novel_99	0	0	0	0	0	0	1.24	0	0	0
Novel_98	0	0	0	0	0	0	2.17	0	0	0
Novel_97	0	1.75	0	0	0	0	0	0	0	0
Novel_96	0	0	0	0.5	0	0	0	0	0	0
Novel_95	169.99	164.78	0	0	213.64	111	0	0	0	0
Novel_94	0	0	0	1652.33	0	0	1416.5	0	0	0
Novel_93	0	0	0	1834.31	0	0	1558.55	0	0	0
Novel_92	0	0	149.34	0	0	0	0	209.46	154.86	123.22
Novel_91	0	0	347.83	0	0	0	0	372.43	276.59	280.2
Novel_90	0	0	0	0	0	1.81	0	0	0	1.24
Novel_9	0	0	0	0	0	0	12.72	0	0	0
Novel_89	0	0	0	0	0	0	0	2.56	0	0
Novel_88	0	0	0	0	0	12.4	16.13	3.02	4.91	0
Novel_87	0	0	0	0	0	0	0	1.63	0	0
Novel_86	374.26	376.56	327.94	314.47	310.8	197.8	282.25	224.11	237.32	246.65
Novel_85	0	0	0	0	0	0	3.72	0	0	0
Novel_84	2.07	1.4	0	0	0	0	0	0	2.45	0
Novel_83	0	0	0	0	0	0	0	1.86	0	0
Novel_82	0	0	1.53	0	0	0	0	0	0	0
Novel_81	0	0	0	0	0	0	2.79	1.86	0	0
Novel_80	0	0	0	0	0	2.12	0	0	0	0
Novel_8	0	0	0	0	0	0	2.48	0	0	2.69
Novel_79	0	0	0	0	0	0	0	0.7	0	0
Novel_78	0	0	0	0	2.43	0	0	0	0	0
Novel_77	0	3.32	0	2.5	0	0	0	0	0	0
Novel_76	4.14	0	0	0	0	0	0	0	0	0
Novel_75	0	1.92	0	0	0	0	0	0	0	0
Novel_74	0	0	1.34	0	0	0	0	0	0	0
Novel_73	0	4.19	0	0	0	0	0	0	0	0
Novel_72	0	0	0	0	0	14.82	0	0	9.08	11.18
Novel_71	2.76	0	2.29	3.5	0	0	0	0	0	0
Novel_70	0	0	0	0	0	0	0	0	4.66	0
Novel_7	0	0	0	0	3.5	0	0	0	0	0
Novel_69	0	0	0	0	0.3	0	0	0	0	0
Novel_68	0	0	0	0	0	0	0	0	0	1.66
Novel_67	0	0	0	0	0	0	0	0	0	1.66
Novel_66	0	0	0	0	0	3.93	0	0	0	0
Novel_65	0	0.87	0	0	0	0	0	0	0	0
Novel_64	0	0	0	0	0	0	0	0	0	2.28
Novel_63	0	0	0	0	0	0	0	0	0	2.28
Novel_62	0	0	0	0	0	1.81	0	0	0	0
Novel_61	0	2.27	0	0	0	0	3.1	0	0	0
Novel_60	0	0	0	0	0	0	10.24	0	0	0
Novel_6	16.79	0	0	0	0	0	0	0	0	0
Novel_59	0	0	0	0	0	9.07	18.61	0	0	6.01
Novel_58	0	0	0	0	0	10.89	0	0	2.45	0
Novel_57	0	0	0	0	4.41	0	0	0	24.54	0
Novel_56	0	0	0	0	0	0	0	0	0	13.05
Novel_55	0	0	0	0	0	0	26.98	0	0	0
Novel_54	0	0	6.88	0	0	0	0	0	0	0
Novel_53	0	0	0	0	4.41	0	0	0	0	0
Novel_52	0	0	0	0	4.41	0	0	0	0	0
Novel_51	0	0	0	0	0.46	0	0	0	0	0
Novel_50	0	0	0	0	0	0	0	0	3.19	0
Novel_5	0	0	0	0	8.21	0	0	0	0	0
Novel_49	0	0	0	0	1.22	0	0	0	0	0
Novel_48	0	0	0	0	0	0	3.41	0	0	0
Novel_47	0	0	0	19.5	0	0	0	0	0	0
Novel_46	0	0	0	0	0	0	0	0	2.45	0
Novel_45	0	0	0	0	0	2.72	0	0	0	0
Novel_44	0	1.4	0	0	0	0	0	0	0	0
Novel_43	0	1.4	0	0	0	0	0	0	0	0
Novel_42	0	0	1.34	0	0	0	0	0	0	0
Novel_41	0	0	0	0.5	0	0	0	0	0	0
Novel_40	1.15	0	0	0	0	0	0	0.93	0	0
Novel_4	0	0.7	0	0	0	0	0	0	0	0
Novel_39	0	0	0	0	0	0	0	0	0	1.45
Novel_38	0	0	0	0	0	0	0	0	0	4.76
Novel_37	0	0	0	0.75	0	0	0	0	0	0
Novel_36	0	0	0	0	0.46	0	0	0	0	0
Novel_35	4.6	1.92	0	3.25	0	0	0	0	0	0
Novel_34	0	0	0	0	0	0	5.58	0	0	0
Novel_33	0	0	0	0	0	0	2.79	0	0	0
Novel_32	0	0	0	0	0	0	2.79	0	0	0
Novel_31	0	0	0	0	0	3.02	0	0	0	0
Novel_30	0	0	0	0	0	3.02	0	0	0	0
Novel_3	0	0	0	0	0	0	6.51	0	0	0
Novel_29	0	0	0	0	0	0	0	0	2.21	0
Novel_28	0	0	0	0	0	0	0	0	4.17	0
Novel_27	0	0	0	0	0.3	0	0	0	0	0
Novel_26	0	0	0	0	0	12.1	9.61	12.79	17.92	16.77
Novel_25	0	0	2.29	0	0	0	3.1	0	0	0
Novel_24	0	0	0	0	0	0	0	0	2.45	0
Novel_23	0	0	0	0	0	0	0	1.86	0	2.07
Novel_22	0	2.62	0	0	4.56	4.23	0	0	2.7	0
Novel_21	4.6	0	6.12	4.5	0	0	4.34	3.02	0	4.14
Novel_20	0	0	0	0	0	0	0	0	0	2.07
Novel_2	0	0	0	0	0	0	6.82	0	0	0
Novel_198	0	1.57	0	0	0	0	0	0	0	0
Novel_197	0	1.75	0	0	0	0	0	0	0	0
Novel_196	0	0	0	0	2.43	0	0	0	0	0
Novel_195	0	0	2.49	0	0	0	0	0	0	0
Novel_194	3.91	0	0	0	5.17	0	0	0	0	0
Novel_193	0	0	0	0	1.52	0	0	0	0	0
Novel_192	0	0	0	0	1.67	0	0	0	0	0
Novel_191	0	0	0	0	2.13	0	0	0	0	0
Novel_190	0	0	0	0	0	0	0	0	9.33	13.25
Novel_19	0	0	0	0	0	0	0	0	0	2.28
Novel_189	0	0	0	0	0	0	29.78	0	0	0
Novel_188	0	0	0	0	0	0	0	0	21.35	23.19
Novel_187	0	0	0	0	0	0	0	37.66	0	0
Novel_186	13.34	0	0	0	0	0	0	0	0	0
Novel_185	0	0	0	0	0	0	27.6	0	0	0
Novel_184	0	0	0	0	1.82	0	0	0	0	0
Novel_183	0	0	0	0	2.43	0	0	0	0	0
Novel_182	0	2.8	0	0	0	0	0	0	0	0
Novel_181	0	0	0	0	0	0	0	0	9.08	0
Novel_180	0	0	0	0	0	0	0	3.49	0	0
Novel_18	0	0	0	2.5	0	0	0	0	0	0
Novel_179	0	0	0	0	0	0	0	3.49	0	0
Novel_178	0	0	0	0	0.3	0	0	0	0	0
Novel_177	0	0	0	1.75	0	0	0	0	0	4.56
Novel_176	0	0	0	0	0	0	0	2.32	0	0
Novel_175	0	0	0	0	0	0	0	2.32	0	0
Novel_174	0	0	0	0	0	0	0	0	0.98	0
Novel_173	0	0	0	0.5	0	0	0	0	0	0
Novel_172	2.99	0	0	0	0	0	0	0	0	0
Novel_171	23.92	0	4.97	7.5	8.97	31.76	52.11	35.34	26.51	44.73
Novel_170	52.22	32.85	55.64	46.5	55.04	16.63	7.44	15.34	22.58	41.83
Novel_17	0	0	0	0	1.67	0	0	0	0	0
Novel_169	0	0	0	0	0	0	3.41	3.02	0	2.49
Novel_168	0	0	0	0	0	0	0	0	0	2.07
Novel_167	0	0	0	0	0	0	0	2.32	1.96	0
Novel_166	2.99	5.94	0	0	3.5	0	0	0	0	0
Novel_165	0	0	6.88	0	0	0	0	0	0	0
Novel_164	0	0	0	8.5	0	35.08	40.32	29.06	37.3	49.7
Novel_163	0	0	0	0	0	0	0	0	4.91	0
Novel_162	0	0	0	3	0	0	0	0	0	0
Novel_161	0	0	9.18	0	19.16	5.75	4.96	5.81	10.06	5.8
Novel_160	2.99	8.74	0	6.75	0	0	0	0	0	0
Novel_16	0	0	0	0	0	0	0	0	0	1.45
Novel_159	0	0.7	0	0	0	0	0	0	0	0
Novel_158	0	0	0	0	0	0	4.65	0	0	0
Novel_157	0	0	0	0	0.3	0	0	0	0	0
Novel_156	0	0	0	0	0	0	0	0	0	1.24
Novel_155	0	0	0	0	0	0	2.79	0	0	0
Novel_154	0	1.05	0	0	0	0	0	0	0	0
Novel_153	0	0	0	0	0	9.07	8.99	0	3.93	14.08
Novel_152	0	0	0	0	1.22	0	0	0	0	0
Novel_151	2.3	0	2.1	0	0	0	0	0	0	0
Novel_150	0	1.92	0	0	0	0	0	0	0	0
Novel_15	0	0	0	0	0	0	0	0	0	1.45
Novel_149	0	0	0	0	0	0	0	0	0	2.07
Novel_148	0	6.12	7.84	20.25	7.75	0	0	0	0	0
Novel_147	1.15	0	0	0	0	0	0	0	0	0
Novel_146	0	0	0	0	0	0	0	0	0	4.56
Novel_145	0	0	0	0.5	0	0	0	0	0	0
Novel_144	0	0	0	0	0	0.91	0	0	0	0
Novel_143	0	0	0	2	0	0	0	0	0	0
Novel_142	0	0	0	0	0	2.72	0	0	0	0
Novel_141	0	0	0	0	0	0	0	0	0	1.86
Novel_140	0	0	0	0	0	24.2	34.12	12.55	12.52	4.56
Novel_14	0	0	0	0	0	0	0	0	1.72	0
Novel_139	0	0	0	0	0	13.61	2.79	2.79	14.23	3.11
Novel_138	0	0	0	3.25	0	0	0	0	0	0
Novel_137	0	1.92	1.91	0	0	5.14	0	5.58	7.36	8.7
Novel_136	0	0	0	0	0	0	0	0	0	1.04
Novel_135	0	0	0	0	0	0	0	1.39	0	0
Novel_134	0	0	0	0	0	2.12	0	0	0	0
Novel_133	0	0	0	0	0	0	0	0	0	1.66
Novel_132	0	0	0	0	0	0	0	47.19	0	0
Novel_131	4.14	7.34	1.72	0	2.43	6.05	20.47	2.79	0	8.49
Novel_130	0	0	0	0	0	4.84	0	0	0	0
Novel_13	0	0	0	0	0	0	0	0	1.72	0
Novel_129	0	3.15	0	0	0	0	3.1	0	0	0
Novel_128	0	0	0	0	0	0	4.34	0	0	0
Novel_127	0	0	0.96	0	0	0	0	0	0	0
Novel_126	0	0	0	0	0	0	0	3.72	0	0
Novel_125	0	1.22	0	0	0	0	0	0	0	0
Novel_124	0	0	0	0	0	0	2.48	0	0	0
Novel_123	0	0	0	0	0	0	2.48	0	0	0
Novel_122	0	0	0	0	1.82	0	0	0	0	0
Novel_121	0	0	0	0	0	0	0	0	0	2.07
Novel_120	0	0	0	0	0	0	0	0	0	1.04
Novel_12	0	0	0.76	0	0	0	0	0	0	0
Novel_119	0	0	0	0	0	0	4.65	0	0	0
Novel_118	0	0	0	0	0	14.82	12.1	6.04	3.44	20.09
Novel_117	0	0	0	0	0	0	0	0	2.7	0
Novel_116	0	0	0	0	0	0	0	0	0	2.9
Novel_115	0	0	0	0	0	0	0	0	3.19	0
Novel_114	0	0	0	0	0	0	0	0	2.45	0
Novel_113	0	0	0	0.75	0	0	0	0	0	0
Novel_112	0	0	0	0	0	0	3.41	0	0	0
Novel_111	11.04	0	0	0	0	0	4.03	0	0	0
Novel_110	0	15.03	17.21	14.5	12.92	5.75	0	3.49	6.63	9.53
Novel_11	0	0	0	0	0	0	0	3.49	6.14	5.18
Novel_109	0	0	0	0	0.61	0	0	0	0	0
Novel_108	0	0	0	0	0.61	0	0	0	0	0
Novel_107	0	0	0	0	0	0	1.24	0	0	0
Novel_106	0	0	0	0	0	0	0	0	1.96	0
Novel_105	0	0	3.44	0	2.58	13.01	26.67	14.88	15.71	30.03
Novel_104	0	0	0	0	0	0	0	0	3.19	0
Novel_103	0	1.05	0	0	0	0	0	0	0	0
Novel_102	0	0	0	0	0	0	2.48	0	0	0
Novel_101	0	0	0	0	0.3	0	0	0	0	0
Novel_100	0	0	0	0	0	0	0	0	0	1.86
Novel_10	0	0	0	0	0	0	0	3.49	6.14	5.18
Novel_1	0	0	0	0	1.52	0	0	0	0	0
