# Supplementary material for: Identification of microRNA-Associated-ceRNA Networks Regulating Crop Milk Production in Pigeon (Columba livia)
Source: Genes (Basel). 2020 Dec 30;12(1):39. doi: 10.3390/genes12010039 (PMC7824448; doi:10.3390/genes12010039)
Supplement: Supplementary file 1 [file genes-12-00039-s001.zip › Table S5.xlsx]

## Sheet: Sheet2
Gene	T1_count	T2_count	T3_count	T4_count	T5_count	T_normalize	C1_count	C2_count	C3_count	C4_count	C5_count	C_normalize	FoldChange	Log2FoldChange	pval	padj	Up/Down	Significant
Novel_118	49	39	26	14	97	41.4557	0	0	0	0	0	0	Inf	Inf	5.58e-07	1.02e-05	up	yes
Novel_132	0	0	203	0	0	38.7416	0	0	0	0	0	0	Inf	Inf	2.11e-06	3.39e-05	up	yes
Novel_139	45	9	12	58	15	28.5968	0	0	0	0	0	0	Inf	Inf	4.28e-05	0.00047182	up	yes
Novel_140	80	110	54	51	22	65.9033	0	0	0	0	0	0	Inf	Inf	9.26e-10	3.25e-08	up	yes
Novel_148	0	0	0	0	0	0	0	35	41	81	51	44.9117	#NAME?	#NAME?	1.77e-06	3.1e-05	down	yes
Novel_153	30	29	0	16	68	25.9738	0	0	0	0	0	0	Inf	Inf	8.15e-05	0.000786133	up	yes
Novel_160	0	0	0	0	0	0	13	50	0	27	0	19.1702	#NAME?	#NAME?	0.00185004	0.0115443	down	yes
Novel_166	0	0	0	0	0	0	13	34	0	0	23	13.4678	#NAME?	#NAME?	0.00765322	0.0404677	down	yes
Novel_185	0	89	0	0	0	18.2391	0	0	0	0	0	0	Inf	Inf	0.00126966	0.00891068	up	yes
Novel_186	0	0	0	0	0	0	58	0	0	0	0	14.0933	#NAME?	#NAME?	0.0092574	0.0475791	down	yes
Novel_187	0	0	162	0	0	30.917	0	0	0	0	0	0	Inf	Inf	2.15e-05	0.000252104	up	yes
Novel_188	0	0	0	87	112	31.7593	0	0	0	0	0	0	Inf	Inf	8.94e-06	0.000118942	up	yes
Novel_189	0	96	0	0	0	19.6737	0	0	0	0	0	0	Inf	Inf	0.000810601	0.00625784	up	yes
Novel_190	0	0	0	38	64	15.9471	0	0	0	0	0	0	Inf	Inf	0.00185426	0.0115443	up	yes
Novel_26	40	31	55	73	81	51.9347	0	0	0	0	0	0	Inf	Inf	2.41e-08	7.15e-07	up	yes
Novel_47	0	0	0	0	0	0	0	0	0	78	0	20.1011	#NAME?	#NAME?	0.00194457	0.0119144	down	yes
Novel_55	0	87	0	0	0	17.8292	0	0	0	0	0	0	Inf	Inf	0.00144481	0.00961548	up	yes
Novel_59	30	60	0	0	29	23.9536	0	0	0	0	0	0	Inf	Inf	0.000190289	0.00174885	up	yes
Novel_6	0	0	0	0	0	0	73	0	0	0	0	17.7382	#NAME?	#NAME?	0.00349088	0.0192497	down	yes
Novel_72	49	0	0	37	54	26.9056	0	0	0	0	0	0	Inf	Inf	6.65e-05	0.000675788	up	yes
Novel_88	41	52	13	20	0	27.3734	0	0	0	0	0	0	Inf	Inf	7.3e-05	0.000722645	up	yes
cli-let-7c-5p	10792	12443	15608	13118	19046	13372.5	24640	37197	26825	16427	29572	27851	0.480143	-1.05847	0.00028594	0.00250848	down	yes
cli-miR-100-5p	39532	60287	93282	76848	134629	73225.9	214413	271895	321136	291205	365104	308811	0.237122	-2.0763	3.72e-20	2.4e-18	down	yes
cli-miR-106-5p	14514	12134	18582	19909	21864	16491.7	2279	2556	2363	4229	2207	2994.32	5.50765	2.46144	2.94e-09	9.46e-08	up	yes
cli-miR-10a-5p	106618	122173	163288	158801	151705	134162	451805	608796	606705	450931	511354	554211	0.242077	-2.04646	2.14e-34	2.76e-32	down	yes
cli-miR-10c-5p	3	10	4	9	1	5.40807	13	156	43	9	16	45.5196	0.118808	-3.0733	0.00688745	0.0369244	down	yes
cli-miR-125-5p	22887	33903	38266	36528	67538	36257.2	175250	256775	220977	163335	335317	237481	0.152674	-2.71147	7.37e-38	1.42e-35	down	yes
cli-miR-129-5p	180	289	254	370	922	350.1	1112	1812	1487	2290	3094	2055.06	0.17036	-2.55334	7.42e-06	0.000102268	down	yes
cli-miR-133a-5p	1	6	14	27	98	22.7161	427	263	220	309	393	347.532	0.065364	-3.93536	0.0011548	0.0084104	down	yes
cli-miR-135-5p	22	11	16	25	29	19.6182	263	291	58	131	244	206.424	0.0950386	-3.39534	1.89e-05	0.00023522	down	yes
cli-miR-1416-5p	155	262	250	790	2630	651.371	9289	6587	7871	9615	15337	10327	0.0630743	-3.98681	1.41e-05	0.000180841	down	yes
cli-miR-142-5p	1488	1619	1524	1651	1884	1572.38	1472	6654	5420	1614	3999	3823.06	0.41129	-1.28177	0.002281	0.0133404	down	yes
cli-miR-143-5p	816	801	1043	1483	4268	1437.71	12836	11678	7675	13380	9384	11965.6	0.120154	-3.05704	3.22e-07	6.6e-06	down	yes
cli-miR-145-5p	10470	21106	26144	31970	109682	33091	707951	752012	450814	582798	961367	725330	0.045622	-4.45413	2.01e-17	9.7e-16	down	yes
cli-miR-146b-5p	119903	55283	127399	94433	114740	99818.3	30611	34451	27663	19578	32189	30262.8	3.29838	1.72176	3.66e-10	1.41e-08	up	yes
cli-miR-148a-5p	3218	2799	3396	5196	4181	3595.77	682	713	1021	857	995	906.793	3.96537	1.98745	9.12e-05	0.000858412	up	yes
cli-miR-155-5p	256	193	493	803	647	438.977	657	2346	1797	754	2395	1583.36	0.277245	-1.85077	0.000665381	0.00524157	down	yes
cli-miR-1677-5p	6	12	12	11	36	13.3036	216	185	194	122	206	194.798	0.068294	-3.8721	5.06e-06	7.24e-05	down	yes
cli-miR-16b-5p	22026	20559	28041	25563	33675	24630.9	7773	8268	8879	6799	7615	8351.89	2.94914	1.5603	1.93e-06	3.24e-05	up	yes
cli-miR-17-5p	20436	19476	25131	28629	33102	23944.5	10047	11138	10381	12847	10056	11734.5	2.04052	1.02893	0.00083736	0.00633767	up	yes
cli-miR-1729-5p	17	33	38	42	87	38.2232	171	298	234	258	208	248.018	0.154115	-2.69792	0.000589044	0.00483768	down	yes
cli-miR-181a-5p	16708	22768	26354	21768	33429	22655.7	43769	52929	65690	37037	81854	58148.4	0.389618	-1.35987	1.21e-07	2.91e-06	down	yes
cli-miR-187-5p	1	7	15	4	14	7.23092	53	63	43	69	75	64.515	0.112081	-3.15738	0.00275119	0.0153907	down	yes
cli-miR-18a-5p	1285	970	1311	1656	1626	1312.29	115	133	147	246	123	168.076	7.80771	2.9649	3.15e-06	4.86e-05	up	yes
cli-miR-18b-5p	331	277	316	410	357	327.828	15	25	23	32	11	23.168	14.1501	3.82274	5.12e-07	9.88e-06	up	yes
cli-miR-193-5p	37	63	55	80	73	57.9403	6	8	3	3	6	5.38426	10.761	3.42775	0.000619327	0.00498043	up	yes
cli-miR-199-5p	16319	15154	23162	27191	51280	23862.2	55255	76349	79560	52890	88934	73416.5	0.325025	-1.62138	3.02e-08	8.33e-07	down	yes
cli-miR-19a-5p	74	67	81	104	83	79.0633	4	19	4	6	12	8.95357	8.83037	3.14247	0.000517741	0.00434452	up	yes
cli-miR-1b-5p	2	5	3	8	63	12.281	289	211	181	206	329	258.407	0.0475258	-4.39515	0.00213414	0.0126735	down	yes
cli-miR-200a-5p	14228	14045	23083	25891	27332	19545.7	3635	4339	7244	4976	5042	5361.99	3.64523	1.86601	8.9e-08	2.29e-06	up	yes
cli-miR-204-5p	1526	1952	2867	2257	814	1873.26	378	422	599	426	771	541.314	3.46059	1.79102	0.00248656	0.0143256	up	yes
cli-miR-20a-5p	28707	21348	31982	31516	34845	28531.7	11425	12279	9888	11953	10017	11936.4	2.3903	1.25719	5.23e-05	0.000545689	up	yes
cli-miR-20b-5p	22195	20515	28625	31068	34322	25899.9	2396	2895	2755	4552	2522	3305.44	7.83555	2.97003	1.29e-13	5.52e-12	up	yes
cli-miR-21-5p	956152	696699	987218	903130	810447	856758	120773	168390	122247	146273	164782	152604	5.61427	2.4891	2.86e-53	1.11e-50	up	yes
cli-miR-214-5p	243	204	395	367	750	351.458	649	960	1417	922	1109	1062.85	0.330674	-1.59652	0.00936791	0.0475791	down	yes
cli-miR-26-5p	373274	402059	487580	497315	635097	451681	828075	1061797	1078698	727051	1294343	1.03795e+06	0.435166	-1.20036	6.57e-19	3.62e-17	down	yes
cli-miR-27b-5p	86	90	101	86	229	107.37	526	403	371	480	537	498.28	0.215481	-2.21437	0.00212896	0.0126735	down	yes
cli-miR-2970-5p	2984	2615	2844	3245	4038	3006.65	619	1110	1129	804	892	953.482	3.15334	1.65688	0.00141866	0.00960705	up	yes
cli-miR-301b-5p	182	157	161	202	247	181.357	15	9	13	24	11	16.138	11.2379	3.4903	3.49e-06	5.18e-05	up	yes
cli-miR-338b-5p	103	146	116	147	277	144.12	802	1228	831	592	977	918.306	0.156941	-2.6717	3.51e-05	0.000398584	down	yes
cli-miR-363-5p	1197	1087	1493	2224	2387	1559.96	112	150	165	175	189	167.773	9.29804	3.21693	3.25e-07	6.6e-06	up	yes
cli-miR-365-2-5p	426	467	506	533	836	516.332	124	177	81	170	175	154.363	3.34492	1.74197	0.00967638	0.0485076	up	yes
cli-miR-365-5p	922	398	626	1550	904	852.298	67	85	41	46	72	65.0171	13.1088	3.71247	3.1e-07	6.6e-06	up	yes
cli-miR-383-5p	5	7	0	6	17	6.1791	67	59	63	58	63	66.3336	0.0931519	-3.42427	0.00130789	0.00901512	down	yes
cli-miR-449a-5p	73	211	83	66	97	103.486	6	7	15	14	4	10.1623	10.1834	3.34814	4.43e-05	0.000475216	up	yes
cli-miR-460b-5p	22	26	36	36	65	33.53	102	398	210	268	159	238.118	0.140813	-2.82815	0.000265995	0.00238777	down	yes
cli-miR-490-5p	0	3	3	4	21	4.82875	107	45	33	86	48	71.8121	0.0672415	-3.8945	0.00165345	0.0106372	down	yes
cli-miR-7a-5p	75043	86625	112394	75487	101845	86578.9	7350	8454	7165	8642	9010	8654.6	10.0038	3.32248	1.85e-32	1.79e-30	up	yes
cli-miR-7b-5p	104	97	121	77	133	102.319	11	15	7	8	28	13.9559	7.33164	2.87414	0.000490636	0.00420857	up	yes
cli-miR-92-2-5p	181	193	193	297	390	232.115	23	19	20	30	33	26.8609	8.64138	3.11126	2.16e-05	0.000252104	up	yes
cli-miR-99-5p	71681	101691	141336	140348	194396	119254	239644	535028	510556	237952	647078	439007	0.271645	-1.88021	2.08e-21	1.61e-19	down	yes
