# Supplementary material for: Identification of microRNA-Associated-ceRNA Networks Regulating Crop Milk Production in Pigeon (Columba livia)
Source: Genes (Basel). 2020 Dec 30;12(1):39. doi: 10.3390/genes12010039 (PMC7824448; doi:10.3390/genes12010039)
Supplement: Supplementary file 1 [file genes-12-00039-s001.zip › Table S6.xls]

## Sheet: Sheet1
Accession	Term_name	p-value	FDR	Alt_id	Background_Count	DE_Gene	DE_Count	Up_Gene	Up_Count	Down_Gene	Down_Count	Links
GO:0032501	multicellular organismal process	6.45438e-08	0.000304518	GO:0044707|GO:0050874	2370	gene21706|gene24630|gene12715|gene3823|gene12710|gene22582|gene17668|gene15151|gene19039|gene16443|gene3972|gene21861|gene17663|gene15396|gene7308|gene11845|gene6869|gene17458|gene9991|gene24026|gene11600|gene24586|gene22514|gene6166|gene18967|gene16900|gene7922|gene10361|gene12966|gene188|gene3066|gene23347|gene6245|gene19627|gene23984|gene15641|gene9909|gene18599|gene21049|gene4990|gene23140|ge…	140	gene18539|gene3972|gene10589|gene17377|gene6357|gene2051|gene17663|gene3366|gene22514|gene10034|gene3911|gene6869|gene1401|gene18599|gene16652|gene23251|gene21718|gene19497|gene24172|gene14063|gene11845|gene23347|gene18467|gene12715|gene23186|gene13449|gene22073|gene21221|gene3940|gene24630|gene19906|gene13692|gene21861|gene21683|gene23082|gene21261|gene14612|gene6875|gene21013|gene20937|gene2402…	48	gene15363|gene19627|gene2505|gene7980|gene9572|gene22923|gene15151|gene15641|gene13429|gene15396|gene14318|gene22831|gene4023|gene8775|gene23140|gene18478|gene22391|gene25304|gene19614|gene4990|gene18582|gene21461|gene7854|gene25711|gene22681|gene21049|gene7922|gene25491|gene7843|gene16900|gene6166|gene1912|gene9888|gene22818|gene7460|gene6512|gene10058|gene21667|gene17458|gene3823|gene20891|gene…	92	http://amigo.geneontology.org/amigo/term/GO:0032501
GO:0032502	developmental process	1.35544e-07	0.000319748	GO:0044767	3782	gene21706|gene24630|gene12715|gene12710|gene20121|gene22582|gene374|gene16609|gene15151|gene23210|gene9857|gene21861|gene11167|gene7931|gene20850|gene11845|gene22237|gene6869|gene17458|gene16565|gene17697|gene3253|gene1637|gene9991|gene24026|gene9667|gene3465|gene20646|gene6166|gene18967|gene16900|gene18467|gene10361|gene3066|gene23347|gene18403|gene3068|gene6245|gene25613|gene12560|gene13273|gen…	201	gene24702|gene13273|gene17377|gene244|gene4012|gene7614|gene129|gene25531|gene5628|gene16584|gene489|gene18539|gene21390|gene17697|gene2051|gene23082|gene3366|gene10034|gene10589|gene3911|gene6869|gene19497|gene3752|gene18112|gene21861|gene21957|gene3068|gene16486|gene24172|gene19571|gene23690|gene7198|gene26139|gene12560|gene9402|gene1401|gene18300|gene25307|gene9667|gene23347|gene18467|gene2093…	80	gene17774|gene20204|gene15363|gene7557|gene6946|gene25377|gene16565|gene2505|gene7868|gene23235|gene9572|gene22923|gene15151|gene15641|gene374|gene13429|gene14318|gene22831|gene19355|gene8775|gene16377|gene19198|gene23140|gene22404|gene22391|gene25304|gene17478|gene1675|gene19614|gene4990|gene25189|gene20740|gene18582|gene7854|gene9307|gene15417|gene3253|gene22681|gene6973|gene21049|gene16500|gen…	121	http://amigo.geneontology.org/amigo/term/GO:0032502
GO:0051094	positive regulation of developmental process	3.73847e-07	0.000587937	--	980	gene18582|gene24630|gene12715|gene11626|gene26536|gene19174|gene12710|gene13917|gene20121|gene6357|gene374|gene21942|gene16609|gene19039|gene9857|gene19794|gene16584|gene21861|gene22073|gene22072|gene7308|gene2815|gene17640|gene1766|gene22404|gene1337|gene3940|gene10985|gene13692|gene22237|gene20740|gene17458|gene16565|gene18539|gene17663|gene25189|gene6946|gene10724|gene24026|gene19355|gene21492…	70	gene24026|gene18539|gene1401|gene12715|gene1673|gene23347|gene22073|gene22072|gene129|gene3940|gene24630|gene16584|gene3366|gene6357|gene13692|gene12560|gene17663|gene11013|gene21861|gene10985|gene16044	21	gene9857|gene18403|gene19174|gene21492|gene16633|gene6946|gene2815|gene12966|gene16565|gene19794|gene8955|gene16148|gene9328|gene5631|gene19627|gene6973|gene11626|gene21942|gene1766|gene17478|gene10361|gene25924|gene374|gene17640|gene12710|gene14318|gene19355|gene14577|gene20121|gene10058|gene1337|gene22112|gene17458|gene22404|gene25189|gene6245|gene935|gene16609|gene13917|gene22216|gene19039|gen…	49	http://amigo.geneontology.org/amigo/term/GO:0051094
GO:0048856	anatomical structure development	1.99662e-06	0.00235501	--	2490	gene21706|gene24630|gene12710|gene20121|gene22582|gene374|gene16609|gene19039|gene21861|gene11167|gene7931|gene20850|gene11845|gene22237|gene6869|gene16565|gene10168|gene1637|gene24026|gene3465|gene20646|gene6166|gene18967|gene10361|gene3066|gene23347|gene18403|gene3068|gene12560|gene13273|gene23984|gene22853|gene25491|gene21942|gene9909|gene21049|gene2367|gene4990|gene21683|gene18112|gene21724|g…	139	gene13273|gene4012|gene7614|gene129|gene10589|gene22532|gene18539|gene21390|gene6357|gene2051|gene3366|gene10034|gene3911|gene6869|gene3752|gene18112|gene21861|gene3068|gene13449|gene24172|gene19571|gene19497|gene7198|gene12560|gene9402|gene1401|gene11845|gene23347|gene19678|gene4486|gene11167|gene17377|gene21221|gene19906|gene24630|gene21718|gene20850|gene21683|gene23082|gene21261|gene3807|gene1…	52	gene17774|gene20204|gene7557|gene6946|gene16565|gene2505|gene7868|gene23235|gene9572|gene374|gene13429|gene19355|gene8775|gene16377|gene19198|gene22391|gene19614|gene4990|gene6973|gene7854|gene9307|gene15417|gene22681|gene18582|gene21049|gene16500|gene1300|gene25491|gene6681|gene7843|gene6166|gene1912|gene6512|gene10058|gene20121|gene21461|gene2367|gene19174|gene21706|gene10168|gene7931|gene9328|…	87	http://amigo.geneontology.org/amigo/term/GO:0048856
GO:0007389	pattern specification process	8.94252e-06	0.00843816	--	292	gene21706|gene6357|gene9909|gene1401|gene1651|gene9572|gene23186|gene19906|gene9328|gene7109|gene10361|gene6869|gene4439|gene21492|gene18467|gene11600|gene22514|gene16900|gene23082|gene18582|gene14577|gene23347|gene15363|gene13449|gene18539|gene155|gene935|gene3366	28	gene6869|gene23347|gene18467|gene1401|gene23186|gene13449|gene3366|gene18539|gene19906|gene6357|gene23082|gene22514	12	gene16900|gene155|gene9328|gene4439|gene11600|gene7109|gene21706|gene935|gene9572|gene21492|gene9909|gene18582|gene14577|gene15363|gene1651|gene10361	16	http://amigo.geneontology.org/amigo/term/GO:0007389
GO:0009653	anatomical structure morphogenesis	1.85573e-05	0.0109441	--	1075	gene24630|gene21942|gene19039|gene9909|gene25307|gene6357|gene20121|gene17157|gene21461|gene22582|gene23140|gene18112|gene23210|gene9857|gene22831|gene25535|gene21861|gene6922|gene11626|gene12245|gene22404|gene21390|gene2051|gene5628|gene244|gene23082|gene11705|gene6869|gene17458|gene16565|gene19497|gene6681|gene1637|gene15982|gene6946|gene21261|gene23186|gene9667|gene21492|gene21710|gene25537|ge…	69	gene5628|gene18539|gene489|gene21390|gene23210|gene2051|gene3366|gene6869|gene23690|gene3752|gene18112|gene21861|gene21718|gene19497|gene9667|gene18467|gene23186|gene24630|gene1401|gene23082|gene21261|gene25307|gene5699|gene25610|gene12451|gene11013|gene6357|gene244	28	gene9857|gene9328|gene15363|gene21492|gene155|gene6946|gene22681|gene16565|gene6922|gene11705|gene21710|gene6681|gene7843|gene15873|gene17157|gene25537|gene25535|gene21942|gene10361|gene8775|gene14318|gene11626|gene22831|gene7460|gene14577|gene22582|gene20121|gene10058|gene23140|gene9909|gene17458|gene22404|gene15982|gene18403|gene935|gene21461|gene19039|gene6973|gene12245|gene25613|gene1637	41	http://amigo.geneontology.org/amigo/term/GO:0009653
GO:0048869	cellular developmental process	1.63325e-05	0.0109441	--	2140	gene21706|gene24630|gene12710|gene20121|gene374|gene15151|gene19039|gene7931|gene22237|gene6869|gene17458|gene16565|gene10168|gene1637|gene24026|gene3465|gene20646|gene6166|gene18967|gene16900|gene18467|gene10361|gene25610|gene6245|gene25613|gene12560|gene23984|gene15641|gene20991|gene20816|gene23210|gene24188|gene9909|gene3068|gene2367|gene23140|gene11144|gene18112|gene25535|gene4012|gene6922|ge…	119	gene5628|gene4012|gene7614|gene129|gene18539|gene18300|gene21390|gene23210|gene2051|gene3366|gene19571|gene3911|gene6869|gene3752|gene18112|gene3068|gene13449|gene10589|gene25531|gene26139|gene12560|gene9402|gene20991|gene18467|gene19678|gene26276|gene21221|gene11144|gene24630|gene1401|gene23082|gene1338|gene3940|gene244|gene24026|gene24903|gene25610|gene12451|gene11013|gene6357|gene20646|gene219…	42	gene9857|gene20740|gene9082|gene20204|gene13429|gene7557|gene21492|gene25304|gene9953|gene12980|gene24188|gene17774|gene25377|gene23984|gene10361|gene9328|gene6922|gene15917|gene15667|gene16565|gene18403|gene3465|gene15873|gene17157|gene16900|gene6166|gene25537|gene4021|gene25535|gene15151|gene21942|gene15641|gene7843|gene374|gene1651|gene12710|gene155|gene4023|gene22923|gene11705|gene19355|gene8…	77	http://amigo.geneontology.org/amigo/term/GO:0048869
GO:0045619	regulation of lymphocyte differentiation	1.63721e-05	0.0109441	--	108	gene2168|gene18403|gene2513|gene19174|gene23347|gene10985|gene6245|gene17157|gene6946|gene14740|gene21492|gene935|gene10361|gene22073|gene17663	15	gene22073|gene23347|gene17663|gene10985	4	gene18403|gene2513|gene19174|gene21492|gene17157|gene6946|gene2168|gene14740|gene6245|gene935|gene10361	11	http://amigo.geneontology.org/amigo/term/GO:0045619
GO:0045621	positive regulation of lymphocyte differentiation	2.1593e-05	0.0113195	--	62	gene2168|gene21492|gene19174|gene10985|gene6245|gene6946|gene22073|gene935|gene10361|gene18403|gene17663	11	gene22073|gene17663|gene10985	3	gene18403|gene19174|gene21492|gene6946|gene2168|gene6245|gene935|gene10361	8	http://amigo.geneontology.org/amigo/term/GO:0045621
GO:0045944	positive regulation of transcription by RNA polymerase II	3.23565e-05	0.0152658	GO:0010552|GO:0045817	792	gene6357|gene3940|gene19174|gene9909|gene25139|gene1401|gene8668|gene21683|gene23186|gene17602|gene24616|gene9572|gene7854|gene4012|gene17663|gene15396|gene21390|gene2051|gene13692|gene17318|gene21861|gene17458|gene16565|gene21639|gene1637|gene18403|gene19571|gene6922|gene24026|gene24702|gene21492|gene7139|gene9402|gene3878|gene129|gene3465|gene20646|gene21718|gene18763|gene14577|gene2513|gene932…	54	gene8668|gene13273|gene3878|gene25139|gene24702|gene4012|gene7614|gene129|gene21390|gene6357|gene2051|gene3366|gene19571|gene1387|gene1401|gene21861|gene17318|gene21718|gene9402|gene23347|gene23186|gene13449|gene13447|gene3940|gene17602|gene24616|gene13692|gene17663|gene21683|gene18763|gene24026|gene20646	32	gene9328|gene15363|gene21492|gene17111|gene16565|gene21639|gene6922|gene3465|gene9572|gene15396|gene14577|gene10058|gene21667|gene7139|gene9909|gene17458|gene18403|gene935|gene2513|gene19174|gene7854|gene1637	22	http://amigo.geneontology.org/amigo/term/GO:0045944
GO:0051240	positive regulation of multicellular organismal process	3.67508e-05	0.0157628	--	1181	gene18582|gene12715|gene11626|gene26536|gene19174|gene12710|gene25304|gene20121|gene6357|gene374|gene21942|gene16609|gene14740|gene19039|gene22831|gene19794|gene16584|gene13692|gene21861|gene22073|gene21710|gene7308|gene14617|gene2362|gene20740|gene22404|gene9328|gene3940|gene10985|gene10361|gene22237|gene9953|gene17458|gene16565|gene18539|gene17663|gene15982|gene6946|gene10724|gene24026|gene1935…	73	gene24026|gene18539|gene12715|gene23347|gene22073|gene16044|gene3940|gene10985|gene16584|gene6357|gene13692|gene12560|gene17663|gene11013|gene21861|gene3366	16	gene14318|gene9328|gene19174|gene21492|gene16633|gene9953|gene14740|gene2815|gene18403|gene12966|gene10361|gene19794|gene6245|gene8955|gene25189|gene21710|gene16148|gene7843|gene5631|gene19627|gene6973|gene15261|gene11626|gene21942|gene1766|gene16565|gene374|gene12710|gene19238|gene22831|gene19355|gene14577|gene20121|gene10058|gene7139|gene22112|gene17458|gene22404|gene15982|gene25304|gene935|gen…	57	http://amigo.geneontology.org/amigo/term/GO:0051240
GO:0045597	positive regulation of cell differentiation	4.86366e-05	0.0187602	--	706	gene18582|gene12715|gene19174|gene12710|gene20121|gene6357|gene374|gene19039|gene16584|gene22073|gene22072|gene7308|gene17640|gene1337|gene3940|gene10985|gene13692|gene9857|gene20740|gene17458|gene16565|gene17663|gene25189|gene6946|gene22216|gene24026|gene21492|gene13917|gene129|gene1673|gene16633|gene11013|gene10361|gene12966|gene22112|gene2168|gene16044|gene2513|gene23347|gene17478|gene25924|ge…	49	gene24026|gene12715|gene1673|gene23347|gene22073|gene22072|gene129|gene3940|gene10985|gene16584|gene6357|gene13692|gene12560|gene16044|gene11013|gene17663	16	gene9857|gene9328|gene19174|gene21492|gene16633|gene6946|gene12966|gene10361|gene18403|gene6973|gene17478|gene16565|gene25924|gene374|gene17640|gene12710|gene14318|gene20121|gene10058|gene1337|gene22112|gene17458|gene25189|gene6245|gene935|gene13917|gene22216|gene19039|gene2513|gene20740|gene18582|gene2168|gene7308	33	http://amigo.geneontology.org/amigo/term/GO:0045597
GO:2000026	regulation of multicellular organismal development	5.16921e-05	0.0187602	--	1469	gene12715|gene12710|gene25139|gene22582|gene374|gene16609|gene26536|gene21861|gene17663|gene7308|gene3095|gene10985|gene22237|gene6869|gene17458|gene16565|gene24026|gene20121|gene10361|gene12966|gene2168|gene23347|gene6245|gene12560|gene5404|gene19117|gene19039|gene16584|gene23235|gene11705|gene20740|gene25189|gene19355|gene13917|gene18467|gene16633|gene11013|gene18582|gene5631|gene14740|gene3366…	86	gene18539|gene3878|gene25139|gene16584|gene489|gene6357|gene2051|gene3366|gene6869|gene21861|gene16044|gene12560|gene23347|gene18467|gene12715|gene13449|gene22073|gene3940|gene5404|gene13692|gene17663|gene21013|gene25307|gene3095|gene10985|gene24026|gene11013	27	gene18403|gene19174|gene16148|gene21492|gene16633|gene14740|gene2815|gene17157|gene12966|gene10361|gene19794|gene8955|gene22681|gene4021|gene4439|gene23235|gene19627|gene9572|gene6973|gene11626|gene21942|gene1766|gene16565|gene14577|gene374|gene12710|gene14318|gene11705|gene19355|gene8739|gene5631|gene22582|gene20121|gene7139|gene22112|gene17458|gene22404|gene25189|gene6245|gene935|gene16609|gene…	59	http://amigo.geneontology.org/amigo/term/GO:2000026
GO:1903706	regulation of hemopoiesis	8.01795e-05	0.0189144	--	262	gene19174|gene12710|gene25139|gene17157|gene14740|gene22073|gene17663|gene10985|gene13692|gene6869|gene17458|gene20609|gene6946|gene21492|gene13917|gene10361|gene2168|gene2513|gene23347|gene6245|gene13449|gene12560|gene18403|gene935	24	gene6869|gene23347|gene25139|gene13449|gene22073|gene10985|gene13692|gene12560|gene17663	9	gene10361|gene12710|gene18403|gene2513|gene19174|gene6946|gene20609|gene14740|gene21492|gene2168|gene17458|gene17157|gene6245|gene935|gene13917	15	http://amigo.geneontology.org/amigo/term/GO:1903706
GO:0048646	anatomical structure formation involved in morphogenesis	7.43046e-05	0.0189144	--	602	gene3068|gene6357|gene9909|gene25307|gene20121|gene1401|gene21461|gene23140|gene21861|gene9572|gene6922|gene9328|gene2051|gene6869|gene17697|gene20816|gene24702|gene21492|gene19571|gene129|gene1675|gene21221|gene18461|gene4021|gene3911|gene8735|gene21957|gene10361|gene18582|gene15667|gene14577|gene15417|gene23347|gene25491|gene25610|gene6973|gene18539|gene10058|gene8775|gene23690|gene935|gene3366…	43	gene6869|gene24702|gene18539|gene1401|gene21861|gene8735|gene23347|gene3366|gene3068|gene129|gene21221|gene23690|gene6357|gene2051|gene25610|gene17697|gene3911|gene19571|gene21957|gene25307	20	gene9328|gene6973|gene21492|gene10361|gene25491|gene6922|gene15667|gene9572|gene1675|gene18461|gene4021|gene8775|gene14577|gene20121|gene10058|gene23140|gene7139|gene9909|gene935|gene21461|gene20816|gene18582|gene15417	23	http://amigo.geneontology.org/amigo/term/GO:0048646
GO:0022409	positive regulation of cell-cell adhesion	7.92102e-05	0.0189144	--	152	gene2168|gene21492|gene25304|gene19174|gene7868|gene16034|gene10985|gene6245|gene9866|gene18403|gene14577|gene4021|gene6357|gene935|gene10361|gene6946|gene17663	17	gene17663|gene9866|gene6357|gene10985	4	gene4021|gene7868|gene18403|gene16034|gene6245|gene19174|gene21492|gene6946|gene14577|gene2168|gene25304|gene935|gene10361	13	http://amigo.geneontology.org/amigo/term/GO:0022409
GO:0003382	epithelial cell morphogenesis	7.11638e-05	0.0189144	--	28	gene25610|gene2051|gene15873|gene23140|gene18112|gene935|gene7843	7	gene18112|gene2051|gene25610	3	gene7843|gene23140|gene935|gene15873	4	http://amigo.geneontology.org/amigo/term/GO:0003382
GO:0098735	positive regulation of the force of heart contraction	5.69615e-05	0.0189144	--	3	gene15982|gene16148|gene7139	3	--	0	gene15982|gene16148|gene7139	3	http://amigo.geneontology.org/amigo/term/GO:0098735
GO:1903708	positive regulation of hemopoiesis	7.00589e-05	0.0189144	--	122	gene2168|gene21492|gene13917|gene19174|gene12710|gene10985|gene6245|gene13692|gene6946|gene17458|gene18403|gene935|gene10361|gene22073|gene17663	15	gene22073|gene17663|gene13692|gene10985	4	gene12710|gene18403|gene19174|gene21492|gene6946|gene2168|gene17458|gene10361|gene6245|gene935|gene13917	11	http://amigo.geneontology.org/amigo/term/GO:1903708
GO:0033089	positive regulation of T cell differentiation in thymus	6.96566e-05	0.0189144	--	7	gene935|gene21492|gene6245|gene19174	4	--	0	gene19174|gene6245|gene935|gene21492	4	http://amigo.geneontology.org/amigo/term/GO:0033089
GO:0010628	positive regulation of gene expression	9.29402e-05	0.0208806	--	1386	gene20603|gene6357|gene11845|gene1401|gene19174|gene24188|gene9909|gene15363|gene25139|gene17074|gene1721|gene8668|gene21683|gene23186|gene19039|gene17602|gene24616|gene9572|gene14020|gene7854|gene4012|gene17663|gene15396|gene17318|gene7676|gene21390|gene2051|gene14632|gene13692|gene7868|gene21861|gene17458|gene16565|gene24014|gene17157|gene24702|gene21639|gene1637|gene18403|gene19571|gene9246|ge…	81	gene8668|gene13273|gene3878|gene25139|gene24702|gene4012|gene7614|gene129|gene17074|gene21390|gene6357|gene2051|gene21718|gene15978|gene19571|gene3911|gene1387|gene1401|gene21861|gene16044|gene17318|gene784|gene7676|gene24172|gene3366|gene9402|gene11845|gene23347|gene23186|gene13449|gene13447|gene3940|gene17602|gene24616|gene14020|gene13692|gene17663|gene21683|gene18763|gene14632|gene24026|gene20…	43	gene12120|gene9246|gene9328|gene12141|gene15363|gene21492|gene24188|gene23984|gene16565|gene21639|gene6922|gene15917|gene7868|gene12966|gene3465|gene17157|gene9572|gene1721|gene24014|gene15396|gene25491|gene19355|gene8775|gene14577|gene10058|gene21667|gene7139|gene9909|gene17458|gene18403|gene935|gene19039|gene20603|gene2513|gene19174|gene7854|gene1637|gene17111	38	http://amigo.geneontology.org/amigo/term/GO:0010628
GO:0050793	regulation of developmental process	0.000102054	0.0218859	--	1871	gene24630|gene12715|gene12710|gene25139|gene22582|gene374|gene16609|gene26536|gene21861|gene17663|gene7308|gene11845|gene3095|gene10985|gene9857|gene6869|gene17458|gene16565|gene24026|gene20121|gene16900|gene18467|gene10361|gene12966|gene2168|gene23347|gene25924|gene6245|gene12560|gene5404|gene19117|gene19039|gene9909|gene16584|gene23235|gene11869|gene11705|gene20740|gene15423|gene25189|gene19355…	103	gene18539|gene3878|gene25139|gene129|gene16584|gene489|gene6357|gene2051|gene3366|gene6869|gene1401|gene21861|gene16044|gene12560|gene11845|gene23347|gene18467|gene12715|gene13449|gene22073|gene22072|gene15423|gene24630|gene5404|gene13692|gene17663|gene10034|gene21013|gene25307|gene3940|gene1673|gene3095|gene10985|gene24026|gene11013	35	gene9857|gene22112|gene18403|gene19174|gene16148|gene21492|gene16633|gene14740|gene2815|gene17157|gene12966|gene10361|gene19794|gene9572|gene8955|gene22681|gene4021|gene14577|gene16565|gene4439|gene23235|gene19627|gene16900|gene6973|gene11626|gene21942|gene1766|gene17478|gene11869|gene25924|gene374|gene17640|gene12710|gene14318|gene11705|gene19355|gene8739|gene5631|gene22582|gene20121|gene10058|g…	68	http://amigo.geneontology.org/amigo/term/GO:0050793
GO:0006816	calcium ion transport	0.000117227	0.0240467	--	172	gene15982|gene25491|gene5620|gene16148|gene9953|gene2815|gene13697|gene12141|gene19789|gene22831|gene23026|gene20740|gene4552|gene14167|gene6166|gene19627|gene7517|gene15641	18	gene13697	1	gene25491|gene15641|gene22831|gene23026|gene12141|gene5620|gene20740|gene4552|gene19627|gene6166|gene9953|gene2815|gene7517|gene15982|gene16148|gene19789|gene14167	17	http://amigo.geneontology.org/amigo/term/GO:0006816
GO:1902105	regulation of leukocyte differentiation	0.000126256	0.0248199	--	173	gene2168|gene18403|gene2513|gene13917|gene19174|gene23347|gene10985|gene6245|gene17157|gene6869|gene6946|gene12560|gene14740|gene21492|gene935|gene10361|gene22073|gene17663	18	gene6869|gene23347|gene22073|gene10985|gene12560|gene17663	6	gene18403|gene2513|gene19174|gene21492|gene17157|gene6946|gene2168|gene14740|gene10361|gene6245|gene935|gene13917	12	http://amigo.geneontology.org/amigo/term/GO:1902105
GO:0045893	positive regulation of transcription, DNA-templated	0.000134959	0.0254695	GO:0043193|GO:0045941|GO:0061020	1083	gene6357|gene11845|gene1401|gene19174|gene9909|gene15363|gene25139|gene17074|gene8668|gene21683|gene23186|gene19039|gene17602|gene24616|gene9572|gene7854|gene4012|gene17663|gene15396|gene7676|gene21390|gene2051|gene13692|gene17318|gene21861|gene17458|gene16565|gene24014|gene21639|gene1637|gene18403|gene19571|gene9246|gene24026|gene24702|gene21492|gene7139|gene9402|gene3878|gene129|gene3465|gene20…	66	gene8668|gene13273|gene3878|gene25139|gene24702|gene4012|gene7614|gene129|gene17074|gene21390|gene6357|gene2051|gene21718|gene15978|gene19571|gene3911|gene1387|gene1401|gene21861|gene17318|gene784|gene7676|gene24172|gene3366|gene9402|gene11845|gene23347|gene23186|gene13449|gene13447|gene3940|gene17602|gene24616|gene13692|gene17663|gene21683|gene18763|gene24026|gene20646|gene3068	40	gene9246|gene9328|gene15363|gene21492|gene17111|gene23984|gene16565|gene21639|gene6922|gene3465|gene9572|gene24014|gene15396|gene14577|gene10058|gene21667|gene7139|gene9909|gene17458|gene18403|gene935|gene19039|gene2513|gene19174|gene7854|gene1637	26	http://amigo.geneontology.org/amigo/term/GO:0045893
GO:1903508	positive regulation of nucleic acid-templated transcription	0.00014614	0.0255367	--	1086	gene6357|gene11845|gene1401|gene19174|gene9909|gene15363|gene25139|gene17074|gene8668|gene21683|gene23186|gene19039|gene17602|gene24616|gene9572|gene7854|gene4012|gene17663|gene15396|gene7676|gene21390|gene2051|gene13692|gene17318|gene21861|gene17458|gene16565|gene24014|gene21639|gene1637|gene18403|gene19571|gene9246|gene24026|gene24702|gene21492|gene7139|gene9402|gene3878|gene129|gene3465|gene20…	66	gene8668|gene13273|gene3878|gene25139|gene24702|gene4012|gene7614|gene129|gene17074|gene21390|gene6357|gene2051|gene21718|gene15978|gene19571|gene3911|gene1387|gene1401|gene21861|gene17318|gene784|gene7676|gene24172|gene3366|gene9402|gene11845|gene23347|gene23186|gene13449|gene13447|gene3940|gene17602|gene24616|gene13692|gene17663|gene21683|gene18763|gene24026|gene20646|gene3068	40	gene9246|gene9328|gene15363|gene21492|gene17111|gene23984|gene16565|gene21639|gene6922|gene3465|gene9572|gene24014|gene15396|gene14577|gene10058|gene21667|gene7139|gene9909|gene17458|gene18403|gene935|gene19039|gene2513|gene19174|gene7854|gene1637	26	http://amigo.geneontology.org/amigo/term/GO:1903508
GO:1902680	positive regulation of RNA biosynthetic process	0.00014614	0.0255367	--	1086	gene6357|gene11845|gene1401|gene19174|gene9909|gene15363|gene25139|gene17074|gene8668|gene21683|gene23186|gene19039|gene17602|gene24616|gene9572|gene7854|gene4012|gene17663|gene15396|gene7676|gene21390|gene2051|gene13692|gene17318|gene21861|gene17458|gene16565|gene24014|gene21639|gene1637|gene18403|gene19571|gene9246|gene24026|gene24702|gene21492|gene7139|gene9402|gene3878|gene129|gene3465|gene20…	66	gene8668|gene13273|gene3878|gene25139|gene24702|gene4012|gene7614|gene129|gene17074|gene21390|gene6357|gene2051|gene21718|gene15978|gene19571|gene3911|gene1387|gene1401|gene21861|gene17318|gene784|gene7676|gene24172|gene3366|gene9402|gene11845|gene23347|gene23186|gene13449|gene13447|gene3940|gene17602|gene24616|gene13692|gene17663|gene21683|gene18763|gene24026|gene20646|gene3068	40	gene9246|gene9328|gene15363|gene21492|gene17111|gene23984|gene16565|gene21639|gene6922|gene3465|gene9572|gene24014|gene15396|gene14577|gene10058|gene21667|gene7139|gene9909|gene17458|gene18403|gene935|gene19039|gene2513|gene19174|gene7854|gene1637	26	http://amigo.geneontology.org/amigo/term/GO:1902680
GO:0051239	regulation of multicellular organismal process	0.000182332	0.026562	--	2193	gene21706|gene12715|gene12710|gene25139|gene22582|gene374|gene16609|gene19039|gene21861|gene17663|gene7308|gene3095|gene10985|gene22237|gene6869|gene17458|gene16565|gene24026|gene20121|gene19238|gene6166|gene10361|gene12966|gene2168|gene23347|gene6245|gene25189|gene12560|gene5404|gene15641|gene19117|gene8279|gene2362|gene1637|gene16584|gene6277|gene14617|gene23235|gene11705|gene20740|gene15982|ge…	116	gene24702|gene18539|gene3878|gene25139|gene16584|gene489|gene6357|gene2051|gene3366|gene6869|gene19678|gene21861|gene16044|gene8279|gene12560|gene9402|gene23347|gene18467|gene12715|gene13449|gene22073|gene3940|gene5404|gene13692|gene17663|gene10034|gene23082|gene25307|gene21013|gene3095|gene10985|gene24026|gene20353|gene11013	34	gene14318|gene7843|gene4021|gene18403|gene19174|gene16148|gene21492|gene25304|gene16633|gene9953|gene14740|gene2815|gene6277|gene12245|gene7517|gene17157|gene12966|gene10361|gene19794|gene25491|gene8955|gene15982|gene22681|gene22831|gene21710|gene16565|gene4439|gene23235|gene24943|gene19627|gene9572|gene6973|gene6166|gene15261|gene11626|gene12413|gene21942|gene1766|gene15641|gene14577|gene374|gen…	82	http://amigo.geneontology.org/amigo/term/GO:0051239
GO:0045582	positive regulation of T cell differentiation	0.000171602	0.026562	--	53	gene2168|gene21492|gene19174|gene10985|gene6245|gene935|gene10361|gene18403|gene17663	9	gene17663|gene10985	2	gene18403|gene19174|gene21492|gene2168|gene6245|gene935|gene10361	7	http://amigo.geneontology.org/amigo/term/GO:0045582
GO:0003002	regionalization	0.000181194	0.026562	--	178	gene23186|gene14577|gene1401|gene23347|gene18467|gene9328|gene15363|gene6357|gene3366|gene9909|gene6869|gene18539|gene155|gene21492|gene7109|gene23082|gene18582|gene4439	18	gene6869|gene23347|gene18467|gene1401|gene23186|gene18539|gene6357|gene23082|gene3366	9	gene18582|gene155|gene9328|gene7109|gene15363|gene14577|gene21492|gene9909|gene4439	9	http://amigo.geneontology.org/amigo/term/GO:0003002
GO:0045580	regulation of T cell differentiation	0.000168936	0.026562	--	90	gene2168|gene2513|gene19174|gene23347|gene10985|gene6245|gene17157|gene21492|gene935|gene10361|gene18403|gene17663	12	gene23347|gene17663|gene10985	3	gene18403|gene2513|gene19174|gene21492|gene17157|gene2168|gene6245|gene935|gene10361	9	http://amigo.geneontology.org/amigo/term/GO:0045580
GO:0030155	regulation of cell adhesion	0.000185787	0.026562	--	493	gene6357|gene19174|gene9909|gene25304|gene19039|gene16584|gene17663|gene17640|gene10593|gene1337|gene16034|gene10985|gene18467|gene17478|gene19678|gene20609|gene6946|gene22216|gene21492|gene7868|gene15873|gene14577|gene4021|gene16633|gene11013|gene10361|gene18582|gene12560|gene2168|gene14318|gene6245|gene25189|gene9866|gene18403|gene21390|gene935	36	gene18467|gene10985|gene16584|gene21390|gene6357|gene12560|gene11013|gene17663|gene9866|gene19678	10	gene16034|gene21492|gene16633|gene6946|gene18403|gene10361|gene7868|gene6245|gene15873|gene17640|gene14318|gene19174|gene4021|gene14577|gene1337|gene9909|gene25189|gene25304|gene935|gene17478|gene22216|gene19039|gene10593|gene18582|gene20609|gene2168	26	http://amigo.geneontology.org/amigo/term/GO:0030155
GO:0030154	cell differentiation	0.000181882	0.026562	--	1393	gene21706|gene20816|gene18300|gene3940|gene12710|gene9909|gene25304|gene24188|gene17157|gene2367|gene374|gene25377|gene23140|gene11144|gene20991|gene19039|gene22831|gene1651|gene20767|gene4012|gene7931|gene6922|gene14740|gene25531|gene1338|gene20740|gene1337|gene9082|gene2051|gene5628|gene11705|gene9953|gene6869|gene16565|gene18539|gene6357|gene1637|gene24903|gene20609|gene18403|gene4439|gene2020…	80	gene5628|gene4012|gene7614|gene129|gene18539|gene18300|gene21390|gene6357|gene2051|gene3366|gene19571|gene3911|gene6869|gene1401|gene3068|gene13449|gene25531|gene26139|gene12560|gene9402|gene26276|gene21221|gene3940|gene11144|gene20991|gene1338|gene24903|gene12451|gene21957	29	gene18967|gene9082|gene20204|gene13429|gene7557|gene21492|gene9953|gene14740|gene24188|gene17774|gene25377|gene6245|gene16565|gene6922|gene11705|gene18403|gene3465|gene15873|gene17157|gene6166|gene22923|gene10361|gene374|gene12710|gene155|gene22831|gene19355|gene14577|gene952|gene6512|gene10058|gene1337|gene23140|gene7931|gene9909|gene25304|gene935|gene17478|gene20816|gene20767|gene15641|gene1903…	51	http://amigo.geneontology.org/amigo/term/GO:0030154
GO:0010770	positive regulation of cell morphogenesis involved in differentiation	0.000212806	0.02953	--	120	gene9328|gene17640|gene1337|gene20121|gene14318|gene13692|gene22112|gene20740|gene17478|gene16633|gene935|gene25189|gene18582|gene22216	14	gene13692	1	gene17640|gene22216|gene14318|gene9328|gene20740|gene18582|gene20121|gene16633|gene1337|gene22112|gene25189|gene935|gene17478	13	http://amigo.geneontology.org/amigo/term/GO:0010770
GO:0060463	lung lobe morphogenesis	0.000221292	0.0298302	--	4	gene9909|gene2051|gene10361	3	gene2051	1	gene9909|gene10361	2	http://amigo.geneontology.org/amigo/term/GO:0060463
GO:0022407	regulation of cell-cell adhesion	0.000248333	0.0307721	--	248	gene6357|gene19174|gene25304|gene17663|gene9866|gene16034|gene10985|gene18467|gene19678|gene20609|gene18403|gene21492|gene7868|gene2168|gene4021|gene11013|gene10361|gene14577|gene6245|gene12560|gene6946|gene935	22	gene18467|gene10985|gene6357|gene12560|gene11013|gene17663|gene9866|gene19678	8	gene4021|gene7868|gene14577|gene18403|gene6245|gene19174|gene21492|gene20609|gene6946|gene16034|gene2168|gene25304|gene935|gene10361	14	http://amigo.geneontology.org/amigo/term/GO:0022407
GO:0006355	regulation of transcription, DNA-templated	0.000253688	0.0307721	GO:0032583|GO:0045449|GO:0061019	2052	gene25139|gene17074|gene5404|gene20992|gene21861|gene17663|gene7147|gene7308|gene11845|gene14632|gene6869|gene17458|gene16565|gene21639|gene1637|gene24026|gene3465|gene20646|gene1401|gene17593|gene2168|gene23347|gene3068|gene17111|gene13273|gene23984|gene8279|gene9909|gene21683|gene17602|gene24616|gene9572|gene4012|gene13917|gene9246|gene5628|gene129|gene15423|gene15982|gene10806|gene21261|gene15…	109	gene8668|gene13273|gene3878|gene25139|gene24702|gene4012|gene7614|gene129|gene5628|gene17074|gene18300|gene21390|gene6357|gene2051|gene3366|gene15978|gene10034|gene7147|gene3911|gene6869|gene1387|gene1401|gene21861|gene3068|gene16486|gene10806|gene7676|gene25364|gene24172|gene20353|gene9402|gene11845|gene3482|gene23347|gene18467|gene16530|gene23186|gene13449|gene784|gene13447|gene15423|gene17602|…	65	gene787|gene9246|gene9328|gene15363|gene7109|gene21492|gene14740|gene17111|gene23984|gene16565|gene21639|gene6922|gene2505|gene22681|gene16672|gene3465|gene21838|gene17157|gene9572|gene17593|gene24014|gene13429|gene15396|gene316|gene14577|gene10058|gene21667|gene7139|gene9909|gene17458|gene15982|gene18403|gene935|gene13917|gene19039|gene2513|gene19174|gene12245|gene7854|gene9307|gene11113|gene216…	44	http://amigo.geneontology.org/amigo/term/GO:0006355
GO:0000904	cell morphogenesis involved in differentiation	0.000236871	0.0307721	--	107	gene6922|gene19039|gene5628|gene2051|gene15873|gene25613|gene25610|gene23140|gene155|gene21942|gene935|gene7843|gene18112	13	gene5628|gene18112|gene2051|gene25610	4	gene6922|gene155|gene19039|gene7843|gene15873|gene23140|gene25613|gene21942|gene935	9	http://amigo.geneontology.org/amigo/term/GO:0000904
GO:0010468	regulation of gene expression	0.000254368	0.0307721	--	2742	gene12715|gene10058|gene25139|gene17074|gene5404|gene20992|gene21861|gene14020|gene17663|gene15396|gene7308|gene2918|gene11845|gene14632|gene6869|gene17458|gene16565|gene21639|gene1637|gene24026|gene12141|gene3465|gene20646|gene1401|gene7881|gene17593|gene18467|gene10361|gene12966|gene2168|gene23347|gene3068|gene17111|gene13273|gene23984|gene19614|gene25491|gene8279|gene24188|gene9909|gene21683|g…	139	gene8668|gene13273|gene3878|gene25139|gene24702|gene4012|gene7614|gene129|gene5628|gene17074|gene18300|gene21390|gene6357|gene2051|gene3366|gene15978|gene10034|gene7147|gene16530|gene6869|gene19497|gene1387|gene1401|gene21861|gene16044|gene3068|gene16486|gene10806|gene7676|gene25364|gene10589|gene24172|gene20353|gene9402|gene3911|gene7881|gene3482|gene23347|gene18467|gene12715|gene2918|gene23186|…	77	gene787|gene12120|gene9246|gene9328|gene12141|gene15363|gene7109|gene21492|gene9953|gene14740|gene24188|gene6277|gene23984|gene16672|gene10361|gene15606|gene21639|gene6922|gene2505|gene22681|gene20603|gene7868|gene12966|gene3465|gene21838|gene17157|gene9572|gene1721|gene17593|gene16565|gene7778|gene24014|gene13429|gene15396|gene25491|gene19355|gene8775|gene14577|gene10058|gene15917|gene21667|gene…	62	http://amigo.geneontology.org/amigo/term/GO:0010468
GO:0006357	regulation of transcription by RNA polymerase II	0.000269685	0.0309528	GO:0006358|GO:0010551	1367	gene3940|gene18300|gene11845|gene1401|gene8279|gene19174|gene9384|gene9909|gene5628|gene25139|gene17157|gene3878|gene8668|gene21683|gene23186|gene20992|gene17602|gene24616|gene9572|gene7854|gene4012|gene17663|gene15396|gene7308|gene17318|gene19906|gene21390|gene12245|gene2051|gene14632|gene13692|gene16486|gene21861|gene17458|gene16565|gene6357|gene15423|gene1637|gene15982|gene18403|gene19571|gene…	78	gene8668|gene5628|gene3878|gene25139|gene24702|gene4012|gene7614|gene129|gene13273|gene18300|gene21390|gene6357|gene2051|gene3366|gene19571|gene3911|gene1387|gene1401|gene21861|gene10034|gene17318|gene16486|gene21718|gene9402|gene11845|gene23347|gene15423|gene23186|gene13449|gene13447|gene3940|gene17602|gene24616|gene5404|gene19906|gene13692|gene20992|gene17663|gene21683|gene21013|gene21261|gene1…	47	gene787|gene9328|gene15363|gene21492|gene17111|gene16672|gene16565|gene21639|gene6922|gene2505|gene3465|gene17157|gene9572|gene13429|gene15396|gene14577|gene10058|gene21667|gene7139|gene9909|gene17458|gene15982|gene18403|gene935|gene2513|gene19174|gene12245|gene7854|gene21838|gene1637|gene7308	31	http://amigo.geneontology.org/amigo/term/GO:0006357
GO:0051254	positive regulation of RNA metabolic process	0.000268139	0.0309528	--	1152	gene6357|gene11845|gene1401|gene19174|gene9909|gene15363|gene25139|gene17074|gene8668|gene21683|gene23186|gene19039|gene17602|gene24616|gene9572|gene14020|gene7854|gene4012|gene17663|gene15396|gene7676|gene21390|gene2051|gene13692|gene17318|gene21861|gene17458|gene16565|gene24014|gene21639|gene1637|gene18403|gene19571|gene9246|gene24026|gene24702|gene21492|gene7139|gene9402|gene3878|gene129|gene1…	68	gene8668|gene13273|gene3878|gene25139|gene24702|gene4012|gene7614|gene129|gene17074|gene21390|gene6357|gene2051|gene21718|gene15978|gene19571|gene3911|gene1387|gene1401|gene21861|gene10034|gene17318|gene784|gene7676|gene24172|gene3366|gene9402|gene11845|gene23347|gene23186|gene13449|gene13447|gene3940|gene17602|gene24616|gene14020|gene13692|gene17663|gene21683|gene18763|gene24026|gene20646|gene30…	42	gene9246|gene9328|gene15363|gene21492|gene17111|gene23984|gene16565|gene21639|gene6922|gene3465|gene9572|gene24014|gene15396|gene14577|gene10058|gene21667|gene7139|gene9909|gene17458|gene18403|gene935|gene19039|gene2513|gene19174|gene7854|gene1637	26	http://amigo.geneontology.org/amigo/term/GO:0051254
GO:1902107	positive regulation of leukocyte differentiation	0.000283107	0.0309528	--	95	gene2168|gene935|gene21492|gene13917|gene19174|gene10985|gene6245|gene6946|gene22073|gene10361|gene18403|gene17663	12	gene22073|gene17663|gene10985	3	gene18403|gene19174|gene21492|gene6946|gene2168|gene10361|gene6245|gene935|gene13917	9	http://amigo.geneontology.org/amigo/term/GO:1902107
GO:1903506	regulation of nucleic acid-templated transcription	0.000283539	0.0309528	--	2058	gene25139|gene17074|gene5404|gene20992|gene21861|gene17663|gene7147|gene7308|gene11845|gene14632|gene6869|gene17458|gene16565|gene21639|gene1637|gene24026|gene3465|gene20646|gene1401|gene17593|gene2168|gene23347|gene3068|gene17111|gene13273|gene23984|gene8279|gene9909|gene21683|gene17602|gene24616|gene9572|gene4012|gene13917|gene9246|gene5628|gene129|gene15423|gene15982|gene10806|gene21261|gene15…	109	gene8668|gene13273|gene3878|gene25139|gene24702|gene4012|gene7614|gene129|gene5628|gene17074|gene18300|gene21390|gene6357|gene2051|gene3366|gene15978|gene10034|gene7147|gene3911|gene6869|gene1387|gene1401|gene21861|gene3068|gene16486|gene10806|gene7676|gene25364|gene24172|gene20353|gene9402|gene11845|gene3482|gene23347|gene18467|gene16530|gene23186|gene13449|gene784|gene13447|gene15423|gene17602|…	65	gene787|gene9246|gene9328|gene15363|gene7109|gene21492|gene14740|gene17111|gene23984|gene16565|gene21639|gene6922|gene2505|gene22681|gene16672|gene3465|gene21838|gene17157|gene9572|gene17593|gene24014|gene13429|gene15396|gene316|gene14577|gene10058|gene21667|gene7139|gene9909|gene17458|gene15982|gene18403|gene935|gene13917|gene19039|gene2513|gene19174|gene12245|gene7854|gene9307|gene11113|gene216…	44	http://amigo.geneontology.org/amigo/term/GO:1903506
GO:0008284	positive regulation of cell proliferation	0.000288665	0.0309528	--	601	gene12715|gene19174|gene12710|gene9909|gene25610|gene25304|gene1401|gene374|gene8668|gene16609|gene20992|gene22831|gene11167|gene7931|gene10724|gene20740|gene18539|gene25189|gene6946|gene24026|gene25352|gene21710|gene129|gene8955|gene1300|gene4486|gene16633|gene25377|gene10361|gene2168|gene2513|gene15000|gene3068|gene21683|gene12560|gene18403|gene10058|gene19627|gene23984|gene935|gene3366	41	gene8668|gene18539|gene1401|gene12715|gene15000|gene25352|gene11167|gene129|gene4486|gene24026|gene12560|gene25610|gene20992|gene21683|gene3366|gene3068	16	gene16633|gene6946|gene25377|gene23984|gene1300|gene10361|gene8955|gene21710|gene25304|gene19627|gene374|gene12710|gene22831|gene10058|gene7931|gene9909|gene25189|gene18403|gene935|gene16609|gene2513|gene20740|gene19174|gene10724|gene2168	25	http://amigo.geneontology.org/amigo/term/GO:0008284
GO:2001141	regulation of RNA biosynthetic process	0.000346751	0.0359959	--	2069	gene25139|gene17074|gene5404|gene20992|gene21861|gene17663|gene7147|gene7308|gene11845|gene14632|gene6869|gene17458|gene16565|gene21639|gene1637|gene24026|gene3465|gene20646|gene1401|gene17593|gene2168|gene23347|gene3068|gene17111|gene13273|gene23984|gene8279|gene9909|gene21683|gene17602|gene24616|gene9572|gene4012|gene13917|gene9246|gene5628|gene129|gene15423|gene15982|gene10806|gene21261|gene15…	109	gene8668|gene13273|gene3878|gene25139|gene24702|gene4012|gene7614|gene129|gene5628|gene17074|gene18300|gene21390|gene6357|gene2051|gene3366|gene15978|gene10034|gene7147|gene3911|gene6869|gene1387|gene1401|gene21861|gene3068|gene16486|gene10806|gene7676|gene25364|gene24172|gene20353|gene9402|gene11845|gene3482|gene23347|gene18467|gene16530|gene23186|gene13449|gene784|gene13447|gene15423|gene17602|…	65	gene787|gene9246|gene9328|gene15363|gene7109|gene21492|gene14740|gene17111|gene23984|gene16565|gene21639|gene6922|gene2505|gene22681|gene16672|gene3465|gene21838|gene17157|gene9572|gene17593|gene24014|gene13429|gene15396|gene316|gene14577|gene10058|gene21667|gene7139|gene9909|gene17458|gene15982|gene18403|gene935|gene13917|gene19039|gene2513|gene19174|gene12245|gene7854|gene9307|gene11113|gene216…	44	http://amigo.geneontology.org/amigo/term/GO:2001141
GO:0070838	divalent metal ion transport	0.000350956	0.0359959	--	204	gene15982|gene2815|gene5620|gene16148|gene9953|gene13697|gene12141|gene19789|gene22831|gene23026|gene20740|gene20822|gene4552|gene14167|gene25491|gene6166|gene19627|gene7517|gene15641	19	gene13697|gene20822	2	gene23026|gene15641|gene22831|gene25491|gene12141|gene5620|gene20740|gene4552|gene19627|gene6166|gene9953|gene2815|gene7517|gene15982|gene16148|gene19789|gene14167	17	http://amigo.geneontology.org/amigo/term/GO:0070838
GO:0010646	regulation of cell communication	0.000358767	0.0360141	--	2484	gene12710|gene20121|gene17074|gene17668|gene23210|gene16443|gene11904|gene10276|gene17663|gene1721|gene17458|gene16565|gene24026|gene3460|gene9149|gene11600|gene20646|gene6166|gene16900|gene7922|gene10361|gene12966|gene2168|gene15423|gene23347|gene6245|gene25189|gene14926|gene12560|gene17111|gene19627|gene19614|gene15641|gene8279|gene2362|gene1637|gene16584|gene24696|gene14612|gene15581|gene4552|…	127	gene8668|gene18539|gene3972|gene24702|gene20424|gene17074|gene16584|gene21390|gene6357|gene4458|gene3366|gene3752|gene21013|gene8645|gene21656|gene713|gene19497|gene12560|gene9402|gene19940|gene23347|gene16530|gene22073|gene15423|gene3940|gene13692|gene17663|gene10034|gene23082|gene23588|gene25307|gene14612|gene20937|gene24026|gene8279|gene2269|gene22555|gene23210|gene20646|gene244	40	gene3850|gene6946|gene25377|gene16565|gene25189|gene5631|gene25708|gene22923|gene15641|gene25876|gene13429|gene14318|gene20452|gene22831|gene14311|gene25304|gene3681|gene19614|gene6973|gene9307|gene11113|gene6761|gene17111|gene37|gene25491|gene8955|gene7843|gene9149|gene16900|gene6166|gene9888|gene22818|gene10058|gene7931|gene17458|gene2362|gene4276|gene19789|gene24943|gene2168|gene1651|gene9328|…	87	http://amigo.geneontology.org/amigo/term/GO:0010646
GO:0072511	divalent inorganic cation transport	0.00039678	0.0390002	--	206	gene15982|gene12141|gene5620|gene16148|gene9953|gene2815|gene13697|gene25491|gene19789|gene22831|gene23026|gene20740|gene20822|gene4552|gene14167|gene6166|gene19627|gene7517|gene15641	19	gene13697|gene20822	2	gene25491|gene15641|gene22831|gene23026|gene12141|gene5620|gene20740|gene4552|gene19627|gene6166|gene9953|gene2815|gene7517|gene15982|gene16148|gene19789|gene14167	17	http://amigo.geneontology.org/amigo/term/GO:0072511
GO:0010769	regulation of cell morphogenesis involved in differentiation	0.000430246	0.0414219	--	258	gene17640|gene20121|gene22112|gene16584|gene1337|gene7308|gene9328|gene3095|gene13692|gene20740|gene16565|gene25189|gene22216|gene4021|gene16633|gene21013|gene18582|gene17478|gene14318|gene23235|gene8739|gene935	22	gene16584|gene21013|gene13692|gene3095	4	gene17640|gene22216|gene14318|gene25189|gene4021|gene9328|gene8739|gene20740|gene18582|gene20121|gene23235|gene16633|gene1337|gene22112|gene17478|gene16565|gene935|gene7308	18	http://amigo.geneontology.org/amigo/term/GO:0010769
GO:0048518	positive regulation of biological process	0.000438977	0.0414219	GO:0043119	4384	gene21706|gene24630|gene12715|gene12710|gene25139|gene17074|gene374|gene16609|gene23210|gene21861|gene14020|gene10276|gene11167|gene7931|gene15396|gene7308|gene20850|gene11845|gene14632|gene10985|gene22237|gene17458|gene16565|gene21639|gene1637|gene24026|gene25352|gene24943|gene9149|gene12141|gene11600|gene3465|gene20646|gene19238|gene6166|gene2513|gene16900|gene7922|gene10361|gene12966|gene21136…	206	gene25352|gene13273|gene16486|gene3878|gene25139|gene8668|gene4012|gene7614|gene129|gene18539|gene17074|gene16584|gene21390|gene23210|gene2051|gene17663|gene24702|gene784|gene3366|gene15978|gene9866|gene3911|gene24026|gene1387|gene23082|gene21861|gene22304|gene21658|gene22555|gene21656|gene10034|gene3068|gene26276|gene7676|gene19497|gene22073|gene24172|gene24319|gene12560|gene13447|gene9402|gene1…	82	gene22112|gene15363|gene6946|gene23337|gene25377|gene17157|gene16565|gene25189|gene7868|gene9572|gene1766|gene15641|gene374|gene24014|gene15396|gene14318|gene22831|gene19355|gene8775|gene22404|gene25304|gene3681|gene19117|gene20740|gene18582|gene7854|gene9307|gene1779|gene25711|gene11833|gene6973|gene12120|gene1780|gene19238|gene7922|gene37|gene1300|gene19794|gene25491|gene8955|gene7843|gene9149|…	124	http://amigo.geneontology.org/amigo/term/GO:0048518
GO:0023051	regulation of signaling	0.000506386	0.0468457	--	2505	gene12710|gene20121|gene17074|gene17668|gene23210|gene16443|gene11904|gene10276|gene17663|gene1721|gene17458|gene16565|gene24026|gene3460|gene9149|gene11600|gene20646|gene6166|gene16900|gene7922|gene10361|gene12966|gene2168|gene15423|gene23347|gene6245|gene25189|gene14926|gene12560|gene17111|gene19627|gene19614|gene15641|gene8279|gene2362|gene1637|gene16584|gene24696|gene14612|gene15581|gene4552|…	127	gene8668|gene18539|gene3972|gene24702|gene20424|gene17074|gene16584|gene21390|gene6357|gene4458|gene3366|gene3752|gene21013|gene8645|gene21656|gene713|gene19497|gene12560|gene9402|gene19940|gene23347|gene16530|gene22073|gene15423|gene3940|gene13692|gene17663|gene10034|gene23082|gene23588|gene25307|gene14612|gene20937|gene24026|gene8279|gene2269|gene22555|gene23210|gene20646|gene244	40	gene3850|gene6946|gene25377|gene16565|gene25189|gene5631|gene25708|gene22923|gene15641|gene25876|gene13429|gene14318|gene20452|gene22831|gene14311|gene25304|gene3681|gene19614|gene6973|gene9307|gene11113|gene6761|gene17111|gene37|gene25491|gene8955|gene7843|gene9149|gene16900|gene6166|gene9888|gene22818|gene10058|gene7931|gene17458|gene2362|gene4276|gene19789|gene24943|gene2168|gene1651|gene9328|…	87	http://amigo.geneontology.org/amigo/term/GO:0023051
GO:0051136	regulation of NK T cell differentiation	0.000537348	0.048754	--	5	gene17157|gene10361|gene10985	3	gene10985	1	gene10361|gene17157	2	http://amigo.geneontology.org/amigo/term/GO:0051136
GO:0051252	regulation of RNA metabolic process	0.000592645	0.0527566	--	2260	gene12715|gene25139|gene17074|gene5404|gene20992|gene21861|gene14020|gene17663|gene7147|gene7308|gene11845|gene14632|gene6869|gene17458|gene16565|gene21639|gene1637|gene24026|gene3465|gene20646|gene1401|gene17593|gene2168|gene23347|gene3068|gene17111|gene13273|gene23984|gene8279|gene9909|gene21683|gene17602|gene24616|gene9572|gene4012|gene13917|gene9246|gene6277|gene5628|gene129|gene15423|gene159…	116	gene8668|gene13273|gene3878|gene25139|gene24702|gene4012|gene7614|gene129|gene5628|gene17074|gene18300|gene21390|gene6357|gene2051|gene3366|gene15978|gene10034|gene7147|gene3911|gene6869|gene1387|gene1401|gene21861|gene3068|gene16486|gene10806|gene7676|gene25364|gene24172|gene20353|gene9402|gene11845|gene3482|gene23347|gene18467|gene12715|gene16530|gene23186|gene13449|gene784|gene13447|gene15423|…	68	gene787|gene12120|gene9246|gene9328|gene15363|gene7109|gene21492|gene14740|gene17111|gene6277|gene23984|gene16565|gene15606|gene21639|gene6922|gene2505|gene22681|gene16672|gene3465|gene21838|gene17157|gene9572|gene17593|gene24014|gene13429|gene15396|gene316|gene14577|gene10058|gene21667|gene7139|gene9909|gene17458|gene15982|gene18403|gene935|gene13917|gene19039|gene20603|gene2513|gene19174|gene12…	48	http://amigo.geneontology.org/amigo/term/GO:0051252
GO:0010927	cellular component assembly involved in morphogenesis	0.00065115	0.0568912	--	63	gene15667|gene1675|gene25491|gene21461|gene8775|gene18461|gene17697|gene8735|gene935	9	gene17697|gene8735	2	gene1675|gene25491|gene18461|gene15667|gene8775|gene21461|gene935	7	http://amigo.geneontology.org/amigo/term/GO:0010927
GO:0048592	eye morphogenesis	0.000750331	0.0643648	GO:0048748	40	gene22681|gene22582|gene6973|gene18539|gene11013|gene935|gene3366	7	gene11013|gene18539|gene3366	3	gene6973|gene22681|gene935|gene22582	4	http://amigo.geneontology.org/amigo/term/GO:0048592
GO:0051282	regulation of sequestering of calcium ion	0.000804967	0.0654799	--	92	gene5620|gene9888|gene13697|gene25491|gene19789|gene9953|gene12560|gene22831|gene4021|gene15982|gene7139	11	gene13697|gene12560	2	gene25491|gene4021|gene9888|gene22831|gene5620|gene9953|gene7139|gene15982|gene19789	9	http://amigo.geneontology.org/amigo/term/GO:0051282
GO:0051962	positive regulation of nervous system development	0.00079753	0.0654799	--	417	gene10724|gene12715|gene19039|gene26536|gene20121|gene6357|gene22112|gene21942|gene16584|gene7308|gene22237|gene22404|gene9328|gene13692|gene11626|gene20740|gene16565|gene25189|gene22216|gene24026|gene21492|gene18582|gene16633|gene11013|gene12966|gene19794|gene1766|gene14318|gene12560|gene16044	30	gene24026|gene12715|gene16044|gene16584|gene6357|gene13692|gene12560|gene11013	8	gene9328|gene21492|gene16633|gene12966|gene16565|gene19794|gene11626|gene21942|gene1766|gene14318|gene20121|gene22112|gene22404|gene25189|gene22216|gene19039|gene22237|gene20740|gene18582|gene26536|gene10724|gene7308	22	http://amigo.geneontology.org/amigo/term/GO:0051962
GO:0048048	embryonic eye morphogenesis	0.000800526	0.0654799	--	20	gene6973|gene935|gene18539|gene3366|gene22681	5	gene18539|gene3366	2	gene6973|gene935|gene22681	3	http://amigo.geneontology.org/amigo/term/GO:0048048
GO:0050772	positive regulation of axonogenesis	0.000821511	0.065693	--	65	gene9328|gene20121|gene14318|gene22112|gene20740|gene16633|gene25189|gene18582|gene22216	9	--	0	gene22216|gene14318|gene9328|gene20740|gene18582|gene20121|gene16633|gene22112|gene25189	9	http://amigo.geneontology.org/amigo/term/GO:0050772
GO:0045595	regulation of cell differentiation	0.000909067	0.071483	--	1292	gene18582|gene12715|gene11845|gene19174|gene12710|gene9909|gene25139|gene17157|gene16044|gene374|gene13917|gene19117|gene14740|gene19039|gene9857|gene16584|gene11013|gene22073|gene22072|gene17663|gene7308|gene17640|gene23235|gene2051|gene3095|gene10985|gene13692|gene11705|gene20740|gene6869|gene17458|gene16565|gene6357|gene15423|gene25189|gene6946|gene10724|gene9328|gene24026|gene21492|gene22216|…	72	gene25139|gene129|gene16584|gene489|gene6357|gene2051|gene6869|gene16044|gene12560|gene11845|gene23347|gene12715|gene13449|gene22073|gene22072|gene3940|gene15423|gene13692|gene17663|gene21013|gene1673|gene3095|gene10985|gene24026|gene11013	25	gene9857|gene22112|gene9328|gene19174|gene21492|gene16633|gene6946|gene22681|gene12966|gene16565|gene4021|gene18403|gene23235|gene17157|gene16900|gene6973|gene17478|gene10361|gene25924|gene374|gene17640|gene12710|gene14318|gene11705|gene8739|gene22582|gene20121|gene10058|gene1337|gene7139|gene9909|gene17458|gene25189|gene6245|gene935|gene13917|gene22216|gene19039|gene19117|gene2513|gene20740|gene…	47	http://amigo.geneontology.org/amigo/term/GO:0045595
GO:0009887	animal organ morphogenesis	0.000934386	0.0722694	--	346	gene9909|gene22582|gene22831|gene21861|gene23186|gene2051|gene10361|gene11705|gene17458|gene16565|gene18403|gene21492|gene21710|gene21718|gene11013|gene23082|gene489|gene22681|gene15363|gene25613|gene6973|gene18539|gene10058|gene23690|gene935|gene3366	26	gene18539|gene3366|gene21861|gene23186|gene21718|gene23690|gene489|gene2051|gene11013|gene23082	10	gene22831|gene11705|gene21710|gene15363|gene6973|gene22582|gene21492|gene10058|gene22681|gene9909|gene17458|gene25613|gene16565|gene18403|gene935|gene10361	16	http://amigo.geneontology.org/amigo/term/GO:0009887
GO:0048562	embryonic organ morphogenesis	0.00105412	0.0802154	--	95	gene23186|gene22681|gene9909|gene2051|gene15363|gene3366|gene6973|gene18539|gene21861|gene935|gene10361	11	gene18539|gene3366|gene21861|gene2051|gene23186	5	gene15363|gene6973|gene22681|gene9909|gene935|gene10361	6	http://amigo.geneontology.org/amigo/term/GO:0048562
GO:0048522	positive regulation of cellular process	0.00117389	0.0865378	GO:0051242	3899	gene21706|gene12715|gene12710|gene25139|gene17074|gene374|gene16609|gene20992|gene21861|gene14020|gene10276|gene11167|gene7931|gene15396|gene7308|gene20850|gene11845|gene1721|gene10985|gene22237|gene17458|gene16565|gene21639|gene1637|gene24026|gene25352|gene24943|gene9149|gene11600|gene3465|gene20646|gene6166|gene3972|gene7922|gene10361|gene12966|gene21136|gene2168|gene15000|gene22304|gene25924|g…	183	gene25352|gene13273|gene16486|gene3878|gene3972|gene8668|gene4012|gene7614|gene129|gene18539|gene17074|gene16584|gene21390|gene23210|gene2051|gene17663|gene24702|gene784|gene3366|gene15978|gene9866|gene3911|gene24026|gene1387|gene1401|gene21861|gene25139|gene22555|gene21656|gene10034|gene3068|gene26276|gene7676|gene19497|gene22073|gene24172|gene24319|gene12560|gene13447|gene9402|gene19940|gene253…	79	gene9909|gene15363|gene6946|gene23337|gene25377|gene16565|gene25189|gene9572|gene1766|gene15641|gene374|gene24014|gene15396|gene14318|gene22831|gene8775|gene22404|gene25304|gene3681|gene19117|gene20740|gene18582|gene7854|gene9307|gene11833|gene6973|gene9953|gene7922|gene37|gene1300|gene19794|gene25491|gene8955|gene9149|gene6166|gene17478|gene12628|gene5631|gene10058|gene21667|gene7931|gene17458|g…	104	http://amigo.geneontology.org/amigo/term/GO:0048522
GO:0090596	sensory organ morphogenesis	0.00117372	0.0865378	--	43	gene22681|gene22582|gene6973|gene18539|gene11013|gene935|gene3366	7	gene11013|gene18539|gene3366	3	gene6973|gene22681|gene935|gene22582	4	http://amigo.geneontology.org/amigo/term/GO:0090596
GO:0007224	smoothened signaling pathway	0.00127099	0.0922545	--	69	gene21492|gene9909|gene3366|gene7109|gene18539|gene16565|gene23984|gene10361|gene4439	9	gene18539|gene3366	2	gene4439|gene7109|gene21492|gene9909|gene16565|gene23984|gene10361	7	http://amigo.geneontology.org/amigo/term/GO:0007224
GO:2000112	regulation of cellular macromolecule biosynthetic process	0.00129975	0.0929127	--	2402	gene12715|gene25139|gene17074|gene5404|gene20992|gene21861|gene17663|gene7147|gene7308|gene2918|gene11845|gene1721|gene6869|gene17458|gene16565|gene21639|gene1637|gene24026|gene3465|gene20646|gene1401|gene7881|gene17593|gene2168|gene23347|gene3068|gene17111|gene13273|gene23984|gene8279|gene9909|gene21683|gene17602|gene24616|gene9572|gene4012|gene13917|gene9246|gene5628|gene18467|gene15423|gene159…	120	gene8668|gene13273|gene3878|gene25139|gene24702|gene4012|gene7614|gene129|gene5628|gene17074|gene18300|gene21390|gene6357|gene2051|gene3366|gene15978|gene10034|gene7147|gene16530|gene6869|gene19497|gene1387|gene1401|gene21861|gene3068|gene16486|gene10806|gene7676|gene25364|gene24172|gene20353|gene9402|gene3911|gene7881|gene3482|gene23347|gene18467|gene12715|gene2918|gene23186|gene13449|gene784|ge…	73	gene787|gene9246|gene9328|gene15363|gene7109|gene21492|gene14740|gene17111|gene23984|gene16565|gene21639|gene6922|gene2505|gene22681|gene16672|gene3465|gene21838|gene17157|gene9572|gene1721|gene17593|gene316|gene24014|gene13429|gene15396|gene7778|gene14577|gene10058|gene21667|gene7139|gene9909|gene17458|gene15982|gene18403|gene935|gene13917|gene19039|gene20603|gene2513|gene19174|gene12245|gene785…	47	http://amigo.geneontology.org/amigo/term/GO:2000112
GO:0045785	positive regulation of cell adhesion	0.00146308	0.0985339	--	283	gene6357|gene17640|gene9909|gene25304|gene16584|gene17663|gene19174|gene1337|gene16034|gene10985|gene17478|gene18403|gene21492|gene7868|gene2168|gene4021|gene10361|gene14577|gene6245|gene9866|gene6946|gene935	22	gene16584|gene17663|gene9866|gene6357|gene10985	5	gene17640|gene4021|gene7868|gene18403|gene16034|gene6245|gene19174|gene21492|gene1337|gene6946|gene9909|gene14577|gene2168|gene10361|gene25304|gene935|gene17478	17	http://amigo.geneontology.org/amigo/term/GO:0045785
GO:0070889	platelet alpha granule organization	0.00148281	0.0985339	--	2	gene19678|gene21221	2	gene21221|gene19678	2	--	0	http://amigo.geneontology.org/amigo/term/GO:0070889
GO:0021536	diencephalon development	0.00148281	0.0985339	--	2	gene25189|gene16633	2	--	0	gene16633|gene25189	2	http://amigo.geneontology.org/amigo/term/GO:0021536
GO:0045659	negative regulation of neutrophil differentiation	0.00148281	0.0985339	--	2	gene13917|gene22073	2	gene22073	1	gene13917	1	http://amigo.geneontology.org/amigo/term/GO:0045659
GO:1990256	signal clustering	0.00148281	0.0985339	--	2	gene25189|gene16633	2	--	0	gene16633|gene25189	2	http://amigo.geneontology.org/amigo/term/GO:1990256
GO:0050770	regulation of axonogenesis	0.00150968	0.0989259	--	162	gene9328|gene20121|gene16633|gene3095|gene14318|gene22112|gene20740|gene4021|gene16565|gene23235|gene21013|gene16584|gene25189|gene18582|gene22216	15	gene16584|gene21013|gene3095	3	gene23235|gene14318|gene4021|gene9328|gene20740|gene18582|gene20121|gene16633|gene22112|gene25189|gene22216|gene16565	12	http://amigo.geneontology.org/amigo/term/GO:0050770
GO:0031016	pancreas development	0.00157893	0.102046	--	23	gene9909|gene6922|gene935|gene16565|gene21390	5	gene21390	1	gene6922|gene935|gene9909|gene16565	4	http://amigo.geneontology.org/amigo/term/GO:0031016
GO:0086065	cell communication involved in cardiac conduction	0.00160506	0.102333	--	14	gene25491|gene21710|gene7517|gene15982	4	--	0	gene25491|gene15982|gene7517|gene21710	4	http://amigo.geneontology.org/amigo/term/GO:0086065
GO:0010556	regulation of macromolecule biosynthetic process	0.00168098	0.105745	--	2466	gene12715|gene25139|gene17074|gene5404|gene20992|gene21861|gene17663|gene7147|gene7308|gene2918|gene11845|gene1721|gene6869|gene17458|gene16565|gene21639|gene1637|gene24026|gene3465|gene20646|gene1401|gene7881|gene17593|gene2168|gene23347|gene3068|gene17111|gene13273|gene23984|gene8279|gene9909|gene21683|gene17602|gene24616|gene9572|gene4012|gene13917|gene9246|gene5628|gene18467|gene9653|gene1542…	122	gene8668|gene13273|gene3878|gene25139|gene24702|gene4012|gene7614|gene129|gene5628|gene17074|gene18300|gene21390|gene6357|gene2051|gene784|gene3366|gene15978|gene10034|gene7147|gene16530|gene6869|gene19497|gene1387|gene1401|gene21861|gene3068|gene16486|gene10806|gene7676|gene25364|gene24172|gene20353|gene9402|gene3911|gene7881|gene3482|gene23347|gene18467|gene12715|gene2918|gene23186|gene13449|ge…	74	gene787|gene9246|gene9328|gene12413|gene15363|gene7109|gene21492|gene14740|gene17111|gene23984|gene16565|gene21639|gene6922|gene2505|gene22681|gene16672|gene3465|gene21838|gene17157|gene9572|gene1721|gene17593|gene316|gene24014|gene13429|gene15396|gene7778|gene14577|gene10058|gene21667|gene7139|gene9909|gene17458|gene15982|gene18403|gene935|gene13917|gene19039|gene20603|gene2513|gene19174|gene122…	48	http://amigo.geneontology.org/amigo/term/GO:0010556
GO:0097553	calcium ion transmembrane import into cytosol	0.00181833	0.11288	--	59	gene5620|gene6166|gene13697|gene19789|gene15982|gene9953|gene22831|gene15641	8	gene13697	1	gene15641|gene22831|gene19789|gene6166|gene9953|gene15982|gene5620	7	http://amigo.geneontology.org/amigo/term/GO:0097553
GO:0086002	cardiac muscle cell action potential involved in contraction	0.00193198	0.118377	--	24	gene7308|gene25491|gene7517|gene15982|gene21710	5	--	0	gene21710|gene25491|gene15982|gene7517|gene7308	5	http://amigo.geneontology.org/amigo/term/GO:0086002
GO:0050870	positive regulation of T cell activation	0.00198533	0.120087	--	118	gene2168|gene21492|gene19174|gene25304|gene10985|gene6245|gene4021|gene18403|gene935|gene10361|gene6946|gene17663	12	gene17663|gene10985	2	gene4021|gene18403|gene6245|gene19174|gene21492|gene6946|gene2168|gene25304|gene935|gene10361	10	http://amigo.geneontology.org/amigo/term/GO:0050870
GO:0000902	cell morphogenesis	0.00205241	0.122405	GO:0007148|GO:0045790|GO:0045791	184	gene6922|gene21942|gene23210|gene5628|gene2051|gene25610|gene25613|gene9857|gene23140|gene18112|gene19039|gene15873|gene935|gene244|gene7843|gene155	16	gene5628|gene18112|gene23210|gene2051|gene25610|gene244	6	gene6922|gene155|gene19039|gene7843|gene9857|gene15873|gene23140|gene25613|gene21942|gene935	10	http://amigo.geneontology.org/amigo/term/GO:0000902
GO:0007154	cell communication	0.00207554	0.122405	--	563	gene12715|gene19174|gene11530|gene6357|gene22831|gene19039|gene16443|gene7778|gene5620|gene11626|gene4552|gene6799|gene15982|gene19614|gene8368|gene1637|gene21710|gene9402|gene129|gene3681|gene16633|gene6166|gene7517|gene5699|gene7843|gene16148|gene25711|gene25491|gene14926|gene17377|gene12560|gene11363|gene19627|gene935|gene15641|gene7139	36	gene12715|gene5699|gene129|gene17377|gene6357|gene12560|gene9402	7	gene5620|gene11363|gene16633|gene11530|gene7517|gene16443|gene16148|gene25491|gene21710|gene7843|gene4552|gene19627|gene6166|gene11626|gene15641|gene22831|gene7778|gene7139|gene8368|gene15982|gene935|gene3681|gene19039|gene19614|gene6799|gene19174|gene25711|gene14926|gene1637	29	http://amigo.geneontology.org/amigo/term/GO:0007154
GO:0070588	calcium ion transmembrane transport	0.00213276	0.122712	--	119	gene2815|gene5620|gene16148|gene9953|gene13697|gene19789|gene22831|gene15982|gene20740|gene6166|gene7517|gene15641	12	gene13697	1	gene15641|gene22831|gene19789|gene20740|gene6166|gene9953|gene2815|gene7517|gene15982|gene16148|gene5620	11	http://amigo.geneontology.org/amigo/term/GO:0070588
GO:0071459	protein localization to chromosome, centromeric region	0.00212254	0.122712	--	15	gene10557|gene16486|gene17676|gene17697	4	gene16486|gene17697|gene10557|gene17676	4	--	0	http://amigo.geneontology.org/amigo/term/GO:0071459
GO:0048598	embryonic morphogenesis	0.00220932	0.125585	GO:0048828	311	gene9909|gene25307|gene21942|gene22831|gene21861|gene23186|gene12245|gene2051|gene6869|gene15982|gene21261|gene9667|gene21492|gene7460|gene5699|gene10361|gene22681|gene15363|gene6973|gene18539|gene10058|gene935|gene3366	23	gene6869|gene18539|gene21861|gene5699|gene23186|gene2051|gene3366|gene9667|gene21261|gene25307	10	gene22681|gene22831|gene7460|gene6973|gene12245|gene935|gene10058|gene21492|gene9909|gene21942|gene15982|gene15363|gene10361	13	http://amigo.geneontology.org/amigo/term/GO:0048598
GO:0050863	regulation of T cell activation	0.00241867	0.134478	--	187	gene2168|gene2513|gene19174|gene23347|gene25304|gene10985|gene6245|gene20609|gene4021|gene18403|gene17157|gene21492|gene935|gene10361|gene6946|gene17663	16	gene23347|gene17663|gene10985	3	gene4021|gene18403|gene6245|gene2513|gene19174|gene21492|gene20609|gene6946|gene2168|gene17157|gene25304|gene935|gene10361	13	http://amigo.geneontology.org/amigo/term/GO:0050863
GO:0050789	regulation of biological process	0.00242278	0.134478	GO:0050791	8143	gene12716|gene12715|gene12710|gene25139|gene374|gene20992|gene3972|gene4182|gene11167|gene7931|gene7308|gene14632|gene22237|gene16565|gene3253|gene20223|gene25352|gene12141|gene11600|gene20646|gene19238|gene6166|gene18467|gene10361|gene12966|gene188|gene22304|gene23026|gene12560|gene19970|gene15641|gene19039|gene23337|gene18112|gene17602|gene16584|gene24696|gene5620|gene23540|gene23235|gene16034|…	348	gene8668|gene5628|gene784|gene18539|gene17074|gene4458|gene9866|gene7147|gene17676|gene6869|gene3752|gene12216|gene16486|gene10806|gene3924|gene12354|gene24630|gene23540|gene26276|gene12059|gene17602|gene16881|gene26325|gene10034|gene10035|gene25307|gene6875|gene1673|gene9384|gene19571|gene3095|gene24026|gene9653|gene2269|gene26208|gene24702|gene8645|gene6764|gene16584|gene17697|gene25258|gene243…	143	gene787|gene22112|gene20204|gene3850|gene5620|gene6946|gene23337|gene25377|gene17157|gene16565|gene2505|gene7868|gene14926|gene23235|gene9572|gene25708|gene22923|gene12413|gene1766|gene15641|gene25876|gene15363|gene374|gene24014|gene13429|gene15396|gene14318|gene20452|gene24712|gene19355|gene11600|gene16579|gene23140|gene22404|gene25304|gene3681|gene23026|gene10593|gene19614|gene19117|gene25189|g…	205	http://amigo.geneontology.org/amigo/term/GO:0050789
GO:0001654	eye development	0.00251913	0.138201	GO:0042460	76	gene22853|gene22681|gene2051|gene22532|gene6973|gene18539|gene5699|gene3366|gene4439	9	gene22532|gene18539|gene3366|gene2051|gene5699	5	gene4439|gene6973|gene22681|gene22853	4	http://amigo.geneontology.org/amigo/term/GO:0001654
GO:1903039	positive regulation of leukocyte cell-cell adhesion	0.00281474	0.140221	--	123	gene2168|gene21492|gene19174|gene25304|gene10985|gene6245|gene4021|gene18403|gene935|gene10361|gene6946|gene17663	12	gene17663|gene10985	2	gene4021|gene18403|gene6245|gene19174|gene21492|gene6946|gene2168|gene25304|gene935|gene10361	10	http://amigo.geneontology.org/amigo/term/GO:1903039
GO:0086001	cardiac muscle cell action potential	0.0028059	0.140221	--	26	gene7308|gene25491|gene7517|gene15982|gene21710	5	--	0	gene21710|gene25491|gene15982|gene7517|gene7308	5	http://amigo.geneontology.org/amigo/term/GO:0086001
GO:0086046	membrane depolarization during SA node cell action potential	0.0027583	0.140221	--	8	gene25491|gene21710|gene7517	3	--	0	gene25491|gene7517|gene21710	3	http://amigo.geneontology.org/amigo/term/GO:0086046
GO:0086015	SA node cell action potential	0.0027583	0.140221	--	8	gene25491|gene21710|gene7517	3	--	0	gene25491|gene7517|gene21710	3	http://amigo.geneontology.org/amigo/term/GO:0086015
GO:0031326	regulation of cellular biosynthetic process	0.00262839	0.140221	--	2568	gene12715|gene25139|gene17074|gene5404|gene20992|gene21861|gene17663|gene7147|gene7308|gene2918|gene11845|gene1721|gene6869|gene17458|gene16565|gene21639|gene1637|gene24026|gene3465|gene20646|gene21376|gene7881|gene17593|gene2168|gene23347|gene3068|gene17111|gene13273|gene23984|gene1401|gene8279|gene9909|gene18599|gene21683|gene17602|gene24616|gene9572|gene4012|gene13917|gene9246|gene5628|gene184…	125	gene8668|gene13273|gene3878|gene25139|gene24702|gene4012|gene7614|gene129|gene5628|gene17074|gene18300|gene21390|gene6357|gene2051|gene17663|gene784|gene3366|gene15978|gene10034|gene7147|gene16530|gene6869|gene19497|gene1387|gene1401|gene21861|gene3068|gene16486|gene10806|gene7676|gene25364|gene24172|gene20353|gene9402|gene3911|gene7881|gene3482|gene23347|gene18467|gene12715|gene2918|gene23186|ge…	75	gene787|gene9246|gene9328|gene12413|gene15363|gene7109|gene21492|gene14740|gene17111|gene23984|gene21376|gene21639|gene6922|gene2505|gene22681|gene16672|gene3465|gene21838|gene17157|gene9572|gene1721|gene17593|gene16565|gene316|gene24014|gene13429|gene15396|gene22831|gene7778|gene14577|gene10058|gene21667|gene7139|gene9909|gene17458|gene15982|gene18403|gene935|gene13917|gene19039|gene20603|gene25…	50	http://amigo.geneontology.org/amigo/term/GO:0031326
GO:0033081	regulation of T cell differentiation in thymus	0.00274461	0.140221	--	16	gene935|gene21492|gene6245|gene19174	4	--	0	gene19174|gene6245|gene935|gene21492	4	http://amigo.geneontology.org/amigo/term/GO:0033081
GO:0090101	negative regulation of transmembrane receptor protein serine/threonine kinase signaling pathway	0.00282345	0.140221	--	92	gene24702|gene21390|gene3940|gene15873|gene4276|gene3366|gene6973|gene4637|gene21013|gene10361	10	gene24702|gene21013|gene21390|gene3366|gene3940	5	gene4276|gene4637|gene6973|gene15873|gene10361	5	http://amigo.geneontology.org/amigo/term/GO:0090101
GO:0045646	regulation of erythrocyte differentiation	0.00268031	0.140221	--	37	gene25139|gene13449|gene6869|gene17458|gene12560|gene22073	6	gene6869|gene22073|gene12560|gene25139|gene13449	5	gene17458	1	http://amigo.geneontology.org/amigo/term/GO:0045646
GO:0060402	calcium ion transport into cytosol	0.00277674	0.140221	--	63	gene5620|gene6166|gene13697|gene19789|gene15982|gene9953|gene22831|gene15641	8	gene13697	1	gene15641|gene22831|gene19789|gene6166|gene9953|gene15982|gene5620	7	http://amigo.geneontology.org/amigo/term/GO:0060402
GO:0051648	vesicle localization	0.00319681	0.15711	--	109	gene1113|gene10065|gene24943|gene10985|gene6245|gene5354|gene25876|gene19678|gene10276|gene12966|gene19614	11	gene19678|gene5354|gene10985	3	gene10276|gene19614|gene12966|gene25876|gene1113|gene24943|gene10065|gene6245	8	http://amigo.geneontology.org/amigo/term/GO:0051648
GO:0010557	positive regulation of macromolecule biosynthetic process	0.00327648	0.159365	--	1268	gene6357|gene11845|gene1401|gene19174|gene9909|gene15363|gene25139|gene17074|gene8668|gene21683|gene23186|gene19039|gene17602|gene24616|gene9572|gene7854|gene4012|gene17663|gene15396|gene7676|gene21390|gene2051|gene1721|gene13692|gene17318|gene21861|gene17458|gene16565|gene24014|gene21639|gene1637|gene18403|gene19571|gene9246|gene24026|gene24702|gene21492|gene7139|gene9402|gene3878|gene129|gene20…	68	gene8668|gene13273|gene3878|gene25139|gene24702|gene4012|gene7614|gene129|gene17074|gene21390|gene6357|gene2051|gene21718|gene15978|gene19571|gene3911|gene1387|gene1401|gene21861|gene17318|gene784|gene7676|gene24172|gene3366|gene9402|gene11845|gene23347|gene23186|gene13449|gene13447|gene3940|gene17602|gene24616|gene13692|gene17663|gene21683|gene18763|gene24026|gene20646|gene3068	40	gene9246|gene9328|gene15363|gene21492|gene17111|gene23984|gene16565|gene21639|gene6922|gene3465|gene9572|gene1721|gene24014|gene15396|gene14577|gene10058|gene21667|gene7139|gene9909|gene17458|gene18403|gene935|gene19039|gene20603|gene2513|gene19174|gene7854|gene1637	28	http://amigo.geneontology.org/amigo/term/GO:0010557
GO:0032989	cellular component morphogenesis	0.00338326	0.16288	--	399	gene23210|gene23140|gene18112|gene21942|gene21492|gene6922|gene11626|gene22404|gene9328|gene2051|gene5628|gene9857|gene1637|gene25535|gene25537|gene18467|gene244|gene15873|gene7843|gene3752|gene25610|gene14318|gene25613|gene155|gene10058|gene19039|gene935	27	gene18467|gene18112|gene5628|gene3752|gene23210|gene2051|gene25610|gene244	8	gene6922|gene14318|gene19039|gene25535|gene9328|gene7843|gene9857|gene21492|gene10058|gene155|gene23140|gene15873|gene11626|gene21942|gene25537|gene22404|gene935|gene1637|gene25613	19	http://amigo.geneontology.org/amigo/term/GO:0032989
GO:1904019	epithelial cell apoptotic process	0.0034809	0.164229	--	17	gene15982|gene18539|gene10361|gene3878	4	gene18539|gene3878	2	gene15982|gene10361	2	http://amigo.geneontology.org/amigo/term/GO:1904019
GO:0014897	striated muscle hypertrophy	0.0034809	0.164229	--	17	gene22831|gene1337|gene8775|gene15982	4	--	0	gene15982|gene8775|gene1337|gene22831	4	http://amigo.geneontology.org/amigo/term/GO:0014897
GO:0009889	regulation of biosynthetic process	0.00355723	0.164539	--	2614	gene12715|gene25139|gene17074|gene5404|gene20992|gene21861|gene17663|gene7147|gene7308|gene2918|gene11845|gene1721|gene6869|gene17458|gene16565|gene21639|gene1637|gene24026|gene3465|gene20646|gene21376|gene7881|gene17593|gene2168|gene23347|gene3068|gene17111|gene13273|gene23984|gene1401|gene8279|gene9909|gene18599|gene21683|gene17602|gene24616|gene9572|gene4012|gene13917|gene9246|gene5628|gene184…	126	gene8668|gene13273|gene3878|gene25139|gene24702|gene4012|gene7614|gene129|gene5628|gene17074|gene18300|gene21390|gene6357|gene2051|gene17663|gene784|gene3366|gene15978|gene10034|gene7147|gene16530|gene6869|gene19497|gene1387|gene1401|gene21861|gene3068|gene16486|gene10806|gene7676|gene25364|gene24172|gene20353|gene9402|gene3911|gene7881|gene3482|gene23347|gene18467|gene12715|gene2918|gene23186|ge…	75	gene787|gene9246|gene9328|gene12413|gene15363|gene7109|gene21492|gene14740|gene17111|gene23984|gene21376|gene21639|gene6922|gene2505|gene22681|gene16672|gene3465|gene21838|gene17157|gene9572|gene1721|gene17593|gene16565|gene316|gene24014|gene13429|gene15396|gene22831|gene7778|gene14577|gene10058|gene7587|gene21667|gene7139|gene9909|gene17458|gene15982|gene18403|gene935|gene13917|gene19039|gene206…	51	http://amigo.geneontology.org/amigo/term/GO:0009889
GO:0030198	extracellular matrix organization	0.00354552	0.164539	--	230	gene15667|gene19355|gene25535|gene24475|gene25537|gene9909|gene12451|gene2370|gene25610|gene22582|gene7868|gene6973|gene24702|gene4486|gene12980|gene5096|gene19678|gene935	18	gene24702|gene4486|gene19678|gene25610|gene12451	5	gene25535|gene7868|gene15667|gene19355|gene5096|gene6973|gene22582|gene25537|gene9909|gene24475|gene12980|gene935|gene2370	13	http://amigo.geneontology.org/amigo/term/GO:0030198
GO:0010604	positive regulation of macromolecule metabolic process	0.0036155	0.165596	--	2355	gene12715|gene12710|gene25139|gene17074|gene16609|gene19039|gene21861|gene14020|gene7931|gene15396|gene7308|gene20850|gene11845|gene1721|gene17458|gene16565|gene21639|gene1637|gene24026|gene12141|gene11600|gene3465|gene20646|gene16900|gene10361|gene12966|gene21136|gene2168|gene23347|gene3068|gene6245|gene12560|gene17111|gene13273|gene19627|gene23984|gene24188|gene9909|gene129|gene21683|gene17602|…	115	gene8668|gene13273|gene3878|gene25139|gene784|gene4012|gene7614|gene129|gene17074|gene21390|gene6357|gene2051|gene24702|gene3366|gene15978|gene10034|gene3911|gene1387|gene1401|gene21861|gene21656|gene16044|gene3068|gene7676|gene24172|gene24319|gene12560|gene9402|gene11845|gene3482|gene23347|gene12715|gene16530|gene23186|gene13449|gene13447|gene3940|gene17602|gene24616|gene16881|gene14020|gene2085…	52	gene12120|gene9246|gene18403|gene12141|gene15363|gene21492|gene25491|gene9953|gene17111|gene25304|gene12966|gene10361|gene21639|gene8955|gene15917|gene7868|gene24188|gene23984|gene3465|gene10724|gene19627|gene16900|gene1721|gene17157|gene16565|gene14577|gene8775|gene24014|gene12710|gene15396|gene155|gene21136|gene22831|gene9572|gene19355|gene11600|gene5631|gene6922|gene10058|gene21667|gene7931|ge…	63	http://amigo.geneontology.org/amigo/term/GO:0010604
GO:0045935	positive regulation of nucleobase-containing compound metabolic process	0.00365027	0.165596	--	1341	gene6357|gene11845|gene1401|gene19174|gene9909|gene15363|gene18599|gene25139|gene17074|gene8668|gene21683|gene23186|gene19039|gene17602|gene24616|gene9572|gene14020|gene7854|gene4012|gene17663|gene15396|gene7676|gene3482|gene21390|gene2051|gene13692|gene17318|gene21861|gene17458|gene16565|gene24014|gene21639|gene1637|gene18403|gene19571|gene9246|gene24026|gene24702|gene21492|gene7139|gene9402|gen…	71	gene8668|gene13273|gene3878|gene25139|gene24702|gene4012|gene7614|gene129|gene17074|gene21390|gene6357|gene2051|gene17663|gene24319|gene21718|gene15978|gene19571|gene3911|gene1387|gene1401|gene18599|gene10034|gene17318|gene784|gene7676|gene24172|gene3366|gene9402|gene11845|gene3482|gene23347|gene23186|gene13449|gene13447|gene3940|gene17602|gene24616|gene14020|gene13692|gene21861|gene21683|gene187…	45	gene9246|gene9328|gene15363|gene21492|gene17111|gene23984|gene16565|gene21639|gene6922|gene3465|gene9572|gene24014|gene15396|gene14577|gene10058|gene21667|gene7139|gene9909|gene17458|gene18403|gene935|gene19039|gene2513|gene19174|gene7854|gene1637	26	http://amigo.geneontology.org/amigo/term/GO:0045935
GO:0031328	positive regulation of cellular biosynthetic process	0.00395578	0.173555	--	1323	gene6357|gene11845|gene1401|gene19174|gene9909|gene15363|gene18599|gene25139|gene17074|gene22831|gene8668|gene21683|gene23186|gene19039|gene17602|gene24616|gene9572|gene7854|gene4012|gene17663|gene15396|gene7676|gene21390|gene2051|gene1721|gene13692|gene17318|gene21861|gene17458|gene16565|gene24014|gene21639|gene1637|gene18403|gene19571|gene9246|gene24026|gene24702|gene21492|gene7139|gene9402|gen…	70	gene8668|gene13273|gene3878|gene25139|gene24702|gene4012|gene7614|gene129|gene17074|gene21390|gene6357|gene2051|gene17663|gene21718|gene15978|gene19571|gene3911|gene1387|gene1401|gene18599|gene17318|gene784|gene7676|gene24172|gene3366|gene9402|gene11845|gene23347|gene23186|gene13449|gene13447|gene3940|gene17602|gene24616|gene13692|gene21861|gene21683|gene18763|gene24026|gene20646|gene3068	41	gene9246|gene9328|gene15363|gene21492|gene17111|gene23984|gene16565|gene21639|gene6922|gene3465|gene9572|gene1721|gene24014|gene15396|gene22831|gene14577|gene10058|gene21667|gene7139|gene9909|gene17458|gene18403|gene935|gene19039|gene20603|gene2513|gene19174|gene7854|gene1637	29	http://amigo.geneontology.org/amigo/term/GO:0031328
GO:0050794	regulation of cellular process	0.00404802	0.173555	GO:0051244	7622	gene21706|gene12715|gene3823|gene10058|gene12710|gene25139|gene17074|gene22582|gene374|gene16609|gene23210|gene17593|gene16443|gene21861|gene14020|gene10276|gene11167|gene7931|gene15396|gene7308|gene2918|gene12300|gene20850|gene11845|gene14632|gene10985|gene25758|gene22237|gene23521|gene6869|gene17458|gene16565|gene17697|gene3253|gene26325|gene21639|gene1637|gene9991|gene9328|gene24026|gene25352|…	326	gene8668|gene5628|gene784|gene18539|gene17074|gene4458|gene19571|gene7147|gene17676|gene6869|gene3752|gene12216|gene16486|gene10806|gene3924|gene12354|gene23540|gene26276|gene12059|gene17602|gene16881|gene10034|gene10035|gene25307|gene1673|gene9384|gene3095|gene24026|gene13606|gene9653|gene2269|gene26208|gene24702|gene8645|gene6764|gene16584|gene17697|gene24319|gene3366|gene7676|gene1387|gene1811…	137	gene787|gene22112|gene3850|gene5620|gene6946|gene23337|gene25377|gene17157|gene16565|gene25189|gene23235|gene9572|gene25708|gene25711|gene22923|gene12413|gene1766|gene15641|gene25876|gene15363|gene374|gene24014|gene13429|gene15396|gene14318|gene20452|gene22831|gene19355|gene8775|gene16579|gene23140|gene22404|gene25304|gene3681|gene19614|gene19117|gene20740|gene18582|gene7854|gene9149|gene1779|gen…	189	http://amigo.geneontology.org/amigo/term/GO:0050794
GO:0002070	epithelial cell maturation	0.0040196	0.173555	--	9	gene24630|gene6357|gene16565	3	gene6357|gene24630	2	gene16565	1	http://amigo.geneontology.org/amigo/term/GO:0002070
GO:0016079	synaptic vesicle exocytosis	0.00393466	0.173555	--	28	gene24943|gene10276|gene12966|gene25876|gene19614	5	--	0	gene25876|gene24943|gene12966|gene10276|gene19614	5	http://amigo.geneontology.org/amigo/term/GO:0016079
GO:0015734	taurine transport	0.00433451	0.173555	--	3	gene14311|gene1085	2	gene1085	1	gene14311	1	http://amigo.geneontology.org/amigo/term/GO:0015734
GO:0035295	tube development	0.00425232	0.173555	--	146	gene6922|gene12245|gene9909|gene20121|gene2051|gene15873|gene10361|gene21492|gene11705|gene2320|gene3807|gene7843|gene18582	13	gene2051|gene3807	2	gene6922|gene21492|gene11705|gene2320|gene7843|gene18582|gene20121|gene12245|gene9909|gene15873|gene10361	11	http://amigo.geneontology.org/amigo/term/GO:0035295
GO:0045658	regulation of neutrophil differentiation	0.00433451	0.173555	--	3	gene13917|gene22073	2	gene22073	1	gene13917	1	http://amigo.geneontology.org/amigo/term/GO:0045658
GO:0042908	xenobiotic transport	0.00433451	0.173555	--	3	gene14311|gene1085	2	gene1085	1	gene14311	1	http://amigo.geneontology.org/amigo/term/GO:0042908
GO:0007423	sensory organ development	0.00415184	0.173555	--	97	gene22853|gene22681|gene2051|gene22532|gene6973|gene18539|gene10058|gene5699|gene3366|gene4439	10	gene22532|gene18539|gene3366|gene2051|gene5699	5	gene10058|gene4439|gene6973|gene22681|gene22853	5	http://amigo.geneontology.org/amigo/term/GO:0007423
GO:0043269	regulation of ion transport	0.00387572	0.173555	--	503	gene2362|gene23140|gene14167|gene17626|gene16443|gene4182|gene15396|gene7308|gene2815|gene12300|gene24943|gene10276|gene9953|gene4552|gene6799|gene15982|gene6946|gene14956|gene21710|gene12141|gene4021|gene19388|gene7517|gene7843|gene20609|gene9888|gene25491|gene23026|gene19523|gene12560|gene8739|gene7139	32	gene12560	1	gene12141|gene10276|gene9953|gene6946|gene2815|gene7517|gene16443|gene25491|gene9888|gene21710|gene7843|gene4552|gene19388|gene14956|gene17626|gene15396|gene4021|gene8739|gene23140|gene7139|gene15982|gene14167|gene2362|gene23026|gene12300|gene6799|gene19523|gene4182|gene20609|gene24943|gene7308	31	http://amigo.geneontology.org/amigo/term/GO:0043269
GO:0098907	regulation of SA node cell action potential	0.00433451	0.173555	--	3	gene25491|gene15982	2	--	0	gene25491|gene15982	2	http://amigo.geneontology.org/amigo/term/GO:0098907
GO:0086070	SA node cell to atrial cardiac muscle cell communication	0.00433451	0.173555	--	3	gene25491|gene7517	2	--	0	gene25491|gene7517	2	http://amigo.geneontology.org/amigo/term/GO:0086070
GO:1990086	lens fiber cell apoptotic process	0.00433451	0.173555	--	3	gene10361|gene3878	2	gene3878	1	gene10361	1	http://amigo.geneontology.org/amigo/term/GO:1990086
GO:0014896	muscle hypertrophy	0.0043407	0.173555	--	18	gene22831|gene1337|gene8775|gene15982	4	--	0	gene15982|gene8775|gene1337|gene22831	4	http://amigo.geneontology.org/amigo/term/GO:0014896
GO:0045666	positive regulation of neuron differentiation	0.00446858	0.177166	--	291	gene18582|gene7308|gene12715|gene21492|gene11013|gene9328|gene6357|gene14318|gene20121|gene24026|gene13692|gene22112|gene20740|gene12560|gene16565|gene19039|gene16633|gene16584|gene25189|gene12966|gene22216	21	gene16584|gene12715|gene24026|gene6357|gene13692|gene12560|gene11013	7	gene22216|gene14318|gene19039|gene9328|gene25189|gene20740|gene18582|gene20121|gene16633|gene21492|gene22112|gene16565|gene12966|gene7308	14	http://amigo.geneontology.org/amigo/term/GO:0045666
GO:0009952	anterior/posterior pattern specification	0.00451476	0.177505	--	114	gene23186|gene21492|gene23347|gene9909|gene9328|gene15363|gene18467|gene7109|gene18539|gene3366|gene18582	11	gene23347|gene18467|gene3366|gene18539|gene23186	5	gene9328|gene7109|gene15363|gene18582|gene21492|gene9909	6	http://amigo.geneontology.org/amigo/term/GO:0009952
GO:0098742	cell-cell adhesion via plasma-membrane adhesion molecules	0.00469111	0.182914	--	218	gene11705|gene16681|gene16114|gene11013|gene18467|gene9307|gene7980|gene20121|gene9857|gene22404|gene22391|gene26536|gene6681|gene14722|gene8186|gene10361|gene20816	17	gene11013|gene18467|gene16681	3	gene14722|gene20816|gene9857|gene16114|gene7980|gene11705|gene6681|gene20121|gene26536|gene9307|gene8186|gene22404|gene22391|gene10361	14	http://amigo.geneontology.org/amigo/term/GO:0098742
GO:0022604	regulation of cell morphogenesis	0.00487163	0.188396	--	410	gene17640|gene20121|gene22112|gene19039|gene23235|gene16584|gene7308|gene9328|gene3940|gene3095|gene11869|gene13692|gene22237|gene20740|gene16565|gene25189|gene17478|gene22216|gene12966|gene4021|gene16633|gene21013|gene18582|gene14318|gene1337|gene8739|gene935	27	gene16584|gene21013|gene3940|gene3095|gene13692	5	gene9328|gene16633|gene12966|gene16565|gene23235|gene11869|gene17640|gene14318|gene4021|gene8739|gene20121|gene1337|gene22112|gene25189|gene935|gene17478|gene22216|gene19039|gene22237|gene20740|gene18582|gene7308	22	http://amigo.geneontology.org/amigo/term/GO:0022604
GO:0000122	negative regulation of transcription by RNA polymerase II	0.00496356	0.190391	GO:0010553|GO:0045816	532	gene6357|gene8279|gene9909|gene10034|gene17157|gene5404|gene1637|gene21861|gene6922|gene7308|gene12245|gene19906|gene9328|gene16486|gene17458|gene16565|gene19571|gene21261|gene24026|gene24702|gene21492|gene9402|gene3878|gene129|gene3911|gene21838|gene14577|gene15363|gene13449|gene787|gene17111|gene1387|gene3366	33	gene24702|gene1387|gene19906|gene21861|gene3878|gene13449|gene129|gene16486|gene24026|gene5404|gene8279|gene6357|gene9402|gene10034|gene3366|gene19571|gene21261|gene3911	18	gene17111|gene6922|gene787|gene9328|gene15363|gene14577|gene12245|gene17157|gene21838|gene21492|gene9909|gene17458|gene16565|gene1637|gene7308	15	http://amigo.geneontology.org/amigo/term/GO:0000122
GO:0010720	positive regulation of cell development	0.00503064	0.191408	--	411	gene12715|gene17640|gene20121|gene6357|gene22112|gene19039|gene16584|gene7308|gene9328|gene13692|gene20740|gene17478|gene25189|gene16565|gene24026|gene21492|gene13917|gene12966|gene16633|gene11013|gene18582|gene935|gene22216|gene14318|gene12560|gene1337|gene16044	27	gene24026|gene12715|gene16044|gene16584|gene6357|gene13692|gene12560|gene11013	8	gene17640|gene22216|gene13917|gene25189|gene19039|gene9328|gene16565|gene1337|gene20740|gene18582|gene20121|gene16633|gene14318|gene21492|gene22112|gene17478|gene12966|gene935|gene7308	19	http://amigo.geneontology.org/amigo/term/GO:0010720
GO:0032331	negative regulation of chondrocyte differentiation	0.00533292	0.196381	--	19	gene489|gene21492|gene935|gene22681	4	gene489	1	gene935|gene21492|gene22681	3	http://amigo.geneontology.org/amigo/term/GO:0032331
GO:0060401	cytosolic calcium ion transport	0.00535497	0.196381	--	70	gene5620|gene6166|gene13697|gene19789|gene15982|gene9953|gene22831|gene15641	8	gene13697	1	gene15641|gene22831|gene19789|gene6166|gene9953|gene15982|gene5620	7	http://amigo.geneontology.org/amigo/term/GO:0060401
GO:0010921	regulation of phosphatase activity	0.00536947	0.196381	--	85	gene24712|gene21044|gene23540|gene21656|gene17697|gene14722|gene935|gene20609|gene7931	9	gene23540|gene21656|gene17697	3	gene14722|gene24712|gene21044|gene20609|gene7931|gene935	6	http://amigo.geneontology.org/amigo/term/GO:0010921
GO:0007275	multicellular organism development	0.00524446	0.196381	--	493	gene20353|gene12710|gene9909|gene21049|gene78|gene22391|gene21492|gene7854|gene20937|gene14612|gene17377|gene6512|gene11845|gene24903|gene18403|gene19614|gene21261|gene24172|gene2505|gene10034|gene3465|gene4023|gene18967|gene10361|gene3066|gene23347|gene13429|gene13449|gene316|gene23984|gene1912	31	gene14612|gene23347|gene13449|gene20353|gene24172|gene17377|gene21261|gene10034|gene20937|gene11845|gene24903	11	gene10361|gene12710|gene2505|gene4023|gene19614|gene13429|gene23984|gene21049|gene3465|gene21492|gene7854|gene9909|gene1912|gene3066|gene78|gene22391|gene18403|gene316|gene6512|gene18967	20	http://amigo.geneontology.org/amigo/term/GO:0007275
GO:0030501	positive regulation of bone mineralization	0.00535549	0.196381	--	30	gene374|gene21861|gene2815|gene6973|gene16148	5	gene21861	1	gene16148|gene6973|gene2815|gene374	4	http://amigo.geneontology.org/amigo/term/GO:0030501
GO:0050918	positive chemotaxis	0.00557905	0.198703	--	10	gene16633|gene20609|gene25189	3	--	0	gene16633|gene25189|gene20609	3	http://amigo.geneontology.org/amigo/term/GO:0050918
GO:0007156	homophilic cell adhesion via plasma membrane adhesion molecules	0.00564353	0.198703	--	151	gene11705|gene16681|gene16114|gene11013|gene18467|gene8186|gene7980|gene20121|gene9857|gene22391|gene14722|gene6681|gene20816	13	gene11013|gene18467|gene16681	3	gene14722|gene20816|gene9857|gene16114|gene7980|gene11705|gene6681|gene20121|gene8186|gene22391	10	http://amigo.geneontology.org/amigo/term/GO:0007156
GO:0010976	positive regulation of neuron projection development	0.00561712	0.198703	--	222	gene7308|gene24026|gene11013|gene9328|gene20121|gene14318|gene13692|gene22112|gene20740|gene12560|gene18582|gene19039|gene16633|gene16584|gene25189|gene12966|gene22216	17	gene24026|gene11013|gene16584|gene13692|gene12560	5	gene22216|gene14318|gene19039|gene9328|gene20740|gene18582|gene20121|gene16633|gene22112|gene25189|gene12966|gene7308	12	http://amigo.geneontology.org/amigo/term/GO:0010976
GO:0051650	establishment of vesicle localization	0.00553458	0.198703	--	101	gene1113|gene10065|gene24943|gene10985|gene6245|gene5354|gene25876|gene10276|gene12966|gene19614	10	gene5354|gene10985	2	gene10276|gene19614|gene12966|gene25876|gene1113|gene24943|gene10065|gene6245	8	http://amigo.geneontology.org/amigo/term/GO:0051650
GO:0046641	positive regulation of alpha-beta T cell proliferation	0.00557905	0.198703	--	10	gene2168|gene10361|gene6946	3	--	0	gene2168|gene6946|gene10361	3	http://amigo.geneontology.org/amigo/term/GO:0046641
GO:0019219	regulation of nucleobase-containing compound metabolic process	0.00590553	0.20487	--	2534	gene12715|gene10058|gene25139|gene17074|gene5404|gene20992|gene21861|gene14020|gene17663|gene7147|gene7308|gene11845|gene14632|gene6869|gene17458|gene16565|gene21639|gene1637|gene24026|gene3465|gene20646|gene10035|gene17593|gene2168|gene23347|gene3068|gene17111|gene13273|gene23984|gene1401|gene8279|gene9909|gene18599|gene21683|gene17602|gene24616|gene9572|gene4012|gene13917|gene9246|gene6277|gene…	121	gene8668|gene13273|gene3878|gene25139|gene24702|gene4012|gene7614|gene129|gene5628|gene6764|gene17074|gene18300|gene21390|gene6357|gene2051|gene17663|gene24319|gene3366|gene15978|gene10034|gene7147|gene3911|gene6869|gene1387|gene1401|gene21861|gene3068|gene16486|gene10806|gene7676|gene25364|gene24172|gene20353|gene9402|gene11845|gene3482|gene23347|gene18467|gene12715|gene16530|gene23186|gene13449…	72	gene787|gene12120|gene9246|gene9328|gene15363|gene7109|gene21492|gene14740|gene17111|gene6277|gene23984|gene16565|gene15606|gene21639|gene6922|gene2505|gene22681|gene16672|gene3465|gene21838|gene17157|gene9572|gene17593|gene21376|gene24014|gene13429|gene15396|gene316|gene14577|gene10058|gene21667|gene7139|gene9909|gene17458|gene15982|gene18403|gene935|gene13917|gene19039|gene20603|gene2513|gene19…	49	http://amigo.geneontology.org/amigo/term/GO:0019219
GO:0022603	regulation of anatomical structure morphogenesis	0.00590132	0.20487	--	792	gene18582|gene17640|gene25307|gene20121|gene22582|gene22112|gene16609|gene19039|gene4021|gene9572|gene16584|gene7308|gene12245|gene23235|gene3940|gene3095|gene11869|gene13692|gene22237|gene20740|gene21861|gene16565|gene25189|gene22216|gene9328|gene19355|gene3878|gene18467|gene8955|gene8739|gene16633|gene21013|gene10361|gene12966|gene14577|gene2513|gene5631|gene13429|gene17478|gene14318|gene18539|…	45	gene18467|gene3366|gene21861|gene3878|gene3940|gene3095|gene16584|gene18539|gene13692|gene21013|gene25307	11	gene9328|gene16633|gene12966|gene16565|gene10361|gene8955|gene23235|gene5631|gene19627|gene9572|gene11869|gene17640|gene13429|gene14318|gene4021|gene19355|gene8739|gene14577|gene22582|gene20121|gene1337|gene22112|gene25189|gene935|gene16609|gene17478|gene22216|gene19039|gene22237|gene2513|gene20740|gene18582|gene12245|gene7308	34	http://amigo.geneontology.org/amigo/term/GO:0022603
GO:0009891	positive regulation of biosynthetic process	0.00612573	0.210958	--	1348	gene6357|gene11845|gene1401|gene19174|gene9909|gene15363|gene18599|gene25139|gene17074|gene22831|gene8668|gene21683|gene23186|gene19039|gene17602|gene24616|gene9572|gene7854|gene4012|gene17663|gene15396|gene7676|gene21390|gene2051|gene1721|gene13692|gene17318|gene21861|gene17458|gene16565|gene24014|gene21639|gene1637|gene18403|gene19571|gene9246|gene24026|gene24702|gene21492|gene7139|gene9402|gen…	70	gene8668|gene13273|gene3878|gene25139|gene24702|gene4012|gene7614|gene129|gene17074|gene21390|gene6357|gene2051|gene17663|gene21718|gene15978|gene19571|gene3911|gene1387|gene1401|gene18599|gene17318|gene784|gene7676|gene24172|gene3366|gene9402|gene11845|gene23347|gene23186|gene13449|gene13447|gene3940|gene17602|gene24616|gene13692|gene21861|gene21683|gene18763|gene24026|gene20646|gene3068	41	gene9246|gene9328|gene15363|gene21492|gene17111|gene23984|gene16565|gene21639|gene6922|gene3465|gene9572|gene1721|gene24014|gene15396|gene22831|gene14577|gene10058|gene21667|gene7139|gene9909|gene17458|gene18403|gene935|gene19039|gene20603|gene2513|gene19174|gene7854|gene1637	29	http://amigo.geneontology.org/amigo/term/GO:0009891
GO:1903305	regulation of regulated secretory pathway	0.0062317	0.211519	--	119	gene3972|gene9909|gene24943|gene6761|gene6946|gene12560|gene12966|gene6799|gene7517|gene25876|gene19614	11	gene12560|gene3972	2	gene19614|gene25876|gene6799|gene6761|gene24943|gene6946|gene9909|gene7517|gene12966	9	http://amigo.geneontology.org/amigo/term/GO:1903305
GO:0098609	cell-cell adhesion	0.00620675	0.211519	GO:0016337	358	gene9909|gene20121|gene22391|gene26536|gene9857|gene16681|gene16114|gene22404|gene9307|gene11705|gene6681|gene6946|gene20816|gene18467|gene12451|gene8186|gene4021|gene12980|gene11013|gene10361|gene7980|gene14722|gene10685|gene935	24	gene11013|gene18467|gene16681|gene12451	4	gene14722|gene20816|gene9857|gene16114|gene4021|gene11705|gene6681|gene20121|gene935|gene26536|gene9307|gene6946|gene8186|gene9909|gene10685|gene12980|gene22404|gene22391|gene7980|gene10361	20	http://amigo.geneontology.org/amigo/term/GO:0098609
GO:0001890	placenta development	0.00646602	0.215501	--	20	gene7868|gene17377|gene11167|gene19571	4	gene11167|gene17377|gene19571	3	gene7868	1	http://amigo.geneontology.org/amigo/term/GO:0001890
GO:0045823	positive regulation of heart contraction	0.00646602	0.215501	--	20	gene19238|gene15261|gene21710|gene15982	4	--	0	gene15982|gene19238|gene15261|gene21710	4	http://amigo.geneontology.org/amigo/term/GO:0045823
GO:0046635	positive regulation of alpha-beta T cell activation	0.00648606	0.215501	--	44	gene2168|gene10985|gene935|gene10361|gene6946|gene17663	6	gene17663|gene10985	2	gene2168|gene6946|gene935|gene10361	4	http://amigo.geneontology.org/amigo/term/GO:0046635
GO:0010959	regulation of metal ion transport	0.00657581	0.216956	--	263	gene15396|gene7308|gene2815|gene21710|gene9888|gene2362|gene25491|gene19523|gene23026|gene9953|gene12141|gene12560|gene14167|gene20609|gene8739|gene10276|gene15982|gene4021|gene7139	19	gene12560	1	gene2362|gene25491|gene15396|gene15982|gene4021|gene9888|gene21710|gene12141|gene8739|gene19523|gene10276|gene20609|gene9953|gene2815|gene23026|gene7139|gene14167|gene7308	18	http://amigo.geneontology.org/amigo/term/GO:0010959
GO:0010923	negative regulation of phosphatase activity	0.00666911	0.218506	--	58	gene24712|gene21044|gene23540|gene21656|gene17697|gene14722|gene20609	7	gene23540|gene21656|gene17697	3	gene14722|gene20609|gene24712|gene21044	4	http://amigo.geneontology.org/amigo/term/GO:0010923
GO:0007155	cell adhesion	0.00691097	0.223329	GO:0098602	756	gene12177|gene19079|gene26536|gene8955|gene9909|gene25304|gene20121|gene10685|gene22391|gene19039|gene22818|gene9857|gene16681|gene16114|gene22404|gene2051|gene9307|gene11705|gene6681|gene6946|gene20816|gene19355|gene6368|gene18467|gene12451|gene8186|gene9355|gene4021|gene4486|gene12980|gene16633|gene11013|gene5699|gene10361|gene17365|gene7980|gene25610|gene25613|gene11446|gene155|gene17509|gene1…	43	gene18467|gene25610|gene5699|gene4486|gene11446|gene16681|gene2051|gene17365|gene12451|gene11013|gene6368	11	gene9857|gene4021|gene16633|gene155|gene6946|gene10685|gene17509|gene10361|gene14722|gene8955|gene12177|gene6681|gene19355|gene9355|gene11705|gene22818|gene20121|gene8186|gene9909|gene22404|gene22391|gene25304|gene935|gene7980|gene20816|gene16114|gene19039|gene19079|gene26536|gene9307|gene25613|gene12980	32	http://amigo.geneontology.org/amigo/term/GO:0007155
GO:0030001	metal ion transport	0.00687353	0.223329	--	421	gene19789|gene14167|gene17626|gene22831|gene4182|gene7308|gene2815|gene12300|gene20740|gene13697|gene9953|gene4552|gene15982|gene21710|gene12141|gene19388|gene6166|gene5620|gene7517|gene16148|gene3752|gene25491|gene23026|gene20822|gene6799|gene19627|gene15641	27	gene13697|gene20822|gene3752	3	gene12141|gene5620|gene9953|gene2815|gene7517|gene19627|gene16148|gene25491|gene21710|gene4552|gene19388|gene6166|gene15641|gene17626|gene22831|gene15982|gene14167|gene23026|gene12300|gene19789|gene20740|gene4182|gene6799|gene7308	24	http://amigo.geneontology.org/amigo/term/GO:0030001
GO:0051209	release of sequestered calcium ion into cytosol	0.00724596	0.231228	--	45	gene5620|gene13697|gene19789|gene9953|gene22831|gene15982	6	gene13697	1	gene15982|gene5620|gene9953|gene19789|gene22831	5	http://amigo.geneontology.org/amigo/term/GO:0051209
GO:0001763	morphogenesis of a branching structure	0.00725345	0.231228	--	105	gene6357|gene21492|gene9909|gene12451|gene17157|gene11705|gene23140|gene19497|gene935|gene10361	10	gene19497|gene6357|gene12451	3	gene11705|gene21492|gene17157|gene23140|gene9909|gene935|gene10361	7	http://amigo.geneontology.org/amigo/term/GO:0001763
GO:0048596	embryonic camera-type eye morphogenesis	0.00745357	0.232887	--	11	gene935|gene18539|gene3366	3	gene18539|gene3366	2	gene935	1	http://amigo.geneontology.org/amigo/term/GO:0048596
GO:0090130	tissue migration	0.00745357	0.232887	--	11	gene9909|gene2051|gene15917	3	gene2051	1	gene15917|gene9909	2	http://amigo.geneontology.org/amigo/term/GO:0090130
GO:0051924	regulation of calcium ion transport	0.00737671	0.232887	--	156	gene12141|gene9888|gene2362|gene25491|gene20609|gene9953|gene19523|gene12560|gene14167|gene4021|gene23026|gene15982|gene7139	13	gene12560	1	gene2362|gene25491|gene4021|gene9888|gene23026|gene12141|gene19523|gene20609|gene9953|gene7139|gene15982|gene14167	12	http://amigo.geneontology.org/amigo/term/GO:0051924
GO:0051130	positive regulation of cellular component organization	0.00762288	0.23661	--	935	gene18582|gene12715|gene19117|gene19039|gene17640|gene17318|gene26536|gene10034|gene17074|gene22112|gene26276|gene21942|gene24943|gene17668|gene23210|gene16584|gene7308|gene2815|gene20740|gene3482|gene1337|gene9307|gene13692|gene11626|gene9953|gene17478|gene9866|gene25189|gene22216|gene1766|gene24026|gene9402|gene20121|gene244|gene18461|gene16633|gene11013|gene7922|gene12966|gene19794|gene16044|g…	51	gene24026|gene12715|gene244|gene26276|gene16044|gene17318|gene23347|gene17074|gene16584|gene11013|gene23210|gene13692|gene12560|gene9402|gene10034|gene9866|gene3482|gene22304	18	gene9328|gene16633|gene9953|gene2815|gene7922|gene19794|gene12966|gene24943|gene11626|gene21942|gene1766|gene17640|gene14318|gene18461|gene20121|gene17668|gene1337|gene7139|gene22112|gene22404|gene25189|gene935|gene17478|gene22216|gene19039|gene19117|gene2513|gene20740|gene18582|gene26536|gene9307|gene11833|gene7308	33	http://amigo.geneontology.org/amigo/term/GO:0051130
GO:0002088	lens development in camera-type eye	0.00774798	0.238921	--	21	gene6922|gene21942|gene17774|gene10361	4	--	0	gene21942|gene6922|gene17774|gene10361	4	http://amigo.geneontology.org/amigo/term/GO:0002088
GO:0009966	regulation of signal transduction	0.00781167	0.239321	GO:0035466	2176	gene12710|gene20121|gene17074|gene17668|gene23210|gene11904|gene17663|gene1721|gene17458|gene24026|gene3460|gene9149|gene11600|gene20646|gene16900|gene10361|gene12966|gene2168|gene15423|gene6245|gene14926|gene12560|gene17111|gene19627|gene15641|gene8279|gene2362|gene1637|gene16584|gene24696|gene14612|gene15581|gene19940|gene7931|gene25189|gene11421|gene18403|gene13917|gene3681|gene22923|gene16633…	105	gene8668|gene18539|gene8645|gene24702|gene17074|gene16584|gene21390|gene6357|gene3366|gene3752|gene21013|gene21656|gene713|gene19497|gene12560|gene19940|gene16530|gene22073|gene3940|gene15423|gene13692|gene17663|gene10034|gene23082|gene23588|gene25307|gene14612|gene20937|gene24026|gene8279|gene2269|gene22555|gene23210|gene20646|gene244	35	gene4021|gene9328|gene21492|gene25304|gene16633|gene14318|gene6946|gene17111|gene37|gene4637|gene25377|gene12966|gene10361|gene8955|gene15581|gene22831|gene10058|gene18403|gene3850|gene9307|gene3460|gene19627|gene16900|gene10724|gene1721|gene25708|gene22923|gene15873|gene11904|gene22818|gene15641|gene12710|gene155|gene20452|gene9888|gene22216|gene14577|gene11600|gene5631|gene20121|gene4276|gene17…	70	http://amigo.geneontology.org/amigo/term/GO:0009966
GO:0060576	intestinal epithelial cell development	0.00844774	0.240099	--	4	gene129|gene17157	2	gene129	1	gene17157	1	http://amigo.geneontology.org/amigo/term/GO:0060576
GO:0051138	positive regulation of NK T cell differentiation	0.00844774	0.240099	--	4	gene10985|gene10361	2	gene10985	1	gene10361	1	http://amigo.geneontology.org/amigo/term/GO:0051138
GO:0031346	positive regulation of cell projection organization	0.00810556	0.240099	--	307	gene7308|gene24026|gene17640|gene23347|gene11013|gene9328|gene9307|gene14318|gene20121|gene22112|gene20740|gene17668|gene18582|gene19039|gene16633|gene12560|gene16584|gene13692|gene25189|gene12966|gene22216	21	gene23347|gene16584|gene24026|gene13692|gene12560|gene11013	6	gene17640|gene22216|gene14318|gene19039|gene9328|gene20740|gene18582|gene17668|gene20121|gene16633|gene9307|gene22112|gene25189|gene12966|gene7308	15	http://amigo.geneontology.org/amigo/term/GO:0031346
GO:0086019	cell-cell signaling involved in cardiac conduction	0.00844774	0.240099	--	4	gene7517|gene15982	2	--	0	gene7517|gene15982	2	http://amigo.geneontology.org/amigo/term/GO:0086019
GO:0022610	biological adhesion	0.00806543	0.240099	--	763	gene12177|gene19079|gene26536|gene8955|gene9909|gene25304|gene20121|gene10685|gene22391|gene19039|gene22818|gene9857|gene16681|gene16114|gene22404|gene2051|gene9307|gene11705|gene6681|gene6946|gene20816|gene19355|gene6368|gene18467|gene12451|gene8186|gene9355|gene4021|gene4486|gene12980|gene16633|gene11013|gene5699|gene10361|gene17365|gene7980|gene25610|gene25613|gene11446|gene155|gene17509|gene1…	43	gene18467|gene25610|gene5699|gene4486|gene11446|gene16681|gene2051|gene17365|gene12451|gene11013|gene6368	11	gene9857|gene4021|gene16633|gene155|gene6946|gene10685|gene17509|gene10361|gene14722|gene8955|gene12177|gene6681|gene19355|gene9355|gene11705|gene22818|gene20121|gene8186|gene9909|gene22404|gene22391|gene25304|gene935|gene7980|gene20816|gene16114|gene19039|gene19079|gene26536|gene9307|gene25613|gene12980	32	http://amigo.geneontology.org/amigo/term/GO:0022610
GO:0046637	regulation of alpha-beta T cell differentiation	0.00806815	0.240099	--	46	gene2168|gene17157|gene10985|gene935|gene10361|gene17663	6	gene17663|gene10985	2	gene2168|gene10361|gene935|gene17157	4	http://amigo.geneontology.org/amigo/term/GO:0046637
GO:0061182	negative regulation of chondrocyte development	0.00844774	0.240099	--	4	gene489|gene935	2	gene489	1	gene935	1	http://amigo.geneontology.org/amigo/term/GO:0061182
GO:0050882	voluntary musculoskeletal movement	0.00844774	0.240099	--	4	gene19789|gene3366	2	gene3366	1	gene19789	1	http://amigo.geneontology.org/amigo/term/GO:0050882
GO:0060235	lens induction in camera-type eye	0.00844774	0.240099	--	4	gene18539|gene3366	2	gene18539|gene3366	2	--	0	http://amigo.geneontology.org/amigo/term/GO:0060235
GO:0045773	positive regulation of axon extension	0.00811385	0.240099	--	33	gene22112|gene20740|gene16633|gene25189|gene22216	5	--	0	gene16633|gene25189|gene20740|gene22112|gene22216	5	http://amigo.geneontology.org/amigo/term/GO:0045773
GO:0071224	cellular response to peptidoglycan	0.00844774	0.240099	--	4	gene2168|gene17663	2	gene17663	1	gene2168	1	http://amigo.geneontology.org/amigo/term/GO:0071224
GO:0034220	ion transmembrane transport	0.00819201	0.240099	--	509	gene24147|gene1085|gene19789|gene22831|gene17626|gene25427|gene4182|gene21710|gene7308|gene2815|gene5620|gene9953|gene13697|gene19523|gene20740|gene15982|gene21264|gene11603|gene21930|gene19388|gene6166|gene12300|gene7517|gene16530|gene16148|gene3752|gene22532|gene20822|gene6799|gene19627|gene15641	31	gene20822|gene22532|gene3752|gene16530|gene25427|gene21930|gene24147|gene13697|gene1085	9	gene5620|gene9953|gene2815|gene7517|gene19627|gene16148|gene15982|gene21710|gene19388|gene6166|gene15641|gene17626|gene22831|gene11603|gene21264|gene12300|gene19789|gene20740|gene19523|gene4182|gene6799|gene7308	22	http://amigo.geneontology.org/amigo/term/GO:0034220
GO:0007166	cell surface receptor signaling pathway	0.00872143	0.246393	--	1438	gene21706|gene19079|gene3823|gene19782|gene12710|gene9909|gene25307|gene20121|gene6357|gene18539|gene1780|gene24188|gene19355|gene16609|gene19039|gene16443|gene1651|gene20452|gene3752|gene7931|gene7778|gene2815|gene12245|gene14612|gene1337|gene9384|gene11705|gene9953|gene7109|gene17458|gene16565|gene19940|gene3253|gene6799|gene22818|gene15982|gene6946|gene4439|gene25352|gene21492|gene10058|gene94…	73	gene14612|gene25352|gene18539|gene12216|gene13449|gene9384|gene18467|gene3752|gene21718|gene15000|gene3940|gene21390|gene6357|gene12560|gene9402|gene19940|gene3366|gene18571|gene25307	19	gene4021|gene13429|gene7109|gene21492|gene1780|gene9953|gene6946|gene2815|gene787|gene16443|gene23984|gene25377|gene16565|gene25189|gene22681|gene12245|gene4439|gene21136|gene16900|gene22818|gene10361|gene11600|gene12710|gene14318|gene20452|gene11705|gene22216|gene19355|gene7778|gene14577|gene20121|gene10058|gene1337|gene7931|gene9909|gene17458|gene15982|gene3823|gene16609|gene19782|gene15641|gen…	54	http://amigo.geneontology.org/amigo/term/GO:0007166
GO:0051283	negative regulation of sequestering of calcium ion	0.0089553	0.251495	--	47	gene5620|gene13697|gene19789|gene9953|gene22831|gene15982	6	gene13697	1	gene15982|gene5620|gene9953|gene19789|gene22831	5	http://amigo.geneontology.org/amigo/term/GO:0051283
GO:0030239	myofibril assembly	0.00921802	0.254331	--	34	gene15667|gene1675|gene8775|gene18461|gene21461	5	--	0	gene1675|gene21461|gene8775|gene18461|gene15667	5	http://amigo.geneontology.org/amigo/term/GO:0030239
GO:0070169	positive regulation of biomineral tissue development	0.00921802	0.254331	--	34	gene374|gene21861|gene2815|gene6973|gene16148	5	gene21861	1	gene16148|gene6973|gene2815|gene374	4	http://amigo.geneontology.org/amigo/term/GO:0070169
GO:0061037	negative regulation of cartilage development	0.00918627	0.254331	--	22	gene489|gene21492|gene935|gene22681	4	gene489	1	gene935|gene21492|gene22681	3	http://amigo.geneontology.org/amigo/term/GO:0061037
GO:0008589	regulation of smoothened signaling pathway	0.00956524	0.255958	GO:0007226|GO:0043109	62	gene20937|gene6357|gene21492|gene10724|gene935|gene23082|gene4439	7	gene23082|gene6357|gene20937	3	gene4439|gene10724|gene935|gene21492	4	http://amigo.geneontology.org/amigo/term/GO:0008589
GO:0046634	regulation of alpha-beta T cell activation	0.00956524	0.255958	--	62	gene2168|gene10985|gene17157|gene935|gene10361|gene6946|gene17663	7	gene17663|gene10985	2	gene2168|gene10361|gene6946|gene935|gene17157	5	http://amigo.geneontology.org/amigo/term/GO:0046634
GO:0018108	peptidyl-tyrosine phosphorylation	0.00956524	0.255958	--	62	gene19079|gene22681|gene12560|gene155|gene16044|gene6946|gene7931	7	gene16044|gene12560	2	gene19079|gene155|gene6946|gene22681|gene7931	5	http://amigo.geneontology.org/amigo/term/GO:0018108
GO:0070296	sarcoplasmic reticulum calcium ion transport	0.00965673	0.255958	--	12	gene25491|gene15982|gene23026	3	--	0	gene25491|gene15982|gene23026	3	http://amigo.geneontology.org/amigo/term/GO:0070296
GO:0030836	positive regulation of actin filament depolymerization	0.00965673	0.255958	GO:0030045	12	gene25189|gene17640|gene16633	3	--	0	gene17640|gene16633|gene25189	3	http://amigo.geneontology.org/amigo/term/GO:0030836
GO:0048015	phosphatidylinositol-mediated signaling	0.00956524	0.255958	--	62	gene24188|gene13697|gene12532|gene1779|gene9953|gene22831|gene7931	7	gene13697	1	gene22831|gene12532|gene1779|gene9953|gene7931|gene24188	6	http://amigo.geneontology.org/amigo/term/GO:0048015
GO:0002026	regulation of the force of heart contraction	0.00965673	0.255958	--	12	gene15982|gene16148|gene7139	3	--	0	gene15982|gene16148|gene7139	3	http://amigo.geneontology.org/amigo/term/GO:0002026
GO:0045766	positive regulation of angiogenesis	0.00995125	0.260833	--	110	gene19355|gene5631|gene8955|gene18539|gene10361|gene3366|gene16609|gene16633|gene19627|gene25189	10	gene18539|gene3366	2	gene8955|gene19355|gene5631|gene19627|gene16633|gene25189|gene16609|gene10361	8	http://amigo.geneontology.org/amigo/term/GO:0045766
GO:0043010	camera-type eye development	0.00991007	0.260833	GO:0001747|GO:0031075	48	gene22853|gene22681|gene2051|gene22532|gene6973|gene4439	6	gene22532|gene2051	2	gene4439|gene6973|gene22681|gene22853	4	http://amigo.geneontology.org/amigo/term/GO:0043010
GO:0043062	extracellular structure organization	0.0100746	0.262606	--	255	gene15667|gene19355|gene25535|gene24475|gene25537|gene7868|gene12451|gene2370|gene25610|gene22582|gene9909|gene6973|gene24702|gene4486|gene12980|gene5096|gene19678|gene935	18	gene24702|gene4486|gene19678|gene25610|gene12451	5	gene9909|gene2370|gene7868|gene15667|gene19355|gene5096|gene6973|gene22582|gene25537|gene25535|gene24475|gene12980|gene935	13	http://amigo.geneontology.org/amigo/term/GO:0043062
GO:0006941	striated muscle contraction	0.0104215	0.26722	--	35	gene11363|gene7139|gene8775|gene21710|gene15982	5	--	0	gene8775|gene15982|gene7139|gene11363|gene21710	5	http://amigo.geneontology.org/amigo/term/GO:0006941
GO:0009593	detection of chemical stimulus	0.0104215	0.26722	--	35	gene20891|gene18571|gene12141|gene16565|gene15982	5	gene18571	1	gene12141|gene15982|gene20891|gene16565	4	http://amigo.geneontology.org/amigo/term/GO:0009593
GO:0070509	calcium ion import	0.0104215	0.26722	--	35	gene6166|gene12141|gene7517|gene4552|gene16148	5	--	0	gene12141|gene6166|gene16148|gene4552|gene7517	5	http://amigo.geneontology.org/amigo/term/GO:0070509
GO:0071417	cellular response to organonitrogen compound	0.0106708	0.270728	--	315	gene25531|gene15982|gene24026|gene2918|gene3972|gene15917|gene25711|gene10276|gene129|gene2168|gene22582|gene22926|gene17458|gene16565|gene1637|gene3681|gene6166|gene7778|gene4182|gene15641|gene17663	21	gene2918|gene3972|gene129|gene24026|gene25531|gene22926|gene17663	7	gene10276|gene15641|gene15917|gene7778|gene22582|gene4182|gene6166|gene2168|gene17458|gene25711|gene15982|gene3681|gene1637|gene16565	14	http://amigo.geneontology.org/amigo/term/GO:0071417
GO:0034724	DNA replication-independent nucleosome organization	0.0107878	0.270728	--	23	gene24616|gene11144|gene17697|gene10331	4	gene10331|gene17697|gene11144|gene24616	4	--	0	http://amigo.geneontology.org/amigo/term/GO:0034724
GO:0034765	regulation of ion transmembrane transport	0.0107363	0.270728	--	355	gene2362|gene23140|gene17626|gene10276|gene7308|gene2815|gene12300|gene4182|gene9953|gene4552|gene6799|gene15982|gene14956|gene21710|gene4021|gene8739|gene7517|gene9888|gene25491|gene23026|gene12560|gene19388|gene7139	23	gene12560	1	gene9953|gene2815|gene7517|gene25491|gene9888|gene21710|gene4552|gene19388|gene14956|gene17626|gene10276|gene4021|gene8739|gene23140|gene7139|gene15982|gene2362|gene23026|gene12300|gene6799|gene4182|gene7308	22	http://amigo.geneontology.org/amigo/term/GO:0034765
GO:0071675	regulation of mononuclear cell migration	0.0107878	0.270728	--	23	gene25304|gene2815|gene12560|gene20609	4	gene12560	1	gene25304|gene2815|gene20609	3	http://amigo.geneontology.org/amigo/term/GO:0071675
GO:0042127	regulation of cell proliferation	0.0112163	0.279992	--	1067	gene12715|gene19174|gene12710|gene9909|gene25610|gene25304|gene17157|gene374|gene13917|gene8668|gene16609|gene20992|gene19627|gene22831|gene16584|gene11167|gene7931|gene19906|gene16500|gene5628|gene10724|gene20740|gene17458|gene22073|gene12413|gene18539|gene25189|gene6946|gene24026|gene25352|gene1651|gene21710|gene129|gene8955|gene1401|gene1300|gene4486|gene16633|gene25377|gene10361|gene11113|gen…	56	gene8668|gene5628|gene19906|gene12715|gene15000|gene25352|gene11167|gene129|gene4486|gene18539|gene16584|gene22073|gene1401|gene12560|gene25610|gene20992|gene24026|gene21683|gene3366|gene3068	20	gene13429|gene12413|gene16500|gene16633|gene6946|gene25377|gene19627|gene18403|gene1300|gene10361|gene8955|gene21710|gene952|gene17157|gene374|gene12710|gene14318|gene22831|gene23984|gene10058|gene7931|gene9909|gene17458|gene25189|gene25304|gene935|gene16609|gene13917|gene2513|gene20740|gene19174|gene20609|gene10724|gene11113|gene2168|gene1651	36	http://amigo.geneontology.org/amigo/term/GO:0042127
GO:0048017	inositol lipid-mediated signaling	0.0113158	0.28099	--	64	gene24188|gene13697|gene12532|gene1779|gene9953|gene22831|gene7931	7	gene13697	1	gene22831|gene12532|gene1779|gene9953|gene7931|gene24188	6	http://amigo.geneontology.org/amigo/term/GO:0048017
GO:0050865	regulation of cell activation	0.0121525	0.284927	--	359	gene19174|gene9909|gene25304|gene17157|gene14740|gene22073|gene17663|gene7587|gene10985|gene19678|gene20609|gene18403|gene21492|gene4021|gene10361|gene2168|gene16044|gene2513|gene23347|gene6245|gene12560|gene6946|gene935	23	gene23347|gene22073|gene16044|gene10985|gene12560|gene17663|gene19678	7	gene4021|gene18403|gene2513|gene6245|gene19174|gene7587|gene17157|gene14740|gene21492|gene9909|gene2168|gene6946|gene20609|gene25304|gene935|gene10361	16	http://amigo.geneontology.org/amigo/term/GO:0050865
GO:0046638	positive regulation of alpha-beta T cell differentiation	0.0117282	0.284927	--	36	gene2168|gene935|gene10985|gene10361|gene17663	5	gene17663|gene10985	2	gene2168|gene935|gene10361	3	http://amigo.geneontology.org/amigo/term/GO:0046638
GO:0071688	striated muscle myosin thick filament assembly	0.0121991	0.284927	--	13	gene15667|gene8775|gene21461	3	--	0	gene21461|gene8775|gene15667	3	http://amigo.geneontology.org/amigo/term/GO:0071688
GO:0017156	calcium ion regulated exocytosis	0.0120329	0.284927	--	50	gene24943|gene25876|gene20424|gene10276|gene12966|gene19614	6	gene20424	1	gene12966|gene24943|gene25876|gene10276|gene19614	5	http://amigo.geneontology.org/amigo/term/GO:0017156
GO:0070304	positive regulation of stress-activated protein kinase signaling cascade	0.0119016	0.284927	--	113	gene2168|gene9328|gene25304|gene11600|gene6245|gene21656|gene12560|gene19039|gene16609|gene3366	10	gene21656|gene3366|gene12560	3	gene19039|gene9328|gene25304|gene11600|gene2168|gene6245|gene16609	7	http://amigo.geneontology.org/amigo/term/GO:0070304
GO:0030240	skeletal muscle thin filament assembly	0.0121991	0.284927	--	13	gene8775|gene21461|gene15917	3	--	0	gene21461|gene8775|gene15917	3	http://amigo.geneontology.org/amigo/term/GO:0030240
GO:0086012	membrane depolarization during cardiac muscle cell action potential	0.0121991	0.284927	--	13	gene25491|gene21710|gene7517	3	--	0	gene25491|gene7517|gene21710	3	http://amigo.geneontology.org/amigo/term/GO:0086012
GO:0086005	ventricular cardiac muscle cell action potential	0.0121991	0.284927	--	13	gene7308|gene25491|gene15982	3	--	0	gene25491|gene15982|gene7308	3	http://amigo.geneontology.org/amigo/term/GO:0086005
GO:0017157	regulation of exocytosis	0.0120889	0.284927	--	166	gene3972|gene9909|gene24943|gene6761|gene25876|gene12560|gene6946|gene20424|gene6799|gene7517|gene10276|gene12966|gene19614	13	gene20424|gene12560|gene3972	3	gene10276|gene19614|gene12966|gene6799|gene6761|gene24943|gene6946|gene9909|gene7517|gene25876	10	http://amigo.geneontology.org/amigo/term/GO:0017157
GO:0030241	skeletal muscle myosin thick filament assembly	0.0121991	0.284927	--	13	gene15667|gene8775|gene21461	3	--	0	gene21461|gene8775|gene15667	3	http://amigo.geneontology.org/amigo/term/GO:0030241
GO:0060255	regulation of macromolecule metabolic process	0.0121651	0.284927	--	3986	gene12716|gene12715|gene10058|gene12710|gene25139|gene17074|gene16609|gene20992|gene21861|gene14020|gene11167|gene7931|gene15396|gene7308|gene2918|gene20850|gene11845|gene14632|gene25758|gene6869|gene17458|gene16565|gene21639|gene1637|gene24026|gene12141|gene11600|gene3465|gene20646|gene1401|gene7881|gene17593|gene16900|gene18467|gene10361|gene12966|gene21136|gene2168|gene23347|gene18403|gene3068…	178	gene8668|gene5628|gene784|gene17074|gene10589|gene21683|gene7147|gene3911|gene6869|gene16486|gene10806|gene23540|gene17602|gene16881|gene10034|gene10035|gene3924|gene6875|gene1673|gene9384|gene24026|gene9653|gene26208|gene24702|gene6764|gene16584|gene24319|gene3366|gene7676|gene1387|gene19571|gene19497|gene9402|gene11845|gene3482|gene22073|gene15423|gene3940|gene21261|gene18763|gene14632|gene2064…	92	gene787|gene15363|gene6946|gene19627|gene16565|gene2505|gene7868|gene9572|gene12413|gene15641|gene24014|gene13429|gene15396|gene22831|gene19355|gene8775|gene25304|gene19614|gene20740|gene7854|gene9307|gene11113|gene12120|gene9953|gene17111|gene6277|gene16672|gene25491|gene8955|gene16900|gene17593|gene5631|gene7778|gene10058|gene21667|gene7931|gene17458|gene4276|gene10593|gene19174|gene2168|gene16…	86	http://amigo.geneontology.org/amigo/term/GO:0060255
GO:0048519	negative regulation of biological process	0.0119586	0.284927	GO:0043118	3688	gene21706|gene12715|gene25139|gene17074|gene22582|gene16609|gene19039|gene16443|gene21861|gene11167|gene17663|gene15396|gene7308|gene2918|gene11845|gene1721|gene19750|gene25758|gene6869|gene17458|gene16565|gene17697|gene24026|gene20121|gene11600|gene3465|gene21376|gene18967|gene16900|gene10361|gene21136|gene23347|gene25189|gene12560|gene17110|gene17111|gene19627|gene14722|gene15641|gene21044|gene…	166	gene8668|gene5628|gene713|gene13697|gene3878|gene25139|gene25758|gene4012|gene129|gene6764|gene17074|gene16584|gene489|gene21390|gene17110|gene2051|gene25258|gene24702|gene3366|gene19571|gene16530|gene6869|gene1387|gene10035|gene21861|gene3972|gene21656|gene16044|gene16486|gene8645|gene22073|gene24319|gene12560|gene9402|gene19940|gene25307|gene11845|gene3482|gene23540|gene23347|gene12715|gene2918…	71	gene787|gene15363|gene25377|gene19627|gene16565|gene25189|gene9572|gene25708|gene15641|gene5620|gene24014|gene13429|gene15396|gene14318|gene20452|gene24712|gene19355|gene11600|gene23140|gene25304|gene3681|gene19117|gene20740|gene18582|gene11113|gene21044|gene6973|gene21049|gene6761|gene16500|gene12120|gene21706|gene9953|gene17111|gene6277|gene21376|gene14722|gene7843|gene16900|gene7778|gene4276|g…	95	http://amigo.geneontology.org/amigo/term/GO:0048519
GO:0018212	peptidyl-tyrosine modification	0.0122731	0.285243	--	65	gene19079|gene22681|gene12560|gene155|gene16044|gene6946|gene7931	7	gene16044|gene12560	2	gene19079|gene155|gene6946|gene22681|gene7931	5	http://amigo.geneontology.org/amigo/term/GO:0018212
GO:0006811	ion transport	0.0124031	0.286852	--	916	gene21044|gene24147|gene1085|gene3457|gene6799|gene19789|gene22831|gene23140|gene14167|gene17626|gene25427|gene4182|gene21710|gene7308|gene2918|gene5620|gene9953|gene13697|gene4458|gene19523|gene20740|gene4552|gene9866|gene15982|gene6946|gene14956|gene21264|gene12141|gene11603|gene21930|gene2815|gene19388|gene6166|gene12300|gene7517|gene188|gene16530|gene14311|gene16148|gene3752|gene10996|gene254…	49	gene20822|gene22532|gene3752|gene2918|gene25427|gene21930|gene24147|gene10589|gene13697|gene12560|gene4458|gene1085|gene9866|gene16530	14	gene21044|gene3457|gene5620|gene9953|gene6946|gene2815|gene7517|gene10996|gene16148|gene25491|gene21264|gene21710|gene4552|gene19388|gene6166|gene12141|gene15641|gene14956|gene17626|gene22831|gene11603|gene14311|gene23140|gene19627|gene15982|gene14167|gene23026|gene12300|gene6799|gene20740|gene19523|gene188|gene4182|gene19789|gene7308	35	http://amigo.geneontology.org/amigo/term/GO:0006811
GO:0060385	axonogenesis involved in innervation	0.0137213	0.292929	--	5	gene25535|gene25537	2	--	0	gene25537|gene25535	2	http://amigo.geneontology.org/amigo/term/GO:0060385
GO:0086067	AV node cell to bundle of His cell communication	0.0137213	0.292929	--	5	gene7517|gene21710	2	--	0	gene7517|gene21710	2	http://amigo.geneontology.org/amigo/term/GO:0086067
GO:0051249	regulation of lymphocyte activation	0.0128055	0.292929	--	281	gene2168|gene18403|gene21492|gene20609|gene19174|gene23347|gene25304|gene10985|gene6245|gene17157|gene22073|gene12560|gene14740|gene4021|gene2513|gene935|gene10361|gene6946|gene17663	19	gene22073|gene23347|gene17663|gene12560|gene10985	5	gene4021|gene18403|gene2513|gene6245|gene19174|gene21492|gene20609|gene14740|gene2168|gene6946|gene17157|gene25304|gene935|gene10361	14	http://amigo.geneontology.org/amigo/term/GO:0051249
GO:2000049	positive regulation of cell-cell adhesion mediated by cadherin	0.0137213	0.292929	--	5	gene7868|gene6357	2	gene6357	1	gene7868	1	http://amigo.geneontology.org/amigo/term/GO:2000049
GO:0051270	regulation of cellular component movement	0.0135083	0.292929	--	722	gene17640|gene24188|gene9909|gene25304|gene14318|gene23337|gene16609|gene10214|gene9572|gene16584|gene7931|gene7587|gene2815|gene10593|gene1337|gene3095|gene21656|gene17458|gene16565|gene15982|gene22216|gene1651|gene21710|gene8955|gene23588|gene4021|gene4486|gene16633|gene10361|gene18582|gene21136|gene14577|gene20609|gene13917|gene25491|gene25610|gene23140|gene25189|gene12560|gene21390	40	gene12560|gene4486|gene21656|gene3095|gene16584|gene21390|gene25610|gene23588	8	gene9909|gene16633|gene2815|gene23337|gene16565|gene25491|gene8955|gene25189|gene21710|gene9572|gene10361|gene17640|gene14318|gene21136|gene4021|gene14577|gene1337|gene23140|gene7931|gene10214|gene17458|gene15982|gene25304|gene16609|gene13917|gene22216|gene10593|gene18582|gene7587|gene20609|gene1651|gene24188	32	http://amigo.geneontology.org/amigo/term/GO:0051270
GO:0051279	regulation of release of sequestered calcium ion into cytosol	0.013206	0.292929	--	51	gene9888|gene25491|gene12560|gene4021|gene15982|gene7139	6	gene12560	1	gene25491|gene15982|gene4021|gene9888|gene7139	5	http://amigo.geneontology.org/amigo/term/GO:0051279
GO:0098910	regulation of atrial cardiac muscle cell action potential	0.0137213	0.292929	--	5	gene25491|gene15982	2	--	0	gene25491|gene15982	2	http://amigo.geneontology.org/amigo/term/GO:0098910
GO:0061181	regulation of chondrocyte development	0.0137213	0.292929	--	5	gene489|gene935	2	gene489	1	gene935	1	http://amigo.geneontology.org/amigo/term/GO:0061181
GO:0001508	action potential	0.0132874	0.292929	--	66	gene7308|gene21710|gene25491|gene15982|gene6799|gene7517|gene15641	7	--	0	gene25491|gene15641|gene21710|gene6799|gene7517|gene15982|gene7308	7	http://amigo.geneontology.org/amigo/term/GO:0001508
GO:0003214	cardiac left ventricle morphogenesis	0.0137213	0.292929	--	5	gene9909|gene10361	2	--	0	gene9909|gene10361	2	http://amigo.geneontology.org/amigo/term/GO:0003214
GO:0060371	regulation of atrial cardiac muscle cell membrane depolarization	0.0137213	0.292929	--	5	gene7517|gene21710	2	--	0	gene7517|gene21710	2	http://amigo.geneontology.org/amigo/term/GO:0060371
GO:1903169	regulation of calcium ion transmembrane transport	0.0132532	0.292929	--	98	gene9888|gene2362|gene25491|gene23026|gene9953|gene4021|gene12560|gene15982|gene7139	9	gene12560	1	gene2362|gene25491|gene9888|gene4021|gene23026|gene9953|gene7139|gene15982	8	http://amigo.geneontology.org/amigo/term/GO:1903169
GO:0031284	positive regulation of guanylate cyclase activity	0.0137213	0.292929	--	5	gene18599|gene7139	2	gene18599	1	gene7139	1	http://amigo.geneontology.org/amigo/term/GO:0031284
GO:0006936	muscle contraction	0.0133536	0.292929	--	115	gene15667|gene21710|gene7980|gene18461|gene11363|gene8775|gene21461|gene22831|gene15982|gene7139	10	--	0	gene21461|gene18461|gene7980|gene22831|gene21710|gene8775|gene15667|gene11363|gene7139|gene15982	10	http://amigo.geneontology.org/amigo/term/GO:0006936
GO:0050801	ion homeostasis	0.013292	0.292929	GO:2000021	549	gene2362|gene19789|gene23140|gene22831|gene3807|gene7308|gene7922|gene5620|gene20850|gene9953|gene1337|gene13697|gene10985|gene20740|gene15982|gene24702|gene21710|gene11649|gene12141|gene21930|gene22627|gene4021|gene6166|gene7517|gene188|gene16148|gene3752|gene25491|gene10589|gene25711|gene19627|gene15641	32	gene24702|gene3752|gene21930|gene10985|gene13697|gene20850|gene10589|gene3807	8	gene22627|gene12141|gene5620|gene9953|gene7922|gene7517|gene16148|gene25491|gene22831|gene21710|gene19627|gene6166|gene15641|gene11649|gene4021|gene1337|gene23140|gene15982|gene2362|gene19789|gene20740|gene188|gene25711|gene7308	24	http://amigo.geneontology.org/amigo/term/GO:0050801
GO:0086016	AV node cell action potential	0.0137213	0.292929	--	5	gene7517|gene21710	2	--	0	gene7517|gene21710	2	http://amigo.geneontology.org/amigo/term/GO:0086016
GO:0030855	epithelial cell differentiation	0.0136187	0.292929	--	187	gene6922|gene25531|gene6357|gene21492|gene9909|gene2051|gene23140|gene11144|gene22923|gene10058|gene7557|gene20609|gene4012|gene19571	14	gene4012|gene11144|gene25531|gene6357|gene2051|gene19571	6	gene6922|gene9909|gene7557|gene21492|gene20609|gene10058|gene23140|gene22923	8	http://amigo.geneontology.org/amigo/term/GO:0030855
GO:0035305	negative regulation of dephosphorylation	0.0143604	0.302465	--	67	gene24712|gene21044|gene23540|gene21656|gene17697|gene14722|gene20609	7	gene23540|gene21656|gene17697	3	gene14722|gene20609|gene24712|gene21044	4	http://amigo.geneontology.org/amigo/term/GO:0035305
GO:0050878	regulation of body fluid levels	0.0143571	0.302465	--	207	gene15396|gene24630|gene24026|gene2815|gene17640|gene25711|gene2362|gene21221|gene10589|gene16652|gene24702|gene12560|gene19678|gene11794|gene6946	15	gene24702|gene19678|gene16652|gene21221|gene10589|gene24026|gene12560|gene11794|gene24630	9	gene17640|gene2362|gene15396|gene6946|gene2815|gene25711	6	http://amigo.geneontology.org/amigo/term/GO:0050878
GO:0045778	positive regulation of ossification	0.0143604	0.302465	--	67	gene2815|gene16148|gene374|gene6973|gene10058|gene21861|gene935	7	gene21861	1	gene6973|gene10058|gene2815|gene16148|gene935|gene374	6	http://amigo.geneontology.org/amigo/term/GO:0045778
GO:0021915	neural tube development	0.0145056	0.304166	--	25	gene6922|gene2051|gene12245|gene18582	4	gene2051	1	gene6922|gene18582|gene12245	3	http://amigo.geneontology.org/amigo/term/GO:0021915
GO:0006812	cation transport	0.014625	0.305313	GO:0006819|GO:0015674	553	gene19789|gene14167|gene17626|gene22831|gene4182|gene21710|gene7308|gene2815|gene5620|gene9953|gene13697|gene4458|gene20740|gene4552|gene6799|gene15982|gene6946|gene21264|gene12141|gene19388|gene6166|gene12300|gene7517|gene12560|gene16148|gene3752|gene25491|gene23026|gene20822|gene9866|gene19627|gene15641	32	gene20822|gene3752|gene13697|gene12560|gene4458|gene9866	6	gene12141|gene5620|gene9953|gene6946|gene2815|gene7517|gene19627|gene16148|gene25491|gene21264|gene21710|gene4552|gene19388|gene6166|gene15641|gene17626|gene22831|gene15982|gene14167|gene23026|gene12300|gene19789|gene20740|gene4182|gene6799|gene7308	26	http://amigo.geneontology.org/amigo/term/GO:0006812
GO:0010648	negative regulation of cell communication	0.0150786	0.30684	--	949	gene8279|gene25307|gene25304|gene10034|gene6761|gene8645|gene4637|gene1637|gene16584|gene20452|gene23588|gene22073|gene17663|gene25708|gene12245|gene14612|gene1337|gene3940|gene1721|gene15581|gene11904|gene10724|gene21656|gene17458|gene5819|gene6799|gene2362|gene4439|gene24026|gene24702|gene1651|gene13917|gene9402|gene3681|gene17111|gene15873|gene713|gene4021|gene21013|gene16900|gene10361|gene111…	50	gene14612|gene24026|gene3366|gene8645|gene24702|gene22073|gene713|gene3940|gene16584|gene21656|gene8279|gene12560|gene21390|gene9402|gene17663|gene10034|gene21013|gene23588|gene25307	19	gene6761|gene17111|gene4637|gene10361|gene15581|gene4439|gene15873|gene16900|gene1721|gene25708|gene11904|gene13917|gene11113|gene13429|gene20452|gene4021|gene4276|gene1337|gene17458|gene25304|gene3681|gene2362|gene6799|gene6973|gene12245|gene20609|gene10724|gene5819|gene1637|gene19789|gene1651	31	http://amigo.geneontology.org/amigo/term/GO:0010648
GO:0031034	myosin filament assembly	0.0150883	0.30684	--	14	gene15667|gene8775|gene21461	3	--	0	gene21461|gene8775|gene15667	3	http://amigo.geneontology.org/amigo/term/GO:0031034
GO:0007204	positive regulation of cytosolic calcium ion concentration	0.0148287	0.30684	--	189	gene5620|gene9953|gene11649|gene2362|gene13697|gene19789|gene22831|gene15641|gene20740|gene22627|gene4021|gene6166|gene7922|gene15982	14	gene13697	1	gene2362|gene22627|gene15982|gene4021|gene22831|gene5620|gene20740|gene6166|gene9953|gene7922|gene15641|gene19789|gene11649	13	http://amigo.geneontology.org/amigo/term/GO:0007204
GO:0031033	myosin filament organization	0.0150883	0.30684	--	14	gene15667|gene8775|gene21461	3	--	0	gene21461|gene8775|gene15667	3	http://amigo.geneontology.org/amigo/term/GO:0031033
GO:2000353	positive regulation of endothelial cell apoptotic process	0.0150883	0.30684	--	14	gene17458|gene2815|gene25610	3	gene25610	1	gene17458|gene2815	2	http://amigo.geneontology.org/amigo/term/GO:2000353
GO:0035994	response to muscle stretch	0.0150883	0.30684	--	14	gene8775|gene15982|gene16148	3	--	0	gene8775|gene15982|gene16148	3	http://amigo.geneontology.org/amigo/term/GO:0035994
GO:0001649	osteoblast differentiation	0.0154939	0.30906	--	68	gene21492|gene1337|gene374|gene20991|gene10058|gene935|gene4439	7	gene20991	1	gene4439|gene21492|gene10058|gene1337|gene935|gene374	6	http://amigo.geneontology.org/amigo/term/GO:0001649
GO:0048167	regulation of synaptic plasticity	0.0153175	0.30906	--	135	gene3972|gene23347|gene9888|gene15641|gene24943|gene6799|gene6166|gene7922|gene10276|gene7843|gene12966	11	gene23347|gene3972	2	gene10276|gene9888|gene6799|gene7843|gene6166|gene24943|gene7922|gene15641|gene12966	9	http://amigo.geneontology.org/amigo/term/GO:0048167
GO:0023057	negative regulation of signaling	0.0153502	0.30906	--	950	gene8279|gene25307|gene25304|gene10034|gene6761|gene8645|gene4637|gene1637|gene16584|gene20452|gene23588|gene22073|gene17663|gene25708|gene12245|gene14612|gene1337|gene3940|gene1721|gene15581|gene11904|gene10724|gene21656|gene17458|gene5819|gene6799|gene2362|gene4439|gene24026|gene24702|gene1651|gene13917|gene9402|gene3681|gene17111|gene15873|gene713|gene4021|gene21013|gene16900|gene10361|gene111…	50	gene14612|gene24026|gene3366|gene8645|gene24702|gene22073|gene713|gene3940|gene16584|gene21656|gene8279|gene12560|gene21390|gene9402|gene17663|gene10034|gene21013|gene23588|gene25307	19	gene6761|gene17111|gene4637|gene10361|gene15581|gene4439|gene15873|gene16900|gene1721|gene25708|gene11904|gene13917|gene11113|gene13429|gene20452|gene4021|gene4276|gene1337|gene17458|gene25304|gene3681|gene2362|gene6799|gene6973|gene12245|gene20609|gene10724|gene5819|gene1637|gene19789|gene1651	31	http://amigo.geneontology.org/amigo/term/GO:0023057
GO:0051251	positive regulation of lymphocyte activation	0.0154638	0.30906	--	190	gene2168|gene18403|gene2513|gene19174|gene25304|gene10985|gene6245|gene4021|gene6946|gene21492|gene935|gene10361|gene22073|gene17663	14	gene22073|gene17663|gene10985	3	gene4021|gene18403|gene2513|gene6245|gene19174|gene21492|gene6946|gene2168|gene25304|gene935|gene10361	11	http://amigo.geneontology.org/amigo/term/GO:0051251
GO:0001568	blood vessel development	0.0155251	0.30906	--	84	gene19355|gene9909|gene20121|gene17157|gene16609|gene3911|gene19039|gene10361	8	gene3911	1	gene19039|gene19355|gene20121|gene17157|gene9909|gene16609|gene10361	7	http://amigo.geneontology.org/amigo/term/GO:0001568
GO:1903037	regulation of leukocyte cell-cell adhesion	0.0158689	0.314578	--	172	gene2168|gene21492|gene19174|gene25304|gene10985|gene6245|gene20609|gene4021|gene18403|gene935|gene10361|gene6946|gene17663	13	gene17663|gene10985	2	gene4021|gene18403|gene6245|gene19174|gene21492|gene20609|gene6946|gene2168|gene25304|gene935|gene10361	11	http://amigo.geneontology.org/amigo/term/GO:1903037
GO:0035282	segmentation	0.0163047	0.319194	--	39	gene9909|gene9328|gene6869|gene18582|gene23347	5	gene6869|gene23347	2	gene18582|gene9909|gene9328	3	http://amigo.geneontology.org/amigo/term/GO:0035282
GO:2000351	regulation of endothelial cell apoptotic process	0.0163047	0.319194	--	39	gene17458|gene2815|gene25610|gene25189|gene16633	5	gene25610	1	gene17458|gene25189|gene2815|gene16633	4	http://amigo.geneontology.org/amigo/term/GO:2000351
GO:1903524	positive regulation of blood circulation	0.0163047	0.319194	--	39	gene19238|gene15261|gene15982|gene21710|gene7843	5	--	0	gene15982|gene19238|gene7843|gene15261|gene21710	5	http://amigo.geneontology.org/amigo/term/GO:1903524
GO:0009968	negative regulation of signal transduction	0.0166375	0.324363	GO:0035467	865	gene8279|gene25307|gene25304|gene10034|gene8645|gene4637|gene16584|gene20452|gene23588|gene22073|gene17663|gene25708|gene12245|gene14612|gene1337|gene3940|gene1721|gene15581|gene11904|gene10724|gene21656|gene17458|gene5819|gene2362|gene4439|gene24026|gene24702|gene1637|gene13917|gene3681|gene17111|gene15873|gene713|gene4021|gene21013|gene16900|gene10361|gene11113|gene20609|gene13429|gene4276|gene…	46	gene14612|gene24026|gene3366|gene8645|gene24702|gene22073|gene713|gene3940|gene16584|gene21656|gene8279|gene12560|gene21390|gene17663|gene10034|gene21013|gene23588|gene25307	18	gene17111|gene4637|gene10361|gene15581|gene4439|gene15873|gene16900|gene1721|gene25708|gene11904|gene13917|gene13429|gene20452|gene4021|gene4276|gene1337|gene17458|gene25304|gene3681|gene2362|gene19789|gene6973|gene12245|gene20609|gene10724|gene5819|gene11113|gene1637	28	http://amigo.geneontology.org/amigo/term/GO:0009968
GO:0006873	cellular ion homeostasis	0.0172493	0.334906	--	433	gene2362|gene19789|gene23140|gene22831|gene3807|gene7308|gene5620|gene9953|gene13697|gene20740|gene15982|gene24702|gene11649|gene12141|gene21930|gene22627|gene4021|gene6166|gene7922|gene16148|gene3752|gene25491|gene10589|gene25711|gene19627|gene15641	26	gene24702|gene3752|gene21930|gene10589|gene13697|gene3807	6	gene2362|gene11649|gene15641|gene4021|gene22831|gene22627|gene12141|gene19789|gene20740|gene19627|gene25491|gene6166|gene9953|gene23140|gene7922|gene25711|gene15982|gene16148|gene5620|gene7308	20	http://amigo.geneontology.org/amigo/term/GO:0006873
GO:0002696	positive regulation of leukocyte activation	0.0174816	0.338026	--	212	gene2168|gene18403|gene21492|gene19174|gene25304|gene10985|gene6245|gene16044|gene4021|gene22073|gene2513|gene935|gene10361|gene6946|gene17663	15	gene22073|gene16044|gene17663|gene10985	4	gene4021|gene18403|gene2513|gene6245|gene19174|gene21492|gene6946|gene2168|gene25304|gene935|gene10361	11	http://amigo.geneontology.org/amigo/term/GO:0002696
GO:0021999	neural plate anterior/posterior regionalization	0.0385382	0.343318	--	1	gene18467	1	gene18467	1	--	0	http://amigo.geneontology.org/amigo/term/GO:0021999
GO:0046305	alkanesulfonate biosynthetic process	0.0385382	0.343318	--	1	gene12068	1	--	0	gene12068	1	http://amigo.geneontology.org/amigo/term/GO:0046305
GO:0008218	bioluminescence	0.0385382	0.343318	--	1	gene22923	1	--	0	gene22923	1	http://amigo.geneontology.org/amigo/term/GO:0008218
GO:0014886	transition between slow and fast fiber	0.0385382	0.343318	--	1	gene20353	1	gene20353	1	--	0	http://amigo.geneontology.org/amigo/term/GO:0014886
GO:0070589	cellular component macromolecule biosynthetic process	0.0385382	0.343318	--	1	gene25873	1	gene25873	1	--	0	http://amigo.geneontology.org/amigo/term/GO:0070589
GO:0045880	positive regulation of smoothened signaling pathway	0.0241415	0.343318	GO:0045878	29	gene20937|gene6357|gene935|gene23082	4	gene23082|gene6357|gene20937	3	gene935	1	http://amigo.geneontology.org/amigo/term/GO:0045880
GO:0070365	hepatocyte differentiation	0.0355795	0.343318	--	8	gene6922|gene19571	2	gene19571	1	gene6922	1	http://amigo.geneontology.org/amigo/term/GO:0070365
GO:0071938	vitamin A transport	0.0385382	0.343318	--	1	gene22532	1	gene22532	1	--	0	http://amigo.geneontology.org/amigo/term/GO:0071938
GO:0017158	regulation of calcium ion-dependent exocytosis	0.0240184	0.343318	--	91	gene3972|gene24943|gene6761|gene6799|gene25876|gene7517|gene12966|gene19614	8	gene3972	1	gene19614|gene12966|gene6799|gene6761|gene24943|gene7517|gene25876	7	http://amigo.geneontology.org/amigo/term/GO:0017158
GO:0021938	smoothened signaling pathway involved in regulation of cerebellar granule cell precursor cell proliferation	0.0385382	0.343318	--	1	gene21492	1	--	0	gene21492	1	http://amigo.geneontology.org/amigo/term/GO:0021938
GO:0072560	type B pancreatic cell maturation	0.0385382	0.343318	--	1	gene16565	1	--	0	gene16565	1	http://amigo.geneontology.org/amigo/term/GO:0072560
GO:0045579	positive regulation of B cell differentiation	0.0355795	0.343318	--	8	gene6946|gene22073	2	gene22073	1	gene6946	1	http://amigo.geneontology.org/amigo/term/GO:0045579
GO:0045577	regulation of B cell differentiation	0.0301866	0.343318	--	18	gene6946|gene14740|gene22073	3	gene22073	1	gene14740|gene6946	2	http://amigo.geneontology.org/amigo/term/GO:0045577
GO:0045162	clustering of voltage-gated sodium channels	0.02006	0.343318	--	6	gene1337|gene16114	2	--	0	gene1337|gene16114	2	http://amigo.geneontology.org/amigo/term/GO:0045162
GO:0045107	intermediate filament polymerization	0.0385382	0.343318	--	1	gene951	1	--	0	gene951	1	http://amigo.geneontology.org/amigo/term/GO:0045107
GO:0045105	intermediate filament polymerization or depolymerization	0.0385382	0.343318	--	1	gene951	1	--	0	gene951	1	http://amigo.geneontology.org/amigo/term/GO:0045105
GO:0006333	chromatin assembly or disassembly	0.0286975	0.343318	--	45	gene24616|gene11144|gene14632|gene10331|gene17697	5	gene10331|gene14632|gene17697|gene11144|gene24616	5	--	0	http://amigo.geneontology.org/amigo/term/GO:0006333
GO:0086014	atrial cardiac muscle cell action potential	0.02006	0.343318	--	6	gene25491|gene21710	2	--	0	gene25491|gene21710	2	http://amigo.geneontology.org/amigo/term/GO:0086014
GO:0086027	AV node cell to bundle of His cell signaling	0.0385382	0.343318	--	1	gene7517	1	--	0	gene7517	1	http://amigo.geneontology.org/amigo/term/GO:0086027
GO:0086029	Purkinje myocyte to ventricular cardiac muscle cell signaling	0.0385382	0.343318	--	1	gene15982	1	--	0	gene15982	1	http://amigo.geneontology.org/amigo/term/GO:0086029
GO:0014822	detection of wounding	0.0385382	0.343318	--	1	gene9909	1	--	0	gene9909	1	http://amigo.geneontology.org/amigo/term/GO:0014822
GO:0045004	DNA replication proofreading	0.0385382	0.343318	--	1	gene7198	1	gene7198	1	--	0	http://amigo.geneontology.org/amigo/term/GO:0045004
GO:0086045	membrane depolarization during AV node cell action potential	0.0273742	0.343318	--	7	gene7517|gene21710	2	--	0	gene7517|gene21710	2	http://amigo.geneontology.org/amigo/term/GO:0086045
GO:0044546	NLRP3 inflammasome complex assembly	0.0385382	0.343318	--	1	gene17663	1	gene17663	1	--	0	http://amigo.geneontology.org/amigo/term/GO:0044546
GO:0008615	pyridoxine biosynthetic process	0.0385382	0.343318	--	1	gene15379	1	gene15379	1	--	0	http://amigo.geneontology.org/amigo/term/GO:0008615
GO:0008614	pyridoxine metabolic process	0.0385382	0.343318	GO:0006773	1	gene15379	1	gene15379	1	--	0	http://amigo.geneontology.org/amigo/term/GO:0008614
GO:0045643	regulation of eosinophil differentiation	0.0385382	0.343318	--	1	gene13917	1	--	0	gene13917	1	http://amigo.geneontology.org/amigo/term/GO:0045643
GO:0008591	regulation of Wnt signaling pathway, calcium modulating pathway	0.0385382	0.343318	--	1	gene25307	1	gene25307	1	--	0	http://amigo.geneontology.org/amigo/term/GO:0008591
GO:0071226	cellular response to molecule of fungal origin	0.0385382	0.343318	--	1	gene6946	1	--	0	gene6946	1	http://amigo.geneontology.org/amigo/term/GO:0071226
GO:0016131	brassinosteroid metabolic process	0.0385382	0.343318	--	1	gene19568	1	gene19568	1	--	0	http://amigo.geneontology.org/amigo/term/GO:0016131
GO:0016132	brassinosteroid biosynthetic process	0.0385382	0.343318	--	1	gene19568	1	gene19568	1	--	0	http://amigo.geneontology.org/amigo/term/GO:0016132
GO:2000650	negative regulation of sodium ion transmembrane transporter activity	0.0355795	0.343318	--	8	gene7308|gene8739	2	--	0	gene8739|gene7308	2	http://amigo.geneontology.org/amigo/term/GO:2000650
GO:0006057	mannoprotein biosynthetic process	0.0385382	0.343318	--	1	gene25873	1	gene25873	1	--	0	http://amigo.geneontology.org/amigo/term/GO:0006057
GO:0006056	mannoprotein metabolic process	0.0385382	0.343318	--	1	gene25873	1	gene25873	1	--	0	http://amigo.geneontology.org/amigo/term/GO:0006056
GO:0071495	cellular response to endogenous stimulus	0.031889	0.343318	--	523	gene19174|gene15917|gene22582|gene13898|gene4182|gene17663|gene7778|gene2918|gene10276|gene17458|gene16565|gene21639|gene15982|gene25531|gene24026|gene1637|gene129|gene3681|gene26208|gene22926|gene6166|gene2168|gene3972|gene23347|gene25711|gene4276|gene22555|gene10058|gene15641	29	gene23347|gene2918|gene3972|gene22555|gene129|gene24026|gene25531|gene22926|gene17663|gene26208	10	gene21639|gene10276|gene15641|gene15917|gene10058|gene7778|gene19174|gene22582|gene4182|gene4276|gene6166|gene25711|gene2168|gene17458|gene3681|gene15982|gene13898|gene1637|gene16565	19	http://amigo.geneontology.org/amigo/term/GO:0071495
GO:0045813	positive regulation of Wnt signaling pathway, calcium modulating pathway	0.0385382	0.343318	--	1	gene25307	1	gene25307	1	--	0	http://amigo.geneontology.org/amigo/term/GO:0045813
GO:0006013	mannose metabolic process	0.0273742	0.343318	--	7	gene4371|gene25873	2	gene25873|gene4371	2	--	0	http://amigo.geneontology.org/amigo/term/GO:0006013
GO:0045645	positive regulation of eosinophil differentiation	0.0385382	0.343318	--	1	gene13917	1	--	0	gene13917	1	http://amigo.geneontology.org/amigo/term/GO:0045645
GO:0071695	anatomical structure maturation	0.0385669	0.343318	--	82	gene24630|gene6357|gene1637|gene24026|gene17458|gene15151|gene16565	7	gene24026|gene6357|gene24630	3	gene17458|gene16565|gene1637|gene15151	4	http://amigo.geneontology.org/amigo/term/GO:0071695
GO:0071840	cellular component organization or biogenesis	0.0225088	0.343318	GO:0071841	4152	gene15149|gene12715|gene14946|gene22582|gene5404|gene15151|gene20992|gene14020|gene4182|gene17663|gene2918|gene16114|gene14632|gene10985|gene22237|gene17697|gene3253|gene21639|gene1637|gene9991|gene24026|gene3460|gene11600|gene7726|gene22514|gene7881|gene17593|gene16900|gene7922|gene18467|gene12966|gene1113|gene22304|gene11873|gene23347|gene3068|gene6245|gene5102|gene12560|gene17110|gene14921|gen…	182	gene25778|gene5628|gene10557|gene8668|gene18539|gene20986|gene14877|gene3752|gene24565|gene16486|gene12354|gene10952|gene5936|gene26276|gene12059|gene10331|gene21683|gene6875|gene24026|gene26208|gene24702|gene24147|gene16584|gene17697|gene24319|gene3366|gene18112|gene22304|gene10589|gene19940|gene17676|gene20991|gene15540|gene4486|gene3940|gene19678|gene15149|gene14632|gene14921|gene10985|gene225…	86	gene787|gene3850|gene7557|gene5102|gene3420|gene7980|gene7868|gene23235|gene25708|gene22923|gene15151|gene15641|gene24014|gene14318|gene19355|gene8775|gene23140|gene22404|gene7917|gene1675|gene19117|gene6973|gene4182|gene9307|gene3253|gene14946|gene11833|gene7161|gene7922|gene25491|gene2370|gene6681|gene7843|gene1113|gene16900|gene17593|gene11358|gene17626|gene10058|gene21461|gene20816|gene20767|…	96	http://amigo.geneontology.org/amigo/term/GO:0071840
GO:0071879	positive regulation of adenylate cyclase-activating adrenergic receptor signaling pathway	0.0385382	0.343318	--	1	gene7139	1	--	0	gene7139	1	http://amigo.geneontology.org/amigo/term/GO:0071879
GO:0071929	alpha-tubulin acetylation	0.0385382	0.343318	--	1	gene23347	1	gene23347	1	--	0	http://amigo.geneontology.org/amigo/term/GO:0071929
GO:0071939	vitamin A import	0.0385382	0.343318	--	1	gene22532	1	gene22532	1	--	0	http://amigo.geneontology.org/amigo/term/GO:0071939
GO:0005513	detection of calcium ion	0.02006	0.343318	--	6	gene12141|gene15982	2	--	0	gene12141|gene15982	2	http://amigo.geneontology.org/amigo/term/GO:0005513
GO:0008544	epidermis development	0.0219358	0.343318	--	42	gene2051|gene7614|gene4486|gene4012|gene7557	5	gene4012|gene7614|gene2051|gene4486	4	gene7557	1	http://amigo.geneontology.org/amigo/term/GO:0008544
GO:0070167	regulation of biomineral tissue development	0.0363031	0.343318	--	64	gene2815|gene16148|gene374|gene6973|gene489|gene21861	6	gene489|gene21861	2	gene6973|gene16148|gene2815|gene374	4	http://amigo.geneontology.org/amigo/term/GO:0070167
GO:0086018	SA node cell to atrial cardiac muscle cell signaling	0.0385382	0.343318	--	1	gene7517	1	--	0	gene7517	1	http://amigo.geneontology.org/amigo/term/GO:0086018
GO:0065007	biological regulation	0.0190406	0.343318	--	8689	gene12716|gene12715|gene12710|gene25139|gene374|gene20992|gene3972|gene4182|gene11167|gene7931|gene7308|gene14632|gene22237|gene16565|gene3253|gene20223|gene25352|gene12141|gene11600|gene20646|gene19238|gene6166|gene18467|gene10361|gene12966|gene188|gene22304|gene23026|gene12560|gene19970|gene15641|gene19039|gene23337|gene18112|gene17602|gene16584|gene24696|gene5620|gene23540|gene23235|gene16034|…	360	gene8668|gene5628|gene16652|gene784|gene18539|gene17074|gene4458|gene9866|gene7147|gene17676|gene6869|gene14877|gene3752|gene12216|gene16486|gene10806|gene3924|gene12354|gene24630|gene23540|gene26276|gene12059|gene17602|gene16881|gene19568|gene26325|gene10034|gene10035|gene14063|gene25307|gene6875|gene1673|gene9384|gene19571|gene3095|gene24026|gene9653|gene2269|gene24729|gene26208|gene24702|gene8…	152	gene787|gene22112|gene20204|gene3850|gene5620|gene6946|gene23337|gene25377|gene17157|gene16565|gene2505|gene7868|gene14926|gene23235|gene9572|gene25708|gene22923|gene12413|gene1766|gene15641|gene25876|gene15363|gene374|gene24014|gene13429|gene15396|gene14318|gene20452|gene24712|gene19355|gene11600|gene16579|gene23140|gene18478|gene22404|gene25304|gene3681|gene23026|gene10593|gene19614|gene19117|g…	208	http://amigo.geneontology.org/amigo/term/GO:0065007
GO:1905114	cell surface receptor signaling pathway involved in cell-cell signaling	0.0254831	0.343318	--	242	gene13429|gene21492|gene14612|gene9953|gene18467|gene1337|gene3940|gene13449|gene19039|gene25307|gene25377|gene12245|gene16900|gene20452|gene15982|gene22216	16	gene14612|gene18467|gene25307|gene3940|gene13449	5	gene13429|gene9953|gene20452|gene22216|gene21492|gene16900|gene1337|gene12245|gene19039|gene25377|gene15982	11	http://amigo.geneontology.org/amigo/term/GO:1905114
GO:2000300	regulation of synaptic vesicle exocytosis	0.031718	0.343318	--	62	gene3972|gene24943|gene6761|gene25876|gene12966|gene19614	6	gene3972	1	gene12966|gene24943|gene6761|gene25876|gene19614	5	http://amigo.geneontology.org/amigo/term/GO:2000300
GO:0051965	positive regulation of synapse assembly	0.031718	0.343318	--	62	gene19794|gene21942|gene1766|gene22404|gene11626|gene26536	6	--	0	gene19794|gene26536|gene11626|gene21942|gene1766|gene22404	6	http://amigo.geneontology.org/amigo/term/GO:0051965
GO:0048842	positive regulation of axon extension involved in axon guidance	0.02006	0.343318	--	6	gene25189|gene16633	2	--	0	gene16633|gene25189	2	http://amigo.geneontology.org/amigo/term/GO:0048842
GO:0048754	branching morphogenesis of an epithelial tube	0.022641	0.343318	--	90	gene6357|gene21492|gene9909|gene11705|gene23140|gene19497|gene935|gene10361	8	gene19497|gene6357	2	gene11705|gene21492|gene23140|gene9909|gene935|gene10361	6	http://amigo.geneontology.org/amigo/term/GO:0048754
GO:0055074	calcium ion homeostasis	0.0374414	0.343318	--	316	gene25491|gene5620|gene20850|gene2362|gene9953|gene11649|gene13697|gene12141|gene19789|gene22831|gene15982|gene20740|gene22627|gene4021|gene6166|gene19627|gene7922|gene15641|gene21930	19	gene13697|gene20850|gene21930	3	gene2362|gene25491|gene15641|gene4021|gene22831|gene22627|gene12141|gene5620|gene20740|gene19627|gene6166|gene9953|gene7922|gene15982|gene19789|gene11649	16	http://amigo.geneontology.org/amigo/term/GO:0055074
GO:0055082	cellular chemical homeostasis	0.0310184	0.343318	--	500	gene2362|gene19789|gene23140|gene22831|gene3807|gene7308|gene5620|gene9953|gene13697|gene20740|gene17458|gene15982|gene24702|gene11649|gene12141|gene21930|gene22627|gene4021|gene6166|gene7922|gene16148|gene25711|gene25491|gene10589|gene3752|gene6799|gene19627|gene15641	28	gene24702|gene3752|gene21930|gene10589|gene13697|gene3807	6	gene22627|gene12141|gene5620|gene9953|gene7922|gene16148|gene25491|gene22831|gene19627|gene6166|gene15641|gene11649|gene4021|gene23140|gene17458|gene15982|gene2362|gene19789|gene20740|gene25711|gene6799|gene7308	22	http://amigo.geneontology.org/amigo/term/GO:0055082
GO:0048739	cardiac muscle fiber development	0.0301866	0.343318	--	18	gene15667|gene8775|gene21461	3	--	0	gene21461|gene8775|gene15667	3	http://amigo.geneontology.org/amigo/term/GO:0048739
GO:0030853	negative regulation of granulocyte differentiation	0.0355795	0.343318	--	8	gene13917|gene22073	2	gene22073	1	gene13917	1	http://amigo.geneontology.org/amigo/term/GO:0030853
GO:0060007	linear vestibuloocular reflex	0.0385382	0.343318	--	1	gene21942	1	--	0	gene21942	1	http://amigo.geneontology.org/amigo/term/GO:0060007
GO:0060032	notochord regression	0.0385382	0.343318	--	1	gene21492	1	--	0	gene21492	1	http://amigo.geneontology.org/amigo/term/GO:0060032
GO:0048698	negative regulation of collateral sprouting in absence of injury	0.0385382	0.343318	--	1	gene21013	1	gene21013	1	--	0	http://amigo.geneontology.org/amigo/term/GO:0048698
GO:0060042	retina morphogenesis in camera-type eye	0.0273742	0.343318	--	7	gene6922|gene6681	2	--	0	gene6681|gene6922	2	http://amigo.geneontology.org/amigo/term/GO:0060042
GO:0060059	embryonic retina morphogenesis in camera-type eye	0.0273742	0.343318	--	7	gene18539|gene3366	2	gene18539|gene3366	2	--	0	http://amigo.geneontology.org/amigo/term/GO:0060059
GO:0060092	regulation of synaptic transmission, glycinergic	0.0385382	0.343318	--	1	gene4458	1	gene4458	1	--	0	http://amigo.geneontology.org/amigo/term/GO:0060092
GO:0060220	camera-type eye photoreceptor cell fate commitment	0.0385382	0.343318	--	1	gene935	1	--	0	gene935	1	http://amigo.geneontology.org/amigo/term/GO:0060220
GO:0030216	keratinocyte differentiation	0.0241415	0.343318	--	29	gene23140|gene11144|gene4012|gene7557	4	gene4012|gene11144	2	gene23140|gene7557	2	http://amigo.geneontology.org/amigo/term/GO:0030216
GO:0048613	embryonic ectodermal digestive tract morphogenesis	0.0385382	0.343318	--	1	gene9909	1	--	0	gene9909	1	http://amigo.geneontology.org/amigo/term/GO:0048613
GO:0060323	head morphogenesis	0.02006	0.343318	--	6	gene935|gene1401	2	gene1401	1	gene935	1	http://amigo.geneontology.org/amigo/term/GO:0060323
GO:0006821	chloride transport	0.0237206	0.343318	--	58	gene14956|gene2815|gene24147|gene19523|gene11603|gene23140	6	gene24147	1	gene23140|gene11603|gene19523|gene2815|gene14956	5	http://amigo.geneontology.org/amigo/term/GO:0006821
GO:0046931	pore complex assembly	0.025879	0.343318	--	17	gene2815|gene14020|gene12354	3	gene14020|gene12354	2	gene2815	1	http://amigo.geneontology.org/amigo/term/GO:0046931
GO:0051866	general adaptation syndrome	0.0385382	0.343318	GO:0051868	1	gene1637	1	--	0	gene1637	1	http://amigo.geneontology.org/amigo/term/GO:0051866
GO:0050769	positive regulation of neurogenesis	0.020859	0.343318	--	357	gene12715|gene20121|gene6357|gene22112|gene19039|gene16584|gene7308|gene9328|gene13692|gene20740|gene16565|gene25189|gene22216|gene24026|gene21492|gene12966|gene16633|gene11013|gene18582|gene14318|gene12560|gene16044	22	gene24026|gene12715|gene16044|gene16584|gene6357|gene13692|gene12560|gene11013	8	gene22216|gene25189|gene19039|gene9328|gene20740|gene18582|gene20121|gene16633|gene14318|gene21492|gene22112|gene16565|gene12966|gene7308	14	http://amigo.geneontology.org/amigo/term/GO:0050769
GO:2000078	positive regulation of type B pancreatic cell development	0.0385382	0.343318	--	1	gene16565	1	--	0	gene16565	1	http://amigo.geneontology.org/amigo/term/GO:2000078
GO:0051171	regulation of nitrogen compound metabolic process	0.0280915	0.343318	--	3804	gene12716|gene12715|gene10058|gene12710|gene25139|gene17074|gene16609|gene20992|gene21861|gene14020|gene11167|gene7931|gene15396|gene7308|gene2918|gene20850|gene11845|gene14632|gene25758|gene6869|gene17458|gene16565|gene21639|gene1637|gene24026|gene11600|gene3465|gene20646|gene21376|gene7881|gene17593|gene16900|gene18467|gene10361|gene21136|gene2168|gene23347|gene3068|gene6245|gene12560|gene17111…	167	gene8668|gene5628|gene784|gene17074|gene21683|gene7147|gene3911|gene6869|gene16486|gene10806|gene23540|gene17602|gene16881|gene10034|gene10035|gene3924|gene1673|gene9384|gene24026|gene9653|gene26208|gene24702|gene6764|gene16584|gene24319|gene3366|gene7676|gene1387|gene18599|gene19571|gene9402|gene11845|gene3482|gene22073|gene15423|gene3940|gene21261|gene18763|gene14632|gene20646|gene25139|gene225…	90	gene787|gene12120|gene9246|gene13429|gene19174|gene15363|gene7109|gene21838|gene21492|gene25304|gene6946|gene17111|gene6277|gene7778|gene17157|gene23984|gene16672|gene10361|gene15606|gene21639|gene8955|gene2505|gene22681|gene4021|gene18403|gene3465|gene10724|gene19627|gene16900|gene1721|gene17593|gene12413|gene16565|gene8775|gene24014|gene12710|gene15396|gene155|gene21136|gene22831|gene9572|gene1…	77	http://amigo.geneontology.org/amigo/term/GO:0051171
GO:0051173	positive regulation of nitrogen compound metabolic process	0.0210018	0.343318	--	2233	gene12715|gene12710|gene25139|gene17074|gene16609|gene19039|gene21861|gene14020|gene7931|gene15396|gene7308|gene20850|gene11845|gene1721|gene17458|gene16565|gene21639|gene1637|gene24026|gene11600|gene3465|gene20646|gene16900|gene10361|gene21136|gene2168|gene23347|gene3068|gene6245|gene12560|gene17111|gene13273|gene19627|gene23984|gene9909|gene18599|gene21683|gene17602|gene24616|gene9572|gene4012|…	104	gene8668|gene13273|gene3878|gene25139|gene784|gene4012|gene7614|gene129|gene17074|gene21390|gene6357|gene2051|gene17663|gene24702|gene3366|gene15978|gene10034|gene3911|gene1387|gene1401|gene18599|gene21656|gene16044|gene3068|gene7676|gene24172|gene24319|gene12560|gene9402|gene11845|gene3482|gene23347|gene12715|gene16530|gene23186|gene13449|gene13447|gene3940|gene17602|gene24616|gene16881|gene1402…	52	gene9246|gene9328|gene15363|gene21492|gene25304|gene17111|gene23984|gene10361|gene21639|gene8955|gene18403|gene3465|gene10724|gene19627|gene16900|gene1721|gene16565|gene8739|gene24014|gene12710|gene15396|gene155|gene21136|gene22831|gene9572|gene14577|gene11600|gene5631|gene6922|gene10058|gene21667|gene7931|gene9909|gene17458|gene7139|gene6245|gene935|gene16609|gene13917|gene19039|gene20603|gene10…	52	http://amigo.geneontology.org/amigo/term/GO:0051173
GO:0030704	vitelline membrane formation	0.0385382	0.343318	--	1	gene935	1	--	0	gene935	1	http://amigo.geneontology.org/amigo/term/GO:0030704
GO:0006991	response to sterol depletion	0.0355795	0.343318	--	8	gene23251|gene12560	2	gene23251|gene12560	2	--	0	http://amigo.geneontology.org/amigo/term/GO:0006991
GO:0050881	musculoskeletal movement	0.0355795	0.343318	--	8	gene19789|gene3366	2	gene3366	1	gene19789	1	http://amigo.geneontology.org/amigo/term/GO:0050881
GO:0050879	multicellular organismal movement	0.0355795	0.343318	--	8	gene19789|gene3366	2	gene3366	1	gene19789	1	http://amigo.geneontology.org/amigo/term/GO:0050879
GO:0050867	positive regulation of cell activation	0.0218897	0.343318	--	218	gene2168|gene18403|gene21492|gene19174|gene25304|gene10985|gene6245|gene16044|gene4021|gene22073|gene2513|gene935|gene10361|gene6946|gene17663	15	gene22073|gene16044|gene17663|gene10985	4	gene4021|gene18403|gene2513|gene6245|gene19174|gene21492|gene6946|gene2168|gene25304|gene935|gene10361	11	http://amigo.geneontology.org/amigo/term/GO:0050867
GO:0030500	regulation of bone mineralization	0.0219567	0.343318	--	57	gene2815|gene16148|gene374|gene6973|gene489|gene21861	6	gene489|gene21861	2	gene6973|gene16148|gene2815|gene374	4	http://amigo.geneontology.org/amigo/term/GO:0030500
GO:0060349	bone morphogenesis	0.0348467	0.343318	--	19	gene21861|gene23082|gene10058	3	gene23082|gene21861	2	gene10058	1	http://amigo.geneontology.org/amigo/term/GO:0060349
GO:2000113	negative regulation of cellular macromolecule biosynthetic process	0.0305664	0.343318	--	900	gene6357|gene8279|gene9909|gene10034|gene17074|gene8668|gene5404|gene1637|gene21861|gene7778|gene7308|gene2918|gene12245|gene19906|gene9328|gene5628|gene13692|gene16486|gene7109|gene17458|gene16565|gene20603|gene19571|gene21261|gene6922|gene24026|gene24702|gene21492|gene9402|gene3878|gene129|gene1673|gene3465|gene26208|gene17157|gene3911|gene21838|gene14577|gene11794|gene15363|gene13449|gene787|g…	46	gene8668|gene5628|gene3878|gene24702|gene129|gene17074|gene6357|gene3366|gene19571|gene3911|gene1387|gene19906|gene21861|gene16486|gene9402|gene2918|gene13449|gene5404|gene13692|gene10034|gene21261|gene1673|gene17783|gene24026|gene8279|gene11794|gene26208	27	gene17111|gene6922|gene787|gene20603|gene9328|gene14577|gene7778|gene3465|gene7109|gene12245|gene17157|gene21838|gene21492|gene9909|gene17458|gene16565|gene15363|gene1637|gene7308	19	http://amigo.geneontology.org/amigo/term/GO:2000113
GO:0050861	positive regulation of B cell receptor signaling pathway	0.0273742	0.343318	--	7	gene12560|gene14740	2	gene12560	1	gene14740	1	http://amigo.geneontology.org/amigo/term/GO:0050861
GO:0051606	detection of stimulus	0.0332916	0.343318	--	152	gene18571|gene3972|gene9909|gene18599|gene12141|gene20891|gene19523|gene8775|gene16565|gene9866|gene15982	11	gene9866|gene18599|gene3972|gene18571	4	gene12141|gene8775|gene19523|gene9909|gene15982|gene20891|gene16565	7	http://amigo.geneontology.org/amigo/term/GO:0051606
GO:0030334	regulation of cell migration	0.0232102	0.343318	--	617	gene17640|gene24188|gene9909|gene25304|gene23140|gene16609|gene10214|gene9572|gene16584|gene7931|gene7587|gene2815|gene10593|gene21390|gene21656|gene17458|gene16565|gene20609|gene22216|gene1651|gene13917|gene8955|gene4021|gene4486|gene16633|gene10361|gene18582|gene21136|gene14577|gene25610|gene14318|gene25189|gene12560|gene1337	34	gene25610|gene4486|gene21656|gene16584|gene21390|gene12560	6	gene9909|gene16633|gene2815|gene10361|gene8955|gene9572|gene16565|gene17640|gene14318|gene21136|gene4021|gene14577|gene1337|gene23140|gene7931|gene10214|gene17458|gene25189|gene25304|gene16609|gene13917|gene22216|gene10593|gene18582|gene7587|gene20609|gene1651|gene24188	28	http://amigo.geneontology.org/amigo/term/GO:0030334
GO:0051691	cellular oligosaccharide metabolic process	0.0385382	0.343318	--	1	gene22072	1	gene22072	1	--	0	http://amigo.geneontology.org/amigo/term/GO:0051691
GO:0051692	cellular oligosaccharide catabolic process	0.0385382	0.343318	--	1	gene22072	1	gene22072	1	--	0	http://amigo.geneontology.org/amigo/term/GO:0051692
GO:2000145	regulation of cell motility	0.0206121	0.343318	--	655	gene17640|gene24188|gene9909|gene25304|gene14318|gene23337|gene16609|gene10214|gene9572|gene16584|gene7931|gene7587|gene2815|gene10593|gene1337|gene21656|gene17458|gene16565|gene25189|gene22216|gene1651|gene13917|gene8955|gene23588|gene4021|gene4486|gene16633|gene10361|gene18582|gene21136|gene14577|gene25610|gene23140|gene20609|gene12560|gene21390	36	gene25610|gene4486|gene21656|gene16584|gene21390|gene12560|gene23588	7	gene9909|gene16633|gene2815|gene23337|gene16565|gene8955|gene9572|gene10361|gene17640|gene14318|gene21136|gene4021|gene14577|gene1337|gene23140|gene7931|gene10214|gene17458|gene25189|gene25304|gene16609|gene13917|gene22216|gene10593|gene18582|gene7587|gene20609|gene1651|gene24188	29	http://amigo.geneontology.org/amigo/term/GO:2000145
GO:0006884	cell volume homeostasis	0.025879	0.343318	--	17	gene2815|gene24147|gene1085	3	gene1085|gene24147	2	gene2815	1	http://amigo.geneontology.org/amigo/term/GO:0006884
GO:0000388	spliceosome conformational change to release U4 (or U4atac) and U1 (or U11)	0.0385382	0.343318	GO:0000396|GO:0000397	1	gene20991	1	gene20991	1	--	0	http://amigo.geneontology.org/amigo/term/GO:0000388
GO:0015816	glycine transport	0.02006	0.343318	--	6	gene4458|gene21264	2	gene4458	1	gene21264	1	http://amigo.geneontology.org/amigo/term/GO:0015816
GO:0051480	regulation of cytosolic calcium ion concentration	0.0353806	0.343318	--	212	gene5620|gene9953|gene11649|gene2362|gene13697|gene19789|gene22831|gene15982|gene20740|gene22627|gene4021|gene6166|gene7922|gene15641	14	gene13697	1	gene2362|gene22627|gene15641|gene4021|gene22831|gene5620|gene20740|gene6166|gene9953|gene7922|gene15982|gene19789|gene11649	13	http://amigo.geneontology.org/amigo/term/GO:0051480
GO:0048585	negative regulation of response to stimulus	0.036742	0.343318	--	1119	gene8279|gene9909|gene25307|gene25304|gene10034|gene6764|gene4637|gene10214|gene16584|gene20452|gene23588|gene22073|gene17663|gene25708|gene12245|gene14612|gene25258|gene1337|gene3940|gene1721|gene15581|gene11904|gene10724|gene21656|gene17458|gene5819|gene25189|gene4439|gene24026|gene24702|gene1637|gene13917|gene3681|gene8645|gene17111|gene15873|gene713|gene4021|gene16633|gene21013|gene16900|gene…	55	gene14612|gene24026|gene3366|gene3972|gene8645|gene24702|gene22073|gene713|gene3940|gene6764|gene16584|gene21656|gene8279|gene12560|gene25258|gene21390|gene17663|gene10034|gene21013|gene23588|gene25307	21	gene10214|gene16633|gene17111|gene4637|gene10361|gene15581|gene4439|gene15873|gene16900|gene1721|gene25708|gene11904|gene3681|gene13429|gene20452|gene4021|gene20121|gene4276|gene1337|gene9909|gene17458|gene25189|gene25304|gene16609|gene13917|gene2362|gene19789|gene6973|gene12245|gene20609|gene10724|gene5819|gene11113|gene1637	34	http://amigo.geneontology.org/amigo/term/GO:0048585
GO:0060429	epithelium development	0.0275691	0.343318	--	111	gene6922|gene6357|gene12245|gene2051|gene20121|gene3807|gene9572|gene935|gene18582	9	gene6357|gene2051|gene3807	3	gene6922|gene18582|gene20121|gene9572|gene12245|gene935	6	http://amigo.geneontology.org/amigo/term/GO:0060429
GO:0048583	regulation of response to stimulus	0.0385561	0.343318	--	2925	gene12715|gene12710|gene20121|gene17074|gene16609|gene23210|gene11904|gene7931|gene1721|gene17458|gene24026|gene3460|gene9149|gene11600|gene20646|gene3972|gene16900|gene10361|gene12966|gene2168|gene15423|gene15000|gene6245|gene14926|gene12560|gene17111|gene23414|gene19627|gene15641|gene8279|gene9909|gene2362|gene1637|gene16584|gene13917|gene24696|gene14612|gene15581|gene19940|gene16881|gene17663|…	130	gene8668|gene18539|gene3972|gene24702|gene6764|gene17074|gene16584|gene21390|gene23210|gene25258|gene24319|gene3366|gene18571|gene24026|gene3752|gene10035|gene8645|gene21656|gene16044|gene713|gene19497|gene8279|gene12560|gene19940|gene12715|gene16530|gene19678|gene22073|gene15423|gene3940|gene16881|gene13692|gene17663|gene10034|gene23082|gene23588|gene25307|gene14612|gene21013|gene3095|gene20937|…	48	gene23414|gene787|gene10214|gene3850|gene24943|gene12168|gene21492|gene25304|gene16633|gene9953|gene6946|gene17111|gene37|gene14318|gene4637|gene25377|gene12966|gene10361|gene8955|gene15581|gene4021|gene18403|gene9328|gene9307|gene3460|gene19627|gene16900|gene10724|gene1721|gene25708|gene22923|gene15873|gene11904|gene22818|gene15641|gene11113|gene9888|gene12710|gene155|gene20452|gene22831|gene222…	82	http://amigo.geneontology.org/amigo/term/GO:0048583
GO:0061029	eyelid development in camera-type eye	0.0355795	0.343318	--	8	gene21861|gene21683	2	gene21683|gene21861	2	--	0	http://amigo.geneontology.org/amigo/term/GO:0061029
GO:0048086	negative regulation of developmental pigmentation	0.0385382	0.343318	--	1	gene935	1	--	0	gene935	1	http://amigo.geneontology.org/amigo/term/GO:0048086
GO:0048074	negative regulation of eye pigmentation	0.0385382	0.343318	--	1	gene935	1	--	0	gene935	1	http://amigo.geneontology.org/amigo/term/GO:0048074
GO:0061072	iris morphogenesis	0.02006	0.343318	--	6	gene18539|gene3366	2	gene18539|gene3366	2	--	0	http://amigo.geneontology.org/amigo/term/GO:0061072
GO:0061138	morphogenesis of a branching epithelium	0.0372002	0.343318	--	99	gene6357|gene21492|gene9909|gene11705|gene23140|gene19497|gene935|gene10361	8	gene19497|gene6357	2	gene11705|gene21492|gene23140|gene9909|gene935|gene10361	6	http://amigo.geneontology.org/amigo/term/GO:0061138
GO:0061144	alveolar secondary septum development	0.0385382	0.343318	--	1	gene6357	1	gene6357	1	--	0	http://amigo.geneontology.org/amigo/term/GO:0061144
GO:1990654	sebum secreting cell proliferation	0.0385382	0.343318	--	1	gene17157	1	--	0	gene17157	1	http://amigo.geneontology.org/amigo/term/GO:1990654
GO:0061299	retina vasculature morphogenesis in camera-type eye	0.0355795	0.343318	--	8	gene23140|gene19039	2	--	0	gene19039|gene23140	2	http://amigo.geneontology.org/amigo/term/GO:0061299
GO:0061301	cerebellum vasculature morphogenesis	0.0385382	0.343318	--	1	gene19039	1	--	0	gene19039	1	http://amigo.geneontology.org/amigo/term/GO:0061301
GO:0060981	cell migration involved in coronary angiogenesis	0.0385382	0.343318	--	1	gene7931	1	--	0	gene7931	1	http://amigo.geneontology.org/amigo/term/GO:0060981
GO:2000521	negative regulation of immunological synapse formation	0.0385382	0.343318	--	1	gene20609	1	--	0	gene20609	1	http://amigo.geneontology.org/amigo/term/GO:2000521
GO:0046865	terpenoid transport	0.0385382	0.343318	--	1	gene22532	1	gene22532	1	--	0	http://amigo.geneontology.org/amigo/term/GO:0046865
GO:0046864	isoprenoid transport	0.0385382	0.343318	--	1	gene22532	1	gene22532	1	--	0	http://amigo.geneontology.org/amigo/term/GO:0046864
GO:0061373	mammillary axonal complex development	0.0385382	0.343318	--	1	gene9328	1	--	0	gene9328	1	http://amigo.geneontology.org/amigo/term/GO:0061373
GO:0061387	regulation of extent of cell growth	0.0301157	0.343318	--	95	gene23235|gene22112|gene20740|gene16565|gene16633|gene21013|gene25189|gene22216	8	gene21013	1	gene22216|gene23235|gene20740|gene16633|gene22112|gene25189|gene16565	7	http://amigo.geneontology.org/amigo/term/GO:0061387
GO:0061536	glycine secretion	0.0385382	0.343318	--	1	gene4458	1	gene4458	1	--	0	http://amigo.geneontology.org/amigo/term/GO:0061536
GO:0061537	glycine secretion, neurotransmission	0.0385382	0.343318	--	1	gene4458	1	gene4458	1	--	0	http://amigo.geneontology.org/amigo/term/GO:0061537
GO:0061611	mannose to fructose-6-phosphate metabolic process	0.0385382	0.343318	--	1	gene25873	1	gene25873	1	--	0	http://amigo.geneontology.org/amigo/term/GO:0061611
GO:0046640	regulation of alpha-beta T cell proliferation	0.025879	0.343318	--	17	gene2168|gene10361|gene6946	3	--	0	gene2168|gene6946|gene10361	3	http://amigo.geneontology.org/amigo/term/GO:0046640
GO:0008016	regulation of heart contraction	0.0329786	0.343318	--	133	gene21710|gene16148|gene25491|gene19789|gene9402|gene19238|gene15261|gene7517|gene15982|gene7139	10	gene9402	1	gene25491|gene19238|gene21710|gene19789|gene15261|gene7517|gene15982|gene16148|gene7139	9	http://amigo.geneontology.org/amigo/term/GO:0008016
GO:0006338	chromatin remodeling	0.0320083	0.343318	--	114	gene6357|gene17697|gene23347|gene14632|gene3420|gene3911|gene10331|gene13273|gene6875	9	gene23347|gene13273|gene6875|gene14632|gene10331|gene17697|gene6357|gene3911	8	gene3420	1	http://amigo.geneontology.org/amigo/term/GO:0006338
GO:0006284	base-excision repair	0.0334077	0.343318	--	32	gene26276|gene6764|gene5404|gene26139	4	gene5404|gene26139|gene6764|gene26276	4	--	0	http://amigo.geneontology.org/amigo/term/GO:0006284
GO:0023052	signaling	0.0319125	0.343318	GO:0023046|GO:0044700	394	gene6357|gene19174|gene11530|gene22831|gene19039|gene16443|gene5620|gene11626|gene4552|gene15982|gene19614|gene21710|gene129|gene16633|gene7517|gene7843|gene25491|gene14926|gene11363|gene19627|gene935|gene15641|gene7139	23	gene129|gene6357	2	gene25491|gene15641|gene19039|gene19614|gene22831|gene21710|gene5620|gene7843|gene19174|gene4552|gene11363|gene19627|gene935|gene16633|gene7139|gene11626|gene11530|gene7517|gene16443|gene15982|gene14926	21	http://amigo.geneontology.org/amigo/term/GO:0023052
GO:0048312	intracellular distribution of mitochondria	0.0355795	0.343318	--	8	gene7726|gene23347	2	gene23347|gene7726	2	--	0	http://amigo.geneontology.org/amigo/term/GO:0048312
GO:0000289	nuclear-transcribed mRNA poly(A) tail shortening	0.025879	0.343318	--	17	gene10034|gene9653|gene20603	3	gene10034|gene9653	2	gene20603	1	http://amigo.geneontology.org/amigo/term/GO:0000289
GO:0009888	tissue development	0.0327102	0.343318	--	395	gene21706|gene6357|gene9909|gene20121|gene374|gene4990|gene7614|gene18112|gene3807|gene9572|gene4012|gene6922|gene2815|gene12245|gene20850|gene21390|gene2051|gene4486|gene12980|gene7557|gene21013|gene18582|gene935	23	gene18112|gene4486|gene4012|gene7614|gene20850|gene6357|gene2051|gene21390|gene21013|gene3807	10	gene6922|gene12245|gene4990|gene18582|gene7557|gene20121|gene9572|gene12980|gene21706|gene9909|gene935|gene374|gene2815	13	http://amigo.geneontology.org/amigo/term/GO:0009888
GO:0060454	positive regulation of gastric acid secretion	0.0385382	0.343318	--	1	gene2362	1	--	0	gene2362	1	http://amigo.geneontology.org/amigo/term/GO:0060454
GO:0007409	axonogenesis	0.0178792	0.343318	GO:0007410	103	gene25535|gene21942|gene25537|gene22404|gene9328|gene21492|gene11626|gene10058|gene1637	9	--	0	gene11626|gene9328|gene21492|gene10058|gene25537|gene25535|gene21942|gene22404|gene1637	9	http://amigo.geneontology.org/amigo/term/GO:0007409
GO:0060461	right lung morphogenesis	0.0385382	0.343318	--	1	gene9909	1	--	0	gene9909	1	http://amigo.geneontology.org/amigo/term/GO:0060461
GO:0048565	digestive tract development	0.026314	0.343318	--	44	gene9909|gene11705|gene21492|gene7843|gene10361	5	--	0	gene21492|gene7843|gene11705|gene9909|gene10361	5	http://amigo.geneontology.org/amigo/term/GO:0048565
GO:0016043	cellular component organization	0.0195148	0.343318	GO:0044235|GO:0071842	4111	gene15149|gene12715|gene14946|gene22582|gene5404|gene15151|gene20992|gene14020|gene4182|gene17663|gene2918|gene16114|gene14632|gene10985|gene22237|gene17697|gene3253|gene21639|gene1637|gene9991|gene24026|gene3460|gene11600|gene7726|gene22514|gene7881|gene17593|gene16900|gene7922|gene18467|gene12966|gene1113|gene22304|gene11873|gene23347|gene3068|gene6245|gene5102|gene12560|gene17110|gene14921|gen…	181	gene25778|gene5628|gene10557|gene8668|gene18539|gene20986|gene14877|gene3752|gene24565|gene16486|gene12354|gene10952|gene5936|gene26276|gene12059|gene10331|gene21683|gene6875|gene24026|gene26208|gene24702|gene24147|gene16584|gene17697|gene24319|gene3366|gene18112|gene22304|gene10589|gene19940|gene17676|gene20991|gene15540|gene4486|gene3940|gene19678|gene15149|gene14632|gene14921|gene10985|gene225…	86	gene787|gene3850|gene7557|gene5102|gene3420|gene7980|gene7868|gene23235|gene22923|gene15151|gene15641|gene24014|gene14318|gene19355|gene8775|gene23140|gene22404|gene7917|gene1675|gene19117|gene6973|gene4182|gene9307|gene3253|gene14946|gene11833|gene7161|gene7922|gene25491|gene2370|gene6681|gene7843|gene1113|gene16900|gene17593|gene11358|gene17626|gene10058|gene21461|gene20816|gene20767|gene16114|…	95	http://amigo.geneontology.org/amigo/term/GO:0016043
GO:0007418	ventral midline development	0.0385382	0.343318	--	1	gene21492	1	--	0	gene21492	1	http://amigo.geneontology.org/amigo/term/GO:0007418
GO:0048523	negative regulation of cellular process	0.018392	0.343318	GO:0051243	3338	gene12715|gene25139|gene17074|gene22582|gene16609|gene19039|gene16443|gene21861|gene11167|gene17663|gene15396|gene7308|gene2918|gene11845|gene1721|gene19750|gene25758|gene6869|gene17458|gene16565|gene17697|gene24026|gene11600|gene3465|gene18967|gene16900|gene10361|gene21136|gene23347|gene25189|gene12560|gene17110|gene17111|gene5404|gene14722|gene21044|gene19117|gene8279|gene9909|gene2362|gene2104…	150	gene8668|gene5628|gene713|gene13697|gene3878|gene25139|gene25758|gene129|gene6764|gene17074|gene16584|gene489|gene21390|gene17110|gene2051|gene24702|gene3366|gene19571|gene16530|gene6869|gene1387|gene19906|gene21861|gene8645|gene21656|gene16486|gene22073|gene24319|gene12560|gene9402|gene19940|gene25307|gene11845|gene23540|gene23347|gene12715|gene2918|gene6357|gene13449|gene11167|gene15423|gene394…	64	gene787|gene15363|gene25377|gene16565|gene25189|gene9572|gene25708|gene5620|gene24014|gene13429|gene15396|gene14318|gene20452|gene24712|gene11600|gene23140|gene25304|gene3681|gene19117|gene20740|gene6973|gene11113|gene21044|gene18582|gene21049|gene6761|gene16500|gene12120|gene9953|gene17111|gene21376|gene14722|gene16900|gene7778|gene4276|gene10214|gene17458|gene2362|gene19789|gene19174|gene7587|g…	86	http://amigo.geneontology.org/amigo/term/GO:0048523
GO:0048311	mitochondrion distribution	0.0348467	0.343318	--	19	gene7726|gene10589|gene23347	3	gene23347|gene10589|gene7726	3	--	0	http://amigo.geneontology.org/amigo/term/GO:0048311
GO:0030111	regulation of Wnt signaling pathway	0.0272352	0.343318	GO:0008590	244	gene25307|gene9328|gene12245|gene14612|gene13429|gene15873|gene1721|gene25189|gene17458|gene22555|gene10058|gene16633|gene16900|gene20452|gene16584|gene22216	16	gene14612|gene22555|gene16584|gene25307	4	gene13429|gene20452|gene9328|gene16900|gene15873|gene10058|gene16633|gene1721|gene12245|gene17458|gene25189|gene22216	12	http://amigo.geneontology.org/amigo/term/GO:0030111
GO:0007442	hindgut morphogenesis	0.0385382	0.343318	--	1	gene21492	1	--	0	gene21492	1	http://amigo.geneontology.org/amigo/term/GO:0007442
GO:0060707	trophoblast giant cell differentiation	0.0355795	0.343318	--	8	gene17157|gene19571	2	gene19571	1	gene17157	1	http://amigo.geneontology.org/amigo/term/GO:0060707
GO:0030003	cellular cation homeostasis	0.0240751	0.343318	--	425	gene2362|gene19789|gene23140|gene22831|gene3807|gene7308|gene5620|gene9953|gene13697|gene20740|gene15982|gene24702|gene11649|gene12141|gene21930|gene22627|gene4021|gene6166|gene7922|gene16148|gene3752|gene25491|gene10589|gene19627|gene15641	25	gene24702|gene3752|gene21930|gene10589|gene13697|gene3807	6	gene2362|gene11649|gene15641|gene4021|gene22831|gene22627|gene12141|gene19789|gene20740|gene19627|gene25491|gene6166|gene9953|gene23140|gene7922|gene15982|gene16148|gene5620|gene7308	19	http://amigo.geneontology.org/amigo/term/GO:0030003
GO:0048489	synaptic vesicle transport	0.0186988	0.343318	GO:0016181	55	gene24943|gene10985|gene25876|gene10276|gene12966|gene19614	6	gene10985	1	gene12966|gene24943|gene25876|gene10276|gene19614	5	http://amigo.geneontology.org/amigo/term/GO:0048489
GO:0060738	epithelial-mesenchymal signaling involved in prostate gland development	0.0385382	0.343318	--	1	gene6357	1	gene6357	1	--	0	http://amigo.geneontology.org/amigo/term/GO:0060738
GO:0048469	cell maturation	0.031792	0.343318	--	96	gene24630|gene6357|gene1637|gene24026|gene17458|gene15151|gene935|gene16565	8	gene24026|gene6357|gene24630	3	gene17458|gene16565|gene935|gene1637|gene15151	5	http://amigo.geneontology.org/amigo/term/GO:0048469
GO:0060743	epithelial cell maturation involved in prostate gland development	0.0385382	0.343318	--	1	gene6357	1	gene6357	1	--	0	http://amigo.geneontology.org/amigo/term/GO:0060743
GO:0048388	endosomal lumen acidification	0.0385382	0.343318	--	1	gene3807	1	gene3807	1	--	0	http://amigo.geneontology.org/amigo/term/GO:0048388
GO:0048371	lateral mesodermal cell differentiation	0.0385382	0.343318	--	1	gene9909	1	--	0	gene9909	1	http://amigo.geneontology.org/amigo/term/GO:0048371
GO:0019222	regulation of metabolic process	0.0328545	0.343318	GO:0044246	4372	gene12716|gene12715|gene10058|gene25364|gene12710|gene25139|gene17074|gene16609|gene20992|gene21861|gene14020|gene11167|gene7931|gene15396|gene7308|gene2918|gene20850|gene11845|gene14632|gene25758|gene6869|gene17458|gene16565|gene17697|gene21639|gene1637|gene24026|gene12141|gene11600|gene3465|gene20646|gene21376|gene7881|gene17593|gene16900|gene18467|gene10361|gene12966|gene21136|gene2168|gene233…	189	gene8668|gene5628|gene784|gene17074|gene10589|gene10034|gene7147|gene3911|gene6869|gene16486|gene10806|gene23540|gene17602|gene16881|gene21683|gene10035|gene3924|gene6875|gene1673|gene9384|gene24026|gene9653|gene26208|gene24702|gene6764|gene16584|gene17697|gene24319|gene3366|gene7676|gene1387|gene18599|gene19571|gene19497|gene9402|gene11845|gene3482|gene22073|gene15423|gene3940|gene21261|gene1876…	95	gene787|gene15363|gene6946|gene19627|gene16565|gene2505|gene7868|gene9572|gene12413|gene15641|gene24014|gene13429|gene15396|gene24712|gene19355|gene8775|gene25304|gene3681|gene19614|gene20740|gene7854|gene9307|gene11113|gene21044|gene12120|gene9953|gene17111|gene6277|gene16672|gene21376|gene14722|gene25491|gene8955|gene16900|gene17593|gene12628|gene5631|gene7778|gene10058|gene21667|gene7931|gene1…	94	http://amigo.geneontology.org/amigo/term/GO:0019222
GO:0003409	optic cup structural organization	0.0385382	0.343318	--	1	gene21861	1	gene21861	1	--	0	http://amigo.geneontology.org/amigo/term/GO:0003409
GO:0030516	regulation of axon extension	0.0364323	0.343318	--	81	gene23235|gene22112|gene20740|gene16565|gene16633|gene25189|gene22216	7	--	0	gene22216|gene23235|gene20740|gene16633|gene22112|gene25189|gene16565	7	http://amigo.geneontology.org/amigo/term/GO:0030516
GO:0035303	regulation of dephosphorylation	0.0335921	0.343318	--	115	gene24712|gene21044|gene23540|gene21656|gene17697|gene14722|gene935|gene20609|gene7931	9	gene23540|gene21656|gene17697	3	gene14722|gene24712|gene21044|gene20609|gene7931|gene935	6	http://amigo.geneontology.org/amigo/term/GO:0035303
GO:0021501	prechordal plate formation	0.0385382	0.343318	--	1	gene1401	1	gene1401	1	--	0	http://amigo.geneontology.org/amigo/term/GO:0021501
GO:0045892	negative regulation of transcription, DNA-templated	0.0239591	0.343318	GO:0016481|GO:0032582|GO:0061021	751	gene6357|gene8279|gene9909|gene10034|gene17074|gene8668|gene5404|gene1637|gene21861|gene6922|gene7308|gene12245|gene19906|gene9328|gene5628|gene16486|gene7109|gene17458|gene16565|gene19571|gene21261|gene24026|gene24702|gene21492|gene9402|gene3878|gene129|gene1673|gene3465|gene17157|gene3911|gene21838|gene14577|gene11794|gene15363|gene13449|gene787|gene17111|gene1387|gene3366	40	gene8668|gene5628|gene3878|gene24702|gene129|gene17074|gene6357|gene3366|gene19571|gene3911|gene1387|gene19906|gene21861|gene16486|gene9402|gene13449|gene5404|gene10034|gene21261|gene1673|gene24026|gene8279|gene11794	23	gene17111|gene6922|gene787|gene9328|gene14577|gene15363|gene3465|gene7109|gene12245|gene17157|gene21838|gene21492|gene9909|gene17458|gene16565|gene1637|gene7308	17	http://amigo.geneontology.org/amigo/term/GO:0045892
GO:0035725	sodium ion transmembrane transport	0.0312132	0.343318	--	46	gene6166|gene3752|gene2815|gene21710|gene16148	5	gene3752	1	gene6166|gene16148|gene2815|gene21710	4	http://amigo.geneontology.org/amigo/term/GO:0035725
GO:0002663	positive regulation of B cell tolerance induction	0.0385382	0.343318	--	1	gene10361	1	--	0	gene10361	1	http://amigo.geneontology.org/amigo/term/GO:0002663
GO:0002661	regulation of B cell tolerance induction	0.0385382	0.343318	--	1	gene10361	1	--	0	gene10361	1	http://amigo.geneontology.org/amigo/term/GO:0002661
GO:0002651	positive regulation of tolerance induction to self antigen	0.0385382	0.343318	--	1	gene10361	1	--	0	gene10361	1	http://amigo.geneontology.org/amigo/term/GO:0002651
GO:0002649	regulation of tolerance induction to self antigen	0.0385382	0.343318	--	1	gene10361	1	--	0	gene10361	1	http://amigo.geneontology.org/amigo/term/GO:0002649
GO:0021572	rhombomere 6 development	0.0385382	0.343318	--	1	gene6869	1	gene6869	1	--	0	http://amigo.geneontology.org/amigo/term/GO:0021572
GO:1905317	inferior endocardial cushion morphogenesis	0.0385382	0.343318	--	1	gene10361	1	--	0	gene10361	1	http://amigo.geneontology.org/amigo/term/GO:1905317
GO:1900170	negative regulation of glucocorticoid mediated signaling pathway	0.0385382	0.343318	--	1	gene17111	1	--	0	gene17111	1	http://amigo.geneontology.org/amigo/term/GO:1900170
GO:0010045	response to nickel cation	0.0385382	0.343318	--	1	gene7517	1	--	0	gene7517	1	http://amigo.geneontology.org/amigo/term/GO:0010045
GO:0001945	lymph vessel development	0.0273742	0.343318	--	7	gene6922|gene6946	2	--	0	gene6922|gene6946	2	http://amigo.geneontology.org/amigo/term/GO:0001945
GO:1901019	regulation of calcium ion transmembrane transporter activity	0.0237206	0.343318	--	58	gene9888|gene2362|gene25491|gene9953|gene15982|gene7139	6	--	0	gene2362|gene25491|gene9888|gene9953|gene7139|gene15982	6	http://amigo.geneontology.org/amigo/term/GO:1901019
GO:0002543	activation of blood coagulation via clotting cascade	0.0385382	0.343318	--	1	gene2815	1	--	0	gene2815	1	http://amigo.geneontology.org/amigo/term/GO:0002543
GO:1903507	negative regulation of nucleic acid-templated transcription	0.02441	0.343318	--	752	gene6357|gene8279|gene9909|gene10034|gene17074|gene8668|gene5404|gene1637|gene21861|gene6922|gene7308|gene12245|gene19906|gene9328|gene5628|gene16486|gene7109|gene17458|gene16565|gene19571|gene21261|gene24026|gene24702|gene21492|gene9402|gene3878|gene129|gene1673|gene3465|gene17157|gene3911|gene21838|gene14577|gene11794|gene15363|gene13449|gene787|gene17111|gene1387|gene3366	40	gene8668|gene5628|gene3878|gene24702|gene129|gene17074|gene6357|gene3366|gene19571|gene3911|gene1387|gene19906|gene21861|gene16486|gene9402|gene13449|gene5404|gene10034|gene21261|gene1673|gene24026|gene8279|gene11794	23	gene17111|gene6922|gene787|gene9328|gene14577|gene15363|gene3465|gene7109|gene12245|gene17157|gene21838|gene21492|gene9909|gene17458|gene16565|gene1637|gene7308	17	http://amigo.geneontology.org/amigo/term/GO:1903507
GO:0031334	positive regulation of protein complex assembly	0.0204884	0.343318	--	178	gene12715|gene19117|gene17640|gene9307|gene244|gene10034|gene17074|gene18461|gene13692|gene9866|gene23210|gene16044|gene11833	13	gene12715|gene16044|gene17074|gene23210|gene13692|gene10034|gene9866|gene244	8	gene17640|gene19117|gene9307|gene18461|gene11833	5	http://amigo.geneontology.org/amigo/term/GO:0031334
GO:1905355	spine apparatus assembly	0.0385382	0.343318	--	1	gene7922	1	--	0	gene7922	1	http://amigo.geneontology.org/amigo/term/GO:1905355
GO:0044038	cell wall macromolecule biosynthetic process	0.0385382	0.343318	--	1	gene25873	1	gene25873	1	--	0	http://amigo.geneontology.org/amigo/term/GO:0044038
GO:1901382	regulation of chorionic trophoblast cell proliferation	0.0385382	0.343318	--	1	gene1651	1	--	0	gene1651	1	http://amigo.geneontology.org/amigo/term/GO:1901382
GO:2001189	negative regulation of T cell activation via T cell receptor contact with antigen bound to MHC molecule on antigen presenting cell	0.0385382	0.343318	--	1	gene20609	1	--	0	gene20609	1	http://amigo.geneontology.org/amigo/term/GO:2001189
GO:0021603	cranial nerve formation	0.02006	0.343318	--	6	gene6869|gene21861	2	gene6869|gene21861	2	--	0	http://amigo.geneontology.org/amigo/term/GO:0021603
GO:0035802	adrenal cortex formation	0.0385382	0.343318	--	1	gene14577	1	--	0	gene14577	1	http://amigo.geneontology.org/amigo/term/GO:0035802
GO:0009954	proximal/distal pattern formation	0.025879	0.343318	--	17	gene21492|gene23082|gene4439	3	gene23082	1	gene4439|gene21492	2	http://amigo.geneontology.org/amigo/term/GO:0009954
GO:0009719	response to endogenous stimulus	0.0352498	0.343318	--	750	gene6357|gene19174|gene15917|gene2362|gene22582|gene17602|gene1637|gene22555|gene4182|gene17663|gene7778|gene2918|gene7676|gene10276|gene17458|gene16565|gene21639|gene15982|gene25531|gene24026|gene1651|gene9402|gene129|gene3681|gene26208|gene22926|gene6166|gene10361|gene25367|gene2168|gene3972|gene23347|gene25711|gene4276|gene13898|gene12560|gene10058|gene15641|gene7139	39	gene22555|gene2918|gene3972|gene23347|gene129|gene17602|gene24026|gene25531|gene22926|gene6357|gene12560|gene25367|gene9402|gene17663|gene26208|gene7676	16	gene10361|gene21639|gene15917|gene16565|gene6166|gene15641|gene13898|gene10276|gene7778|gene22582|gene10058|gene7139|gene17458|gene15982|gene3681|gene2362|gene4276|gene19174|gene4182|gene1637|gene2168|gene25711|gene1651	23	http://amigo.geneontology.org/amigo/term/GO:0009719
GO:0036359	renal potassium excretion	0.0385382	0.343318	--	1	gene15396	1	--	0	gene15396	1	http://amigo.geneontology.org/amigo/term/GO:0036359
GO:0009743	response to carbohydrate	0.0235821	0.343318	--	108	gene1651|gene9402|gene7676|gene17458|gene12560|gene16565|gene6799|gene10276|gene10361	9	gene9402|gene7676|gene12560	3	gene10276|gene6799|gene17458|gene16565|gene1651|gene10361	6	http://amigo.geneontology.org/amigo/term/GO:0009743
GO:0099536	synaptic signaling	0.0353789	0.343318	--	232	gene11626|gene7517|gene5620|gene19174|gene11530|gene7843|gene14926|gene22831|gene4552|gene11363|gene16443|gene19627|gene7139|gene15641|gene19614	15	--	0	gene19614|gene22831|gene5620|gene7843|gene19174|gene4552|gene11363|gene19627|gene7139|gene11626|gene11530|gene7517|gene16443|gene15641|gene14926	15	http://amigo.geneontology.org/amigo/term/GO:0099536
GO:0099537	trans-synaptic signaling	0.0353789	0.343318	--	232	gene11626|gene7517|gene5620|gene19174|gene11530|gene7843|gene14926|gene22831|gene4552|gene11363|gene16443|gene19627|gene19614|gene15641|gene7139	15	--	0	gene19614|gene22831|gene5620|gene7843|gene19174|gene4552|gene11363|gene19627|gene7139|gene11626|gene11530|gene7517|gene16443|gene15641|gene14926	15	http://amigo.geneontology.org/amigo/term/GO:0099537
GO:0032924	activin receptor signaling pathway	0.0301866	0.343318	--	18	gene21706|gene14577|gene1651	3	--	0	gene14577|gene1651|gene21706	3	http://amigo.geneontology.org/amigo/term/GO:0032924
GO:0000032	cell wall mannoprotein biosynthetic process	0.0385382	0.343318	--	1	gene25873	1	gene25873	1	--	0	http://amigo.geneontology.org/amigo/term/GO:0000032
GO:0036293	response to decreased oxygen levels	0.0331357	0.343318	--	171	gene7778|gene7587|gene14577|gene15982|gene1637|gene19789|gene10361|gene17458|gene6166|gene19627|gene3366|gene7139	12	gene3366	1	gene19789|gene14577|gene7587|gene19627|gene6166|gene7139|gene17458|gene15982|gene7778|gene1637|gene10361	11	http://amigo.geneontology.org/amigo/term/GO:0036293
GO:0099588	positive regulation of postsynaptic cytosolic calcium concentration	0.0385382	0.343318	--	1	gene7922	1	--	0	gene7922	1	http://amigo.geneontology.org/amigo/term/GO:0099588
GO:0035284	brain segmentation	0.0385382	0.343318	--	1	gene6869	1	gene6869	1	--	0	http://amigo.geneontology.org/amigo/term/GO:0035284
GO:0099643	signal release from synapse	0.0275277	0.343318	--	60	gene24943|gene4458|gene12966|gene10276|gene25876|gene19614	6	gene4458	1	gene25876|gene24943|gene12966|gene10276|gene19614	5	http://amigo.geneontology.org/amigo/term/GO:0099643
GO:0009838	abscission	0.02006	0.343318	--	6	gene16486|gene21013	2	gene21013|gene16486	2	--	0	http://amigo.geneontology.org/amigo/term/GO:0009838
GO:0031282	regulation of guanylate cyclase activity	0.02006	0.343318	--	6	gene18599|gene7139	2	gene18599	1	gene7139	1	http://amigo.geneontology.org/amigo/term/GO:0031282
GO:0002043	blood vessel endothelial cell proliferation involved in sprouting angiogenesis	0.0273742	0.343318	--	7	gene25189|gene16633	2	--	0	gene16633|gene25189	2	http://amigo.geneontology.org/amigo/term/GO:0002043
GO:0009893	positive regulation of metabolic process	0.0220839	0.343318	GO:0044253	2551	gene12715|gene12710|gene25139|gene17074|gene16609|gene19039|gene21861|gene14020|gene7931|gene15396|gene7308|gene20850|gene11845|gene1721|gene17458|gene16565|gene21639|gene1637|gene24026|gene12141|gene11600|gene3465|gene20646|gene16900|gene10361|gene12966|gene21136|gene2168|gene23347|gene3068|gene6245|gene12560|gene17111|gene13273|gene19627|gene23984|gene24188|gene9909|gene18599|gene129|gene21683|…	117	gene8668|gene13273|gene3878|gene25139|gene784|gene4012|gene7614|gene129|gene17074|gene21390|gene6357|gene2051|gene17663|gene24702|gene3366|gene15978|gene10034|gene3911|gene1387|gene1401|gene18599|gene21656|gene16044|gene3068|gene7676|gene24172|gene24319|gene12560|gene9402|gene11845|gene3482|gene23347|gene12715|gene16530|gene23186|gene13449|gene13447|gene3940|gene17602|gene24616|gene16881|gene1402…	53	gene12120|gene9246|gene18403|gene12141|gene15363|gene21492|gene25491|gene9953|gene17111|gene25304|gene12966|gene10361|gene21639|gene8955|gene15917|gene7868|gene24188|gene23984|gene3465|gene10724|gene19627|gene16900|gene1721|gene17157|gene16565|gene14577|gene8775|gene24014|gene12710|gene15396|gene155|gene21136|gene22831|gene9572|gene19355|gene11600|gene5631|gene6922|gene10058|gene21667|gene7931|ge…	64	http://amigo.geneontology.org/amigo/term/GO:0009893
GO:0140196	positive regulation of adenylate cyclase-activating adrenergic receptor signaling pathway involved in heart process	0.0385382	0.343318	--	1	gene7139	1	--	0	gene7139	1	http://amigo.geneontology.org/amigo/term/GO:0140196
GO:0150007	clathrin-dependent synaptic vesicle endocytosis	0.0385382	0.343318	--	1	gene1113	1	--	0	gene1113	1	http://amigo.geneontology.org/amigo/term/GO:0150007
GO:0009913	epidermal cell differentiation	0.026314	0.343318	GO:0043355	44	gene23140|gene11144|gene21492|gene4012|gene7557	5	gene4012|gene11144	2	gene23140|gene7557|gene21492	3	http://amigo.geneontology.org/amigo/term/GO:0009913
GO:0002694	regulation of leukocyte activation	0.018837	0.343318	--	333	gene2168|gene18403|gene21492|gene20609|gene19174|gene23347|gene9909|gene25304|gene10985|gene6245|gene17157|gene22073|gene12560|gene14740|gene4021|gene2513|gene935|gene16044|gene10361|gene6946|gene17663	21	gene23347|gene22073|gene16044|gene10985|gene12560|gene17663	6	gene4021|gene25304|gene2513|gene6245|gene19174|gene21492|gene20609|gene14740|gene9909|gene2168|gene6946|gene17157|gene18403|gene935|gene10361	15	http://amigo.geneontology.org/amigo/term/GO:0002694
GO:0035812	renal sodium excretion	0.0385382	0.343318	--	1	gene15396	1	--	0	gene15396	1	http://amigo.geneontology.org/amigo/term/GO:0035812
GO:0106070	regulation of adenylate cyclase-activating G protein-coupled receptor signaling pathway	0.02006	0.343318	--	6	gene2362|gene7139	2	--	0	gene2362|gene7139	2	http://amigo.geneontology.org/amigo/term/GO:0106070
GO:1901383	negative regulation of chorionic trophoblast cell proliferation	0.0385382	0.343318	--	1	gene1651	1	--	0	gene1651	1	http://amigo.geneontology.org/amigo/term/GO:1901383
GO:1901389	negative regulation of transforming growth factor beta activation	0.0385382	0.343318	--	1	gene21706	1	--	0	gene21706	1	http://amigo.geneontology.org/amigo/term/GO:1901389
GO:0035264	multicellular organism growth	0.0206653	0.343318	--	72	gene23347|gene2051|gene23140|gene21683|gene21942|gene935|gene19614	7	gene23347|gene21683|gene2051	3	gene21942|gene23140|gene935|gene19614	4	http://amigo.geneontology.org/amigo/term/GO:0035264
GO:1902304	positive regulation of potassium ion export	0.0385382	0.343318	--	1	gene2815	1	--	0	gene2815	1	http://amigo.geneontology.org/amigo/term/GO:1902304
GO:0033083	regulation of immature T cell proliferation	0.0355795	0.343318	--	8	gene2168|gene935	2	--	0	gene2168|gene935	2	http://amigo.geneontology.org/amigo/term/GO:0033083
GO:0002223	stimulatory C-type lectin receptor signaling pathway	0.0189452	0.343318	--	27	gene1779|gene9953|gene22818|gene1780	4	--	0	gene22818|gene9953|gene1779|gene1780	4	http://amigo.geneontology.org/amigo/term/GO:0002223
GO:2001165	positive regulation of phosphorylation of RNA polymerase II C-terminal domain serine 2 residues	0.0385382	0.343318	--	1	gene11845	1	gene11845	1	--	0	http://amigo.geneontology.org/amigo/term/GO:2001165
GO:1902514	regulation of calcium ion transmembrane transport via high voltage-gated calcium channel	0.0273742	0.343318	--	7	gene23026|gene7139	2	--	0	gene23026|gene7139	2	http://amigo.geneontology.org/amigo/term/GO:1902514
GO:0002220	innate immune response activating cell surface receptor signaling pathway	0.0189452	0.343318	--	27	gene1779|gene9953|gene22818|gene1780	4	--	0	gene22818|gene9953|gene1779|gene1780	4	http://amigo.geneontology.org/amigo/term/GO:0002220
GO:0021537	telencephalon development	0.0348467	0.343318	--	19	gene6166|gene21710|gene23347	3	gene23347	1	gene6166|gene21710	2	http://amigo.geneontology.org/amigo/term/GO:0021537
GO:1905537	positive regulation of eukaryotic translation initiation factor 4F complex assembly	0.0385382	0.343318	--	1	gene12715	1	gene12715	1	--	0	http://amigo.geneontology.org/amigo/term/GO:1905537
GO:1905535	regulation of eukaryotic translation initiation factor 4F complex assembly	0.0385382	0.343318	--	1	gene12715	1	gene12715	1	--	0	http://amigo.geneontology.org/amigo/term/GO:1905535
GO:0033082	regulation of extrathymic T cell differentiation	0.0385382	0.343318	--	1	gene17157	1	--	0	gene17157	1	http://amigo.geneontology.org/amigo/term/GO:0033082
GO:1902669	positive regulation of axon guidance	0.02006	0.343318	--	6	gene25189|gene16633	2	--	0	gene16633|gene25189	2	http://amigo.geneontology.org/amigo/term/GO:1902669
GO:0031506	cell wall glycoprotein biosynthetic process	0.0385382	0.343318	--	1	gene25873	1	gene25873	1	--	0	http://amigo.geneontology.org/amigo/term/GO:0031506
GO:1902691	respiratory basal cell differentiation	0.0385382	0.343318	--	1	gene6357	1	gene6357	1	--	0	http://amigo.geneontology.org/amigo/term/GO:1902691
GO:0033555	multicellular organismal response to stress	0.0334077	0.343318	--	32	gene12715|gene1637|gene155|gene7139	4	gene12715	1	gene155|gene7139|gene1637	3	http://amigo.geneontology.org/amigo/term/GO:0033555
GO:1902715	positive regulation of interferon-gamma secretion	0.0355795	0.343318	--	8	gene25304|gene6245	2	--	0	gene6245|gene25304	2	http://amigo.geneontology.org/amigo/term/GO:1902715
GO:2001163	regulation of phosphorylation of RNA polymerase II C-terminal domain serine 2 residues	0.0385382	0.343318	--	1	gene11845	1	gene11845	1	--	0	http://amigo.geneontology.org/amigo/term/GO:2001163
GO:1902748	positive regulation of lens fiber cell differentiation	0.0385382	0.343318	--	1	gene9328	1	--	0	gene9328	1	http://amigo.geneontology.org/amigo/term/GO:1902748
GO:0033326	cerebrospinal fluid secretion	0.0385382	0.343318	--	1	gene10589	1	gene10589	1	--	0	http://amigo.geneontology.org/amigo/term/GO:0033326
GO:0033301	cell cycle comprising mitosis without cytokinesis	0.0385382	0.343318	--	1	gene19571	1	gene19571	1	--	0	http://amigo.geneontology.org/amigo/term/GO:0033301
GO:0002053	positive regulation of mesenchymal cell proliferation	0.0301866	0.343318	--	18	gene9909|gene935|gene10361	3	--	0	gene935|gene9909|gene10361	3	http://amigo.geneontology.org/amigo/term/GO:0002053
GO:1902679	negative regulation of RNA biosynthetic process	0.02441	0.343318	--	752	gene6357|gene8279|gene9909|gene10034|gene17074|gene8668|gene5404|gene1637|gene21861|gene6922|gene7308|gene12245|gene19906|gene9328|gene5628|gene16486|gene7109|gene17458|gene16565|gene19571|gene21261|gene24026|gene24702|gene21492|gene9402|gene3878|gene129|gene1673|gene3465|gene17157|gene3911|gene21838|gene14577|gene11794|gene15363|gene13449|gene787|gene17111|gene1387|gene3366	40	gene8668|gene5628|gene3878|gene24702|gene129|gene17074|gene6357|gene3366|gene19571|gene3911|gene1387|gene19906|gene21861|gene16486|gene9402|gene13449|gene5404|gene10034|gene21261|gene1673|gene24026|gene8279|gene11794	23	gene17111|gene6922|gene787|gene9328|gene14577|gene15363|gene3465|gene7109|gene12245|gene17157|gene21838|gene21492|gene9909|gene17458|gene16565|gene1637|gene7308	17	http://amigo.geneontology.org/amigo/term/GO:1902679
GO:0032879	regulation of localization	0.0271861	0.343318	--	2040	gene16609|gene16443|gene4182|gene7931|gene15396|gene7308|gene12300|gene3095|gene10985|gene17458|gene16565|gene188|gene24026|gene12141|gene22146|gene10361|gene12966|gene21136|gene2168|gene25610|gene6245|gene15982|gene12560|gene17111|gene8279|gene24188|gene9909|gene3068|gene2362|gene23337|gene16584|gene23026|gene5620|gene10276|gene4552|gene17663|gene25189|gene19614|gene13917|gene9402|gene8775|gene4…	95	gene22555|gene3972|gene20424|gene16584|gene21390|gene21658|gene21656|gene17318|gene26276|gene12560|gene9402|gene4486|gene13697|gene13692|gene17663|gene23588|gene3095|gene10985|gene24026|gene8279|gene25610|gene3068	22	gene17640|gene4021|gene10214|gene14167|gene24943|gene12141|gene5620|gene6761|gene10276|gene16633|gene21376|gene6946|gene24188|gene23337|gene7517|gene16443|gene12966|gene22216|gene10361|gene22146|gene8955|gene25189|gene22831|gene21710|gene25304|gene7843|gene4552|gene19388|gene9572|gene2815|gene16565|gene25876|gene8739|gene14956|gene17626|gene15396|gene14318|gene9953|gene21136|gene9888|gene25491|ge…	73	http://amigo.geneontology.org/amigo/term/GO:0032879
GO:0002250	adaptive immune response	0.0329786	0.343318	--	133	gene12177|gene19079|gene8279|gene24188|gene25304|gene2168|gene17157|gene12560|gene6946|gene22073	10	gene22073|gene8279|gene12560	3	gene12177|gene19079|gene17157|gene6946|gene24188|gene2168|gene25304	7	http://amigo.geneontology.org/amigo/term/GO:0002250
GO:2001188	regulation of T cell activation via T cell receptor contact with antigen bound to MHC molecule on antigen presenting cell	0.0385382	0.343318	--	1	gene20609	1	--	0	gene20609	1	http://amigo.geneontology.org/amigo/term/GO:2001188
GO:0035239	tube morphogenesis	0.0326462	0.343318	--	190	gene6357|gene21492|gene9909|gene17157|gene15982|gene11705|gene23140|gene18403|gene19039|gene19497|gene935|gene10361|gene6946	13	gene19497|gene6357	2	gene19039|gene11705|gene21492|gene17157|gene23140|gene9909|gene6946|gene15982|gene18403|gene935|gene10361	11	http://amigo.geneontology.org/amigo/term/GO:0035239
GO:0021562	vestibulocochlear nerve development	0.0385382	0.343318	--	1	gene21942	1	--	0	gene21942	1	http://amigo.geneontology.org/amigo/term/GO:0021562
GO:0021547	midbrain-hindbrain boundary initiation	0.0385382	0.343318	--	1	gene1401	1	gene1401	1	--	0	http://amigo.geneontology.org/amigo/term/GO:0021547
GO:1901409	positive regulation of phosphorylation of RNA polymerase II C-terminal domain	0.0385382	0.343318	--	1	gene11845	1	gene11845	1	--	0	http://amigo.geneontology.org/amigo/term/GO:1901409
GO:0010975	regulation of neuron projection development	0.0302133	0.343318	--	413	gene19117|gene20121|gene22112|gene19039|gene16584|gene7308|gene9328|gene3095|gene13692|gene20740|gene16565|gene25189|gene22216|gene24026|gene12966|gene8739|gene16633|gene21013|gene11013|gene18582|gene14318|gene12560|gene23235|gene4021	24	gene24026|gene3095|gene16584|gene13692|gene12560|gene11013|gene21013	7	gene22216|gene25189|gene19039|gene4021|gene9328|gene19117|gene8739|gene20740|gene18582|gene20121|gene23235|gene16633|gene14318|gene22112|gene16565|gene12966|gene7308	17	http://amigo.geneontology.org/amigo/term/GO:0010975
GO:0002374	cytokine secretion involved in immune response	0.0385382	0.343318	--	1	gene17663	1	gene17663	1	--	0	http://amigo.geneontology.org/amigo/term/GO:0002374
GO:1901699	cellular response to nitrogen compound	0.0244299	0.343318	--	342	gene25531|gene7778|gene24026|gene2918|gene1637|gene129|gene15917|gene25711|gene3681|gene15982|gene2168|gene22582|gene22926|gene17458|gene16565|gene6166|gene3972|gene4182|gene15641|gene10276|gene17663	21	gene2918|gene3972|gene129|gene24026|gene25531|gene22926|gene17663	7	gene10276|gene15641|gene15917|gene16565|gene7778|gene22582|gene4182|gene6166|gene2168|gene17458|gene25711|gene15982|gene1637|gene3681	14	http://amigo.geneontology.org/amigo/term/GO:1901699
GO:0017015	regulation of transforming growth factor beta receptor signaling pathway	0.0364323	0.343318	--	81	gene14577|gene21390|gene3940|gene3366|gene6973|gene4637|gene10361	7	gene21390|gene3366|gene3940	3	gene6973|gene10361|gene14577|gene4637	4	http://amigo.geneontology.org/amigo/term/GO:0017015
GO:2001161	negative regulation of histone H3-K79 methylation	0.0385382	0.343318	--	1	gene15396	1	--	0	gene15396	1	http://amigo.geneontology.org/amigo/term/GO:2001161
GO:0034398	telomere tethering at nuclear periphery	0.0385382	0.343318	--	1	gene14020	1	gene14020	1	--	0	http://amigo.geneontology.org/amigo/term/GO:0034398
GO:0021511	spinal cord patterning	0.0385382	0.343318	--	1	gene155	1	--	0	gene155	1	http://amigo.geneontology.org/amigo/term/GO:0021511
GO:0002316	follicular B cell differentiation	0.0385382	0.343318	--	1	gene9953	1	--	0	gene9953	1	http://amigo.geneontology.org/amigo/term/GO:0002316
GO:1901896	positive regulation of calcium-transporting ATPase activity	0.0385382	0.343318	--	1	gene15982	1	--	0	gene15982	1	http://amigo.geneontology.org/amigo/term/GO:1901896
GO:0010558	negative regulation of macromolecule biosynthetic process	0.0297069	0.343318	--	921	gene6357|gene8279|gene9909|gene10034|gene17074|gene8668|gene5404|gene1637|gene21861|gene22073|gene7778|gene7308|gene2918|gene12245|gene19906|gene9328|gene5628|gene13692|gene16486|gene7109|gene17458|gene16565|gene20603|gene19571|gene21261|gene6922|gene24026|gene24702|gene21492|gene9402|gene3878|gene129|gene1673|gene3465|gene26208|gene17157|gene3911|gene21838|gene14577|gene11794|gene15363|gene13449…	47	gene8668|gene5628|gene3878|gene24702|gene129|gene17074|gene6357|gene3366|gene19571|gene3911|gene1387|gene19906|gene21861|gene16486|gene9402|gene2918|gene13449|gene22073|gene5404|gene13692|gene10034|gene21261|gene1673|gene17783|gene24026|gene8279|gene11794|gene26208	28	gene17111|gene6922|gene787|gene20603|gene9328|gene14577|gene7778|gene3465|gene7109|gene12245|gene17157|gene21838|gene21492|gene9909|gene17458|gene16565|gene15363|gene1637|gene7308	19	http://amigo.geneontology.org/amigo/term/GO:0010558
GO:1902064	regulation of transcription from RNA polymerase II promoter involved in spermatogenesis	0.0385382	0.343318	--	1	gene13692	1	gene13692	1	--	0	http://amigo.geneontology.org/amigo/term/GO:1902064
GO:0034762	regulation of transmembrane transport	0.0348901	0.343318	--	419	gene2362|gene21376|gene23140|gene17626|gene10276|gene7308|gene2815|gene12300|gene4182|gene9953|gene4552|gene12560|gene15982|gene14956|gene21710|gene8739|gene19388|gene7517|gene9888|gene25491|gene23026|gene6799|gene4021|gene7139	24	gene12560	1	gene9953|gene2815|gene7517|gene21376|gene25491|gene9888|gene21710|gene4552|gene19388|gene14956|gene17626|gene10276|gene4021|gene8739|gene23140|gene7139|gene15982|gene2362|gene23026|gene12300|gene6799|gene4182|gene7308	23	http://amigo.geneontology.org/amigo/term/GO:0034762
GO:0034729	histone H3-K79 methylation	0.0385382	0.343318	--	1	gene8668	1	gene8668	1	--	0	http://amigo.geneontology.org/amigo/term/GO:0034729
GO:1902211	regulation of prolactin signaling pathway	0.0385382	0.343318	--	1	gene17111	1	--	0	gene17111	1	http://amigo.geneontology.org/amigo/term/GO:1902211
GO:1902213	positive regulation of prolactin signaling pathway	0.0385382	0.343318	--	1	gene17111	1	--	0	gene17111	1	http://amigo.geneontology.org/amigo/term/GO:1902213
GO:0034633	retinol transport	0.0385382	0.343318	--	1	gene22532	1	gene22532	1	--	0	http://amigo.geneontology.org/amigo/term/GO:0034633
GO:1901881	positive regulation of protein depolymerization	0.025879	0.343318	--	17	gene25189|gene17640|gene16633	3	--	0	gene17640|gene16633|gene25189	3	http://amigo.geneontology.org/amigo/term/GO:1901881
GO:0099003	vesicle-mediated transport in synapse	0.0200245	0.343318	--	105	gene1113|gene24943|gene10985|gene25876|gene787|gene19940|gene10276|gene12966|gene19614	9	gene19940|gene10985	2	gene10276|gene787|gene19614|gene12966|gene1113|gene24943|gene25876	7	http://amigo.geneontology.org/amigo/term/GO:0099003
GO:0009890	negative regulation of biosynthetic process	0.0376778	0.343318	--	982	gene6357|gene8279|gene9909|gene10034|gene17074|gene8668|gene5404|gene1637|gene21861|gene22073|gene7778|gene7308|gene2918|gene12245|gene19906|gene9328|gene5628|gene13692|gene16486|gene7109|gene17458|gene16565|gene20603|gene17157|gene7587|gene19571|gene21261|gene6922|gene24026|gene24702|gene21492|gene9402|gene3878|gene129|gene1673|gene3465|gene26208|gene21376|gene3911|gene21838|gene14577|gene11794|…	49	gene8668|gene5628|gene3878|gene24702|gene129|gene17074|gene6357|gene3366|gene19571|gene3911|gene1387|gene19906|gene21861|gene16486|gene9402|gene2918|gene13449|gene22073|gene5404|gene13692|gene10034|gene21261|gene1673|gene17783|gene24026|gene8279|gene11794|gene26208	28	gene17111|gene6922|gene787|gene20603|gene9328|gene21492|gene14577|gene7778|gene3465|gene7109|gene12245|gene17157|gene21838|gene7587|gene9909|gene17458|gene16565|gene21376|gene15363|gene1637|gene7308	21	http://amigo.geneontology.org/amigo/term/GO:0009890
GO:0042412	taurine biosynthetic process	0.0385382	0.343318	--	1	gene12068	1	--	0	gene12068	1	http://amigo.geneontology.org/amigo/term/GO:0042412
GO:0003208	cardiac ventricle morphogenesis	0.0183298	0.343318	--	15	gene9909|gene2051|gene10361	3	gene2051	1	gene9909|gene10361	2	http://amigo.geneontology.org/amigo/term/GO:0003208
GO:0003206	cardiac chamber morphogenesis	0.0348467	0.343318	--	19	gene9909|gene2051|gene10361	3	gene2051	1	gene9909|gene10361	2	http://amigo.geneontology.org/amigo/term/GO:0003206
GO:0098655	cation transmembrane transport	0.0280435	0.343318	--	347	gene2815|gene12300|gene21264|gene16148|gene9953|gene3752|gene13697|gene19789|gene22831|gene15982|gene20740|gene20822|gene6799|gene5620|gene17626|gene6166|gene19388|gene7517|gene4182|gene15641|gene21710	21	gene13697|gene20822|gene3752	3	gene17626|gene5620|gene15982|gene22831|gene12300|gene21710|gene19789|gene20740|gene4182|gene19388|gene15641|gene6166|gene9953|gene2815|gene7517|gene21264|gene16148|gene6799	18	http://amigo.geneontology.org/amigo/term/GO:0098655
GO:0038129	ERBB3 signaling pathway	0.0385382	0.343318	--	1	gene1337	1	--	0	gene1337	1	http://amigo.geneontology.org/amigo/term/GO:0038129
GO:0097480	establishment of synaptic vesicle localization	0.0186988	0.343318	--	55	gene24943|gene10985|gene25876|gene10276|gene12966|gene19614	6	gene10985	1	gene12966|gene24943|gene25876|gene10276|gene19614	5	http://amigo.geneontology.org/amigo/term/GO:0097480
GO:0043049	otic placode formation	0.0385382	0.343318	--	1	gene6922	1	--	0	gene6922	1	http://amigo.geneontology.org/amigo/term/GO:0043049
GO:0043044	ATP-dependent chromatin remodeling	0.0240608	0.343318	--	43	gene13273|gene3420|gene17697|gene10331|gene3911	5	gene10331|gene13273|gene17697|gene3911	4	gene3420	1	http://amigo.geneontology.org/amigo/term/GO:0043044
GO:1905610	regulation of mRNA cap binding	0.0385382	0.343318	--	1	gene12715	1	gene12715	1	--	0	http://amigo.geneontology.org/amigo/term/GO:1905610
GO:0097479	synaptic vesicle localization	0.0295742	0.343318	--	61	gene24943|gene10985|gene25876|gene10276|gene12966|gene19614	6	gene10985	1	gene12966|gene24943|gene25876|gene10276|gene19614	5	http://amigo.geneontology.org/amigo/term/GO:0097479
GO:0090119	vesicle-mediated cholesterol transport	0.0385382	0.343318	--	1	gene24943	1	--	0	gene24943	1	http://amigo.geneontology.org/amigo/term/GO:0090119
GO:0038133	ERBB2-ERBB3 signaling pathway	0.0385382	0.343318	--	1	gene1337	1	--	0	gene1337	1	http://amigo.geneontology.org/amigo/term/GO:0038133
GO:0040012	regulation of locomotion	0.0265559	0.343318	--	712	gene17640|gene24188|gene9909|gene25304|gene20121|gene14318|gene23337|gene16609|gene10214|gene9572|gene16584|gene7931|gene7587|gene2815|gene10593|gene1337|gene3095|gene21656|gene17458|gene16565|gene25189|gene22216|gene1651|gene13917|gene8955|gene23588|gene4021|gene4486|gene16633|gene10361|gene18582|gene21136|gene14577|gene25610|gene23140|gene20609|gene12560|gene21390	38	gene12560|gene4486|gene21656|gene3095|gene16584|gene21390|gene25610|gene23588	8	gene9909|gene16633|gene2815|gene23337|gene16565|gene8955|gene9572|gene10361|gene17640|gene14318|gene21136|gene4021|gene14577|gene20121|gene1337|gene23140|gene7931|gene10214|gene17458|gene25189|gene25304|gene16609|gene13917|gene22216|gene10593|gene18582|gene7587|gene20609|gene1651|gene24188	30	http://amigo.geneontology.org/amigo/term/GO:0040012
GO:0090131	mesenchyme migration	0.0273742	0.343318	--	7	gene9909|gene15917	2	--	0	gene15917|gene9909	2	http://amigo.geneontology.org/amigo/term/GO:0090131
GO:0010038	response to metal ion	0.0365316	0.343318	--	233	gene7308|gene3972|gene21710|gene15917|gene24943|gene18599|gene12141|gene15982|gene23140|gene8775|gene5819|gene19497|gene21861|gene7517|gene15641	15	gene19497|gene21861|gene18599|gene3972	4	gene15641|gene15917|gene21710|gene12141|gene8775|gene24943|gene23140|gene7517|gene5819|gene15982|gene7308	11	http://amigo.geneontology.org/amigo/term/GO:0010038
GO:0032466	negative regulation of cytokinesis	0.0355795	0.343318	GO:0071776	8	gene16486|gene19571	2	gene16486|gene19571	2	--	0	http://amigo.geneontology.org/amigo/term/GO:0032466
GO:0097194	execution phase of apoptosis	0.025879	0.343318	--	17	gene25531|gene3420|gene17110	3	gene25531|gene17110	2	gene3420	1	http://amigo.geneontology.org/amigo/term/GO:0097194
GO:0023061	signal release	0.0211642	0.343318	--	106	gene24943|gene4458|gene12560|gene12966|gene19039|gene20424|gene10276|gene25876|gene19614	9	gene4458|gene20424|gene12560	3	gene10276|gene19039|gene19614|gene25876|gene24943|gene12966	6	http://amigo.geneontology.org/amigo/term/GO:0023061
GO:0032494	response to peptidoglycan	0.0273742	0.343318	--	7	gene2168|gene17663	2	gene17663	1	gene2168	1	http://amigo.geneontology.org/amigo/term/GO:0032494
GO:0014734	skeletal muscle hypertrophy	0.0385382	0.343318	--	1	gene1337	1	--	0	gene1337	1	http://amigo.geneontology.org/amigo/term/GO:0014734
GO:0010882	regulation of cardiac muscle contraction by calcium ion signaling	0.0355795	0.343318	--	8	gene25491|gene15982	2	--	0	gene25491|gene15982	2	http://amigo.geneontology.org/amigo/term/GO:0010882
GO:0010826	negative regulation of centrosome duplication	0.0355795	0.343318	--	8	gene11167|gene23347	2	gene11167|gene23347	2	--	0	http://amigo.geneontology.org/amigo/term/GO:0010826
GO:0010881	regulation of cardiac muscle contraction by regulation of the release of sequestered calcium ion	0.0273742	0.343318	--	7	gene25491|gene15982	2	--	0	gene25491|gene15982	2	http://amigo.geneontology.org/amigo/term/GO:0010881
GO:0001787	natural killer cell proliferation	0.0385382	0.343318	--	1	gene25304	1	--	0	gene25304	1	http://amigo.geneontology.org/amigo/term/GO:0001787
GO:0003012	muscle system process	0.018663	0.343318	--	139	gene15667|gene21710|gene1337|gene7980|gene21461|gene11363|gene8775|gene18461|gene22831|gene15982|gene7139	11	--	0	gene21461|gene18461|gene7980|gene22831|gene21710|gene8775|gene15667|gene11363|gene1337|gene7139|gene15982	11	http://amigo.geneontology.org/amigo/term/GO:0003012
GO:0097045	phosphatidylserine exposure on blood platelet	0.0385382	0.343318	--	1	gene2815	1	--	0	gene2815	1	http://amigo.geneontology.org/amigo/term/GO:0097045
GO:1903766	positive regulation of potassium ion export across plasma membrane	0.0385382	0.343318	--	1	gene2815	1	--	0	gene2815	1	http://amigo.geneontology.org/amigo/term/GO:1903766
GO:1904018	positive regulation of vasculature development	0.0185094	0.343318	--	121	gene19355|gene5631|gene8955|gene18539|gene25189|gene3366|gene16609|gene16633|gene19627|gene10361	10	gene18539|gene3366	2	gene8955|gene19355|gene5631|gene19627|gene16633|gene25189|gene16609|gene10361	8	http://amigo.geneontology.org/amigo/term/GO:1904018
GO:0090330	regulation of platelet aggregation	0.0301866	0.343318	--	18	gene19678|gene12560|gene6946	3	gene19678|gene12560	2	gene6946	1	http://amigo.geneontology.org/amigo/term/GO:0090330
GO:1905606	regulation of presynapse assembly	0.0348467	0.343318	--	19	gene22404|gene12715|gene26536	3	gene12715	1	gene26536|gene22404	2	http://amigo.geneontology.org/amigo/term/GO:1905606
GO:0098662	inorganic cation transmembrane transport	0.0294328	0.343318	--	328	gene2815|gene12300|gene21710|gene16148|gene9953|gene3752|gene13697|gene19789|gene22831|gene15982|gene20740|gene20822|gene6799|gene5620|gene17626|gene6166|gene19388|gene7517|gene4182|gene15641	20	gene13697|gene20822|gene3752	3	gene17626|gene5620|gene15641|gene22831|gene12300|gene21710|gene19789|gene20740|gene4182|gene19388|gene6166|gene9953|gene2815|gene7517|gene15982|gene16148|gene6799	17	http://amigo.geneontology.org/amigo/term/GO:0098662
GO:0098693	regulation of synaptic vesicle cycle	0.0269475	0.343318	--	93	gene3972|gene24943|gene6761|gene25876|gene20424|gene10276|gene12966|gene19614	8	gene20424|gene3972	2	gene10276|gene19614|gene25876|gene6761|gene24943|gene12966	6	http://amigo.geneontology.org/amigo/term/GO:0098693
GO:0032621	interleukin-18 production	0.0385382	0.343318	--	1	gene17663	1	gene17663	1	--	0	http://amigo.geneontology.org/amigo/term/GO:0032621
GO:0032874	positive regulation of stress-activated MAPK cascade	0.0275691	0.343318	--	111	gene2168|gene9328|gene25304|gene11600|gene6245|gene21656|gene16609|gene19039|gene3366	9	gene21656|gene3366	2	gene19039|gene9328|gene25304|gene11600|gene2168|gene6245|gene16609	7	http://amigo.geneontology.org/amigo/term/GO:0032874
GO:1904864	negative regulation of beta-catenin-TCF complex assembly	0.0385382	0.343318	--	1	gene12245	1	--	0	gene12245	1	http://amigo.geneontology.org/amigo/term/GO:1904864
GO:0002762	negative regulation of myeloid leukocyte differentiation	0.0368965	0.343318	--	33	gene6869|gene12560|gene13917|gene22073	4	gene6869|gene22073|gene12560	3	gene13917	1	http://amigo.geneontology.org/amigo/term/GO:0002762
GO:1905612	positive regulation of mRNA cap binding	0.0385382	0.343318	--	1	gene12715	1	gene12715	1	--	0	http://amigo.geneontology.org/amigo/term/GO:1905612
GO:0043588	skin development	0.0368965	0.343318	--	33	gene11626|gene17377|gene15873|gene22582	4	gene17377	1	gene15873|gene11626|gene22582	3	http://amigo.geneontology.org/amigo/term/GO:0043588
GO:0086068	Purkinje myocyte to ventricular cardiac muscle cell communication	0.0385382	0.343318	--	1	gene15982	1	--	0	gene15982	1	http://amigo.geneontology.org/amigo/term/GO:0086068
GO:0003300	cardiac muscle hypertrophy	0.0219264	0.343318	--	16	gene22831|gene8775|gene15982	3	--	0	gene8775|gene15982|gene22831	3	http://amigo.geneontology.org/amigo/term/GO:0003300
GO:0036465	synaptic vesicle recycling	0.02006	0.343318	--	6	gene24943|gene1113	2	--	0	gene24943|gene1113	2	http://amigo.geneontology.org/amigo/term/GO:0036465
GO:1903779	regulation of cardiac conduction	0.021447	0.343318	--	28	gene25491|gene19789|gene15982|gene7139	4	--	0	gene25491|gene19789|gene15982|gene7139	4	http://amigo.geneontology.org/amigo/term/GO:1903779
GO:0098904	regulation of AV node cell action potential	0.0385382	0.343318	--	1	gene15982	1	--	0	gene15982	1	http://amigo.geneontology.org/amigo/term/GO:0098904
GO:1904863	regulation of beta-catenin-TCF complex assembly	0.0385382	0.343318	--	1	gene12245	1	--	0	gene12245	1	http://amigo.geneontology.org/amigo/term/GO:1904863
GO:0038031	non-canonical Wnt signaling pathway via JNK cascade	0.0385382	0.343318	--	1	gene1337	1	--	0	gene1337	1	http://amigo.geneontology.org/amigo/term/GO:0038031
GO:0001570	vasculogenesis	0.033863	0.343318	--	47	gene9909|gene19355|gene18403|gene19039|gene10361	5	--	0	gene19355|gene18403|gene19039|gene9909|gene10361	5	http://amigo.geneontology.org/amigo/term/GO:0001570
GO:0003254	regulation of membrane depolarization	0.0241415	0.343318	--	29	gene1337|gene7517|gene21710|gene7308	4	--	0	gene7517|gene1337|gene7308|gene21710	4	http://amigo.geneontology.org/amigo/term/GO:0003254
GO:0043304	regulation of mast cell degranulation	0.0348467	0.343318	--	19	gene9909|gene12560|gene6946	3	gene12560	1	gene6946|gene9909	2	http://amigo.geneontology.org/amigo/term/GO:0043304
GO:0038092	nodal signaling pathway	0.0355795	0.343318	--	8	gene14577|gene1651	2	--	0	gene14577|gene1651	2	http://amigo.geneontology.org/amigo/term/GO:0038092
GO:1902803	regulation of synaptic vesicle transport	0.0387468	0.34427	--	65	gene3972|gene24943|gene6761|gene25876|gene12966|gene19614	6	gene3972	1	gene12966|gene24943|gene6761|gene25876|gene19614	5	http://amigo.geneontology.org/amigo/term/GO:1902803
GO:0007268	chemical synaptic transmission	0.039103	0.346131	--	215	gene11626|gene5620|gene19174|gene11530|gene7843|gene14926|gene22831|gene4552|gene11363|gene16443|gene19627|gene7517|gene15641|gene19614	14	--	0	gene19614|gene22831|gene5620|gene7843|gene19174|gene4552|gene11363|gene19627|gene11626|gene11530|gene7517|gene16443|gene15641|gene14926	14	http://amigo.geneontology.org/amigo/term/GO:0007268
GO:0098916	anterograde trans-synaptic signaling	0.039103	0.346131	--	215	gene11626|gene5620|gene19174|gene11530|gene7843|gene14926|gene22831|gene4552|gene11363|gene16443|gene19627|gene7517|gene15641|gene19614	14	--	0	gene19614|gene22831|gene5620|gene7843|gene19174|gene4552|gene11363|gene19627|gene11626|gene11530|gene7517|gene16443|gene15641|gene14926	14	http://amigo.geneontology.org/amigo/term/GO:0098916
GO:1904037	positive regulation of epithelial cell apoptotic process	0.0398551	0.348215	--	20	gene17458|gene2815|gene25610	3	gene25610	1	gene17458|gene2815	2	http://amigo.geneontology.org/amigo/term/GO:1904037
GO:0050853	B cell receptor signaling pathway	0.0395702	0.348215	--	49	gene9953|gene19079|gene2513|gene6946|gene12560	5	gene12560	1	gene19079|gene2513|gene9953|gene6946	4	http://amigo.geneontology.org/amigo/term/GO:0050853
GO:0051253	negative regulation of RNA metabolic process	0.0396819	0.348215	--	825	gene6357|gene8279|gene9909|gene10034|gene17074|gene8668|gene5404|gene1637|gene21861|gene6922|gene7308|gene12245|gene19906|gene9328|gene5628|gene13692|gene16486|gene7109|gene17458|gene16565|gene19571|gene21261|gene24026|gene24702|gene21492|gene9402|gene3878|gene129|gene1673|gene12120|gene3465|gene17157|gene3911|gene21838|gene14577|gene11794|gene15363|gene13449|gene787|gene17111|gene1387|gene3366	42	gene8668|gene5628|gene3878|gene24702|gene129|gene17074|gene6357|gene3366|gene19571|gene3911|gene1387|gene19906|gene21861|gene16486|gene9402|gene13449|gene5404|gene13692|gene10034|gene21261|gene1673|gene24026|gene8279|gene11794	24	gene17111|gene6922|gene787|gene12120|gene9328|gene14577|gene15363|gene3465|gene7109|gene12245|gene17157|gene21838|gene21492|gene9909|gene17458|gene16565|gene1637|gene7308	18	http://amigo.geneontology.org/amigo/term/GO:0051253
GO:0033006	regulation of mast cell activation involved in immune response	0.0398551	0.348215	--	20	gene9909|gene12560|gene6946	3	gene12560	1	gene6946|gene9909	2	http://amigo.geneontology.org/amigo/term/GO:0033006
GO:1903010	regulation of bone development	0.0398551	0.348215	--	20	gene374|gene489|gene935	3	gene489	1	gene935|gene374	2	http://amigo.geneontology.org/amigo/term/GO:1903010
GO:0042551	neuron maturation	0.0398551	0.348215	--	20	gene24026|gene1637|gene15151	3	gene24026	1	gene1637|gene15151	2	http://amigo.geneontology.org/amigo/term/GO:0042551
GO:0006336	DNA replication-independent nucleosome assembly	0.0398551	0.348215	--	20	gene11144|gene17697|gene10331	3	gene10331|gene17697|gene11144	3	--	0	http://amigo.geneontology.org/amigo/term/GO:0006336
GO:1903844	regulation of cellular response to transforming growth factor beta stimulus	0.0407817	0.355653	--	83	gene14577|gene21390|gene3940|gene3366|gene6973|gene4637|gene10361	7	gene21390|gene3366|gene3940	3	gene6973|gene10361|gene14577|gene4637	4	http://amigo.geneontology.org/amigo/term/GO:1903844
GO:0010522	regulation of calcium ion transport into cytosol	0.0412928	0.358124	--	66	gene9888|gene25491|gene12560|gene4021|gene15982|gene7139	6	gene12560	1	gene25491|gene15982|gene4021|gene9888|gene7139	5	http://amigo.geneontology.org/amigo/term/GO:0010522
GO:0031327	negative regulation of cellular biosynthetic process	0.0412429	0.358124	--	965	gene6357|gene8279|gene9909|gene10034|gene17074|gene8668|gene5404|gene1637|gene21861|gene22073|gene7778|gene7308|gene2918|gene12245|gene19906|gene9328|gene5628|gene13692|gene16486|gene7109|gene17458|gene16565|gene20603|gene17157|gene19571|gene21261|gene6922|gene24026|gene24702|gene21492|gene9402|gene3878|gene129|gene1673|gene3465|gene26208|gene21376|gene3911|gene21838|gene14577|gene11794|gene15363…	48	gene8668|gene5628|gene3878|gene24702|gene129|gene17074|gene6357|gene3366|gene19571|gene3911|gene1387|gene19906|gene21861|gene16486|gene9402|gene2918|gene13449|gene22073|gene5404|gene13692|gene10034|gene21261|gene1673|gene17783|gene24026|gene8279|gene11794|gene26208	28	gene17111|gene6922|gene787|gene20603|gene9328|gene14577|gene7778|gene3465|gene7109|gene12245|gene17157|gene21838|gene21492|gene9909|gene17458|gene16565|gene21376|gene15363|gene1637|gene7308	20	http://amigo.geneontology.org/amigo/term/GO:0031327
GO:0048513	animal organ development	0.0412646	0.358124	--	919	gene21706|gene19571|gene19174|gene9909|gene20121|gene22582|gene21724|gene21861|gene11167|gene6922|gene19906|gene23235|gene2051|gene7109|gene10361|gene11626|gene21390|gene6869|gene16565|gene19497|gene4439|gene19355|gene21492|gene9402|gene7868|gene15873|gene1300|gene7198|gene22853|gene5699|gene7843|gene14577|gene15417|gene22681|gene952|gene23347|gene22532|gene3366|gene17377|gene6973|gene18539|gene1…	46	gene6869|gene23347|gene18539|gene19906|gene21861|gene5699|gene21724|gene11167|gene17377|gene19497|gene22532|gene7198|gene21390|gene2051|gene9402|gene3366|gene19571|gene25093	18	gene23235|gene6973|gene7109|gene21492|gene22681|gene1300|gene16565|gene6922|gene7868|gene4439|gene7843|gene15873|gene11626|gene10361|gene155|gene19355|gene14577|gene22582|gene22853|gene10058|gene1337|gene20121|gene9909|gene952|gene935|gene19174|gene21706|gene15417	28	http://amigo.geneontology.org/amigo/term/GO:0048513
GO:0002768	immune response-regulating cell surface receptor signaling pathway	0.0414491	0.35882	--	177	gene2168|gene2513|gene19079|gene1780|gene18571|gene9953|gene12560|gene787|gene4021|gene1779|gene6946|gene22818	12	gene12560|gene18571	2	gene787|gene4021|gene19079|gene22818|gene2513|gene1780|gene9953|gene6946|gene1779|gene2168	10	http://amigo.geneontology.org/amigo/term/GO:0002768
GO:0001701	in utero embryonic development	0.042325	0.365731	--	120	gene21261|gene21492|gene23347|gene9909|gene11845|gene17377|gene10361|gene18403|gene19614	9	gene23347|gene17377|gene11845|gene21261	4	gene19614|gene18403|gene9909|gene21492|gene10361	5	http://amigo.geneontology.org/amigo/term/GO:0001701
GO:0008361	regulation of cell size	0.0426299	0.366353	--	50	gene16584|gene2815|gene24147|gene1085|gene24026	5	gene16584|gene24026|gene1085|gene24147	4	gene2815	1	http://amigo.geneontology.org/amigo/term/GO:0008361
GO:0007267	cell-cell signaling	0.0426111	0.366353	--	342	gene15982|gene6357|gene7517|gene5620|gene19174|gene129|gene11530|gene7843|gene14926|gene22831|gene19614|gene4552|gene11363|gene16633|gene16443|gene19627|gene11626|gene935|gene15641|gene7139	20	gene129|gene6357	2	gene15641|gene19614|gene22831|gene5620|gene7843|gene19174|gene4552|gene11363|gene19627|gene935|gene16633|gene7139|gene11626|gene11530|gene7517|gene16443|gene15982|gene14926	18	http://amigo.geneontology.org/amigo/term/GO:0007267
GO:0055080	cation homeostasis	0.0425617	0.366353	--	493	gene2362|gene19789|gene23140|gene22831|gene3807|gene7308|gene5620|gene20850|gene9953|gene13697|gene20740|gene15982|gene24702|gene11649|gene12141|gene21930|gene22627|gene4021|gene6166|gene7922|gene188|gene16148|gene3752|gene25491|gene10589|gene19627|gene15641	27	gene24702|gene3752|gene21930|gene10589|gene13697|gene20850|gene3807	7	gene2362|gene11649|gene15641|gene4021|gene22831|gene22627|gene12141|gene19789|gene20740|gene188|gene19627|gene25491|gene6166|gene9953|gene23140|gene7922|gene15982|gene16148|gene5620|gene7308	20	http://amigo.geneontology.org/amigo/term/GO:0055080
GO:0015698	inorganic anion transport	0.0430778	0.367844	--	84	gene14956|gene2815|gene24147|gene19523|gene11603|gene23140|gene188	7	gene24147	1	gene11603|gene19523|gene188|gene23140|gene2815|gene14956	6	http://amigo.geneontology.org/amigo/term/GO:0015698
GO:0043931	ossification involved in bone maturation	0.0445967	0.367844	--	9	gene11705|gene14318	2	--	0	gene14318|gene11705	2	http://amigo.geneontology.org/amigo/term/GO:0043931
GO:0021517	ventral spinal cord development	0.0445967	0.367844	--	9	gene21492|gene155	2	--	0	gene155|gene21492	2	http://amigo.geneontology.org/amigo/term/GO:0021517
GO:0016055	Wnt signaling pathway	0.0440232	0.367844	GO:0007222	239	gene13429|gene12245|gene14612|gene13449|gene18467|gene1337|gene3940|gene9953|gene19039|gene25307|gene25377|gene16900|gene20452|gene15982|gene22216	15	gene14612|gene18467|gene25307|gene3940|gene13449	5	gene13429|gene9953|gene20452|gene22216|gene12245|gene16900|gene1337|gene19039|gene25377|gene15982	10	http://amigo.geneontology.org/amigo/term/GO:0016055
GO:0051177	meiotic sister chromatid cohesion	0.0445967	0.367844	--	9	gene7161|gene17676	2	gene17676	1	gene7161	1	http://amigo.geneontology.org/amigo/term/GO:0051177
GO:0045161	neuronal ion channel clustering	0.0445967	0.367844	--	9	gene1337|gene16114	2	--	0	gene1337|gene16114	2	http://amigo.geneontology.org/amigo/term/GO:0045161
GO:1902287	semaphorin-plexin signaling pathway involved in axon guidance	0.0445967	0.367844	--	9	gene14318|gene18582	2	--	0	gene14318|gene18582	2	http://amigo.geneontology.org/amigo/term/GO:1902287
GO:0019725	cellular homeostasis	0.0437254	0.367844	--	605	gene24147|gene1085|gene2362|gene19789|gene23140|gene22831|gene3807|gene7308|gene2815|gene5620|gene9953|gene13697|gene20740|gene17458|gene15982|gene24702|gene11649|gene12141|gene21930|gene22627|gene4021|gene6166|gene7922|gene16148|gene3752|gene25491|gene10589|gene25711|gene6799|gene19627|gene15641|gene7139	32	gene24702|gene3752|gene21930|gene24147|gene10589|gene13697|gene1085|gene3807	8	gene22627|gene12141|gene5620|gene9953|gene7922|gene16148|gene25491|gene22831|gene19627|gene6166|gene15641|gene11649|gene4021|gene23140|gene7139|gene17458|gene15982|gene2362|gene19789|gene20740|gene25711|gene7308|gene6799|gene2815	24	http://amigo.geneontology.org/amigo/term/GO:0019725
GO:1902306	negative regulation of sodium ion transmembrane transport	0.0445967	0.367844	--	9	gene7308|gene8739	2	--	0	gene8739|gene7308	2	http://amigo.geneontology.org/amigo/term/GO:1902306
GO:0045198	establishment of epithelial cell apical/basal polarity	0.0445967	0.367844	--	9	gene9909|gene22923	2	--	0	gene22923|gene9909	2	http://amigo.geneontology.org/amigo/term/GO:0045198
GO:0048705	skeletal system morphogenesis	0.0430778	0.367844	--	84	gene23186|gene489|gene2051|gene15363|gene21718|gene21861|gene10361	7	gene489|gene21861|gene2051|gene23186|gene21718	5	gene15363|gene10361	2	http://amigo.geneontology.org/amigo/term/GO:0048705
GO:0030177	positive regulation of Wnt signaling pathway	0.0431947	0.367844	GO:0045811	102	gene9328|gene12245|gene25307|gene22555|gene10058|gene16633|gene25189|gene22216	8	gene22555|gene25307	2	gene22216|gene9328|gene12245|gene10058|gene16633|gene25189	6	http://amigo.geneontology.org/amigo/term/GO:0030177
GO:0031630	regulation of synaptic vesicle fusion to presynaptic active zone membrane	0.0445967	0.367844	--	9	gene24943|gene25876	2	--	0	gene24943|gene25876	2	http://amigo.geneontology.org/amigo/term/GO:0031630
GO:0071677	positive regulation of mononuclear cell migration	0.0445967	0.367844	--	9	gene2815|gene20609	2	--	0	gene2815|gene20609	2	http://amigo.geneontology.org/amigo/term/GO:0071677
GO:0046676	negative regulation of insulin secretion	0.0444792	0.367844	--	35	gene6799|gene6761|gene1651|gene9402	4	gene9402	1	gene6799|gene6761|gene1651	3	http://amigo.geneontology.org/amigo/term/GO:0046676
GO:0001886	endothelial cell morphogenesis	0.0445967	0.367844	--	9	gene23140|gene25610	2	gene25610	1	gene23140	1	http://amigo.geneontology.org/amigo/term/GO:0001886
GO:0098660	inorganic ion transmembrane transport	0.0433949	0.367844	--	364	gene2815|gene5620|gene21710|gene16148|gene9953|gene3752|gene13697|gene19789|gene22831|gene15982|gene20740|gene20822|gene6799|gene17626|gene19388|gene6166|gene12300|gene24147|gene7517|gene4182|gene15641	21	gene13697|gene20822|gene3752|gene24147	4	gene17626|gene15641|gene12300|gene22831|gene21710|gene19789|gene20740|gene4182|gene19388|gene6799|gene6166|gene9953|gene2815|gene7517|gene15982|gene16148|gene5620	17	http://amigo.geneontology.org/amigo/term/GO:0098660
GO:2000047	regulation of cell-cell adhesion mediated by cadherin	0.0445967	0.367844	--	9	gene7868|gene6357	2	gene6357	1	gene7868	1	http://amigo.geneontology.org/amigo/term/GO:2000047
GO:0032823	regulation of natural killer cell differentiation	0.0445967	0.367844	--	9	gene17157|gene6245	2	--	0	gene6245|gene17157	2	http://amigo.geneontology.org/amigo/term/GO:0032823
GO:0045647	negative regulation of erythrocyte differentiation	0.0445967	0.367844	--	9	gene13449|gene6869	2	gene6869|gene13449	2	--	0	http://amigo.geneontology.org/amigo/term/GO:0045647
GO:0035372	protein localization to microtubule	0.0445967	0.367844	--	9	gene11600|gene11358	2	--	0	gene11600|gene11358	2	http://amigo.geneontology.org/amigo/term/GO:0035372
GO:0035988	chondrocyte proliferation	0.0445967	0.367844	--	9	gene935|gene17478	2	--	0	gene935|gene17478	2	http://amigo.geneontology.org/amigo/term/GO:0035988
GO:2001028	positive regulation of endothelial cell chemotaxis	0.0445967	0.367844	--	9	gene25189|gene16633	2	--	0	gene16633|gene25189	2	http://amigo.geneontology.org/amigo/term/GO:2001028
GO:0007165	signal transduction	0.0448166	0.369013	GO:0023033	3164	gene21706|gene3823|gene12710|gene25139|gene6357|gene16609|gene19039|gene16443|gene7931|gene23521|gene17458|gene16565|gene3253|gene9991|gene25352|gene9149|gene12141|gene11600|gene19238|gene22627|gene16900|gene10361|gene21136|gene2168|gene15000|gene6245|gene15982|gene14926|gene12560|gene17111|gene19627|gene23984|gene15641|gene23210|gene24188|gene9909|gene18599|gene4637|gene12163|gene18112|gene16584…	139	gene12163|gene18539|gene3878|gene25139|gene25352|gene20424|gene24147|gene16584|gene21390|gene6357|gene24702|gene3366|gene18571|gene3911|gene3752|gene18112|gene18599|gene12216|gene22555|gene713|gene9396|gene21718|gene12560|gene9402|gene19940|gene23540|gene18467|gene16530|gene8735|gene23521|gene22073|gene3940|gene13697|gene10034|gene25307|gene14612|gene9384|gene15000|gene9653|gene9991|gene13449|gen…	44	gene787|gene5620|gene6946|gene25377|gene16565|gene15982|gene14926|gene5631|gene22923|gene15641|gene13429|gene14318|gene20452|gene22831|gene19355|gene8775|gene16579|gene3681|gene3253|gene18582|gene9307|gene1779|gene25711|gene687|gene22681|gene12532|gene1780|gene9953|gene17111|gene25491|gene7843|gene9149|gene16900|gene12628|gene11113|gene22818|gene7778|gene10058|gene7931|gene17458|gene3823|gene2362…	95	http://amigo.geneontology.org/amigo/term/GO:0007165
GO:0060048	cardiac muscle contraction	0.0452063	0.370283	--	21	gene8775|gene21710|gene15982	3	--	0	gene8775|gene15982|gene21710	3	http://amigo.geneontology.org/amigo/term/GO:0060048
GO:0099174	regulation of presynapse organization	0.0452063	0.370283	--	21	gene22404|gene12715|gene26536	3	gene12715	1	gene26536|gene22404	2	http://amigo.geneontology.org/amigo/term/GO:0099174
GO:0033363	secretory granule organization	0.0452063	0.370283	--	21	gene19678|gene21221|gene17697	3	gene21221|gene19678|gene17697	3	--	0	http://amigo.geneontology.org/amigo/term/GO:0033363
GO:0048878	chemical homeostasis	0.045427	0.371447	--	765	gene24630|gene6357|gene2362|gene19789|gene6761|gene23140|gene22831|gene3807|gene7308|gene7922|gene5620|gene20850|gene9953|gene1337|gene13697|gene10985|gene20740|gene17458|gene3681|gene15982|gene24702|gene21710|gene11649|gene12141|gene16652|gene21930|gene22627|gene4021|gene6166|gene7517|gene188|gene16148|gene3752|gene25491|gene10589|gene25711|gene6799|gene19627|gene15641	39	gene24702|gene3752|gene16652|gene21930|gene10589|gene10985|gene13697|gene20850|gene6357|gene24630|gene3807	11	gene22627|gene12141|gene5620|gene6761|gene9953|gene7922|gene7517|gene16148|gene25491|gene22831|gene21710|gene19627|gene6166|gene15641|gene11649|gene4021|gene1337|gene23140|gene17458|gene15982|gene3681|gene2362|gene19789|gene20740|gene188|gene25711|gene6799|gene7308	28	http://amigo.geneontology.org/amigo/term/GO:0048878
GO:0070302	regulation of stress-activated protein kinase signaling cascade	0.0455546	0.371845	--	160	gene2168|gene12245|gene9328|gene25304|gene11600|gene6245|gene21656|gene12560|gene19039|gene16609|gene3366	11	gene21656|gene3366|gene12560	3	gene19039|gene9328|gene25304|gene11600|gene12245|gene2168|gene6245|gene16609	8	http://amigo.geneontology.org/amigo/term/GO:0070302
GO:0009791	post-embryonic development	0.0458281	0.372788	--	51	gene14063|gene19789|gene17157|gene1637|gene21718	5	gene14063|gene21718	2	gene19789|gene1637|gene17157	3	http://amigo.geneontology.org/amigo/term/GO:0009791
GO:1904035	regulation of epithelial cell apoptotic process	0.0458281	0.372788	--	51	gene17458|gene2815|gene25610|gene25189|gene16633	5	gene25610	1	gene17458|gene25189|gene2815|gene16633	4	http://amigo.geneontology.org/amigo/term/GO:1904035
GO:0090092	regulation of transmembrane receptor protein serine/threonine kinase signaling pathway	0.0461095	0.374405	--	180	gene14577|gene24702|gene13429|gene21390|gene3940|gene15873|gene4276|gene3366|gene6973|gene4637|gene21013|gene10361	12	gene24702|gene21013|gene21390|gene3366|gene3940	5	gene13429|gene6973|gene14577|gene15873|gene4276|gene4637|gene10361	7	http://amigo.geneontology.org/amigo/term/GO:0090092
GO:0050808	synapse organization	0.0461856	0.374405	--	141	gene3460|gene7980|gene14318|gene22237|gene3752|gene15151|gene21942|gene7922|gene21127|gene20816	10	gene3752	1	gene20816|gene14318|gene7980|gene22237|gene3460|gene21127|gene7922|gene15151|gene21942	9	http://amigo.geneontology.org/amigo/term/GO:0050808
GO:0045055	regulated exocytosis	0.0472537	0.382406	--	262	gene14740|gene24630|gene2815|gene24943|gene1673|gene6245|gene18571|gene26276|gene12560|gene12966|gene20424|gene8775|gene10276|gene20609|gene25876|gene19614	16	gene1673|gene26276|gene20424|gene24630|gene12560|gene18571	6	gene10276|gene19614|gene12966|gene8775|gene20609|gene24943|gene14740|gene2815|gene6245|gene25876	10	http://amigo.geneontology.org/amigo/term/GO:0045055
GO:0006874	cellular calcium ion homeostasis	0.0475194	0.383898	--	304	gene25491|gene5620|gene2362|gene9953|gene11649|gene13697|gene12141|gene19789|gene22831|gene15982|gene20740|gene22627|gene4021|gene6166|gene19627|gene7922|gene15641|gene21930	18	gene13697|gene21930	2	gene2362|gene25491|gene15641|gene4021|gene22831|gene22627|gene12141|gene5620|gene20740|gene19627|gene6166|gene9953|gene7922|gene15982|gene19789|gene11649	16	http://amigo.geneontology.org/amigo/term/GO:0006874
GO:0098771	inorganic ion homeostasis	0.0481236	0.388115	--	499	gene2362|gene19789|gene23140|gene22831|gene3807|gene7308|gene5620|gene20850|gene9953|gene13697|gene20740|gene15982|gene24702|gene11649|gene12141|gene21930|gene22627|gene4021|gene6166|gene7922|gene188|gene16148|gene3752|gene25491|gene10589|gene19627|gene15641	27	gene24702|gene3752|gene21930|gene10589|gene13697|gene20850|gene3807	7	gene2362|gene11649|gene15641|gene4021|gene22831|gene22627|gene12141|gene19789|gene20740|gene188|gene19627|gene25491|gene6166|gene9953|gene23140|gene7922|gene15982|gene16148|gene5620|gene7308	20	http://amigo.geneontology.org/amigo/term/GO:0098771
GO:0099177	regulation of trans-synaptic signaling	0.048573	0.389741	--	326	gene7922|gene3972|gene23347|gene9888|gene4458|gene7843|gene6761|gene6166|gene24943|gene6799|gene25876|gene14311|gene16443|gene4639|gene22555|gene10276|gene15641|gene12966|gene19614	19	gene23347|gene4458|gene3972|gene22555	4	gene10276|gene6761|gene19614|gene9888|gene12966|gene6799|gene7843|gene6166|gene24943|gene7922|gene4639|gene16443|gene15641|gene25876|gene14311	15	http://amigo.geneontology.org/amigo/term/GO:0099177
GO:0050804	modulation of chemical synaptic transmission	0.048573	0.389741	--	326	gene7922|gene3972|gene23347|gene9888|gene4458|gene7843|gene6761|gene6166|gene24943|gene6799|gene25876|gene14311|gene16443|gene4639|gene22555|gene10276|gene15641|gene12966|gene19614	19	gene23347|gene4458|gene3972|gene22555	4	gene10276|gene6761|gene19614|gene9888|gene12966|gene6799|gene7843|gene6166|gene24943|gene7922|gene4639|gene16443|gene15641|gene25876|gene14311	15	http://amigo.geneontology.org/amigo/term/GO:0050804
GO:0002886	regulation of myeloid leukocyte mediated immunity	0.0485731	0.389741	--	36	gene9909|gene12560|gene6946|gene13692	4	gene13692|gene12560	2	gene6946|gene9909	2	http://amigo.geneontology.org/amigo/term/GO:0002886
GO:0007610	behavior	0.0486779	0.389919	GO:0044708	412	gene12715|gene2362|gene15151|gene21942|gene22831|gene4639|gene16584|gene5620|gene11626|gene9991|gene1637|gene7460|gene6166|gene7922|gene7843|gene16044|gene3972|gene23347|gene9888|gene15641|gene17111|gene19614|gene3366	23	gene23347|gene12715|gene3972|gene16044|gene16584|gene9991|gene3366	7	gene2362|gene7843|gene9888|gene22831|gene5620|gene15151|gene19614|gene6166|gene7922|gene11626|gene4639|gene21942|gene15641|gene7460|gene1637|gene17111	16	http://amigo.geneontology.org/amigo/term/GO:0007610
GO:0048468	cell development	0.0488072	0.390292	--	544	gene15917|gene20121|gene17157|gene21461|gene18112|gene24475|gene6922|gene21390|gene9307|gene22237|gene10168|gene19678|gene6681|gene24026|gene21492|gene129|gene21221|gene20646|gene8775|gene4023|gene11013|gene23082|gene15667|gene2513|gene3068|gene10589|gene12560|gene4021|gene935	29	gene18112|gene12560|gene3068|gene129|gene10589|gene24026|gene21390|gene23082|gene11013|gene19678|gene20646|gene21221	12	gene21461|gene6922|gene4023|gene15917|gene22237|gene15667|gene6681|gene8775|gene20121|gene17157|gene9307|gene10168|gene21492|gene935|gene4021|gene24475|gene2513	17	http://amigo.geneontology.org/amigo/term/GO:0048468
GO:0001938	positive regulation of endothelial cell proliferation	0.0491655	0.392492	--	52	gene22831|gene8955|gene25189|gene19174|gene16633	5	--	0	gene16633|gene8955|gene25189|gene19174|gene22831	5	http://amigo.geneontology.org/amigo/term/GO:0001938
GO:0009749	response to glucose	0.0504603	0.40147	--	87	gene1651|gene9402|gene17458|gene6799|gene16565|gene10276|gene10361	7	gene9402	1	gene10276|gene6799|gene17458|gene16565|gene1651|gene10361	6	http://amigo.geneontology.org/amigo/term/GO:0009749
GO:0055001	muscle cell development	0.0504603	0.40147	--	87	gene6922|gene15667|gene24026|gene2513|gene15917|gene21461|gene8775	7	gene24026	1	gene21461|gene6922|gene15917|gene15667|gene8775|gene2513	6	http://amigo.geneontology.org/amigo/term/GO:0055001
GO:0001666	response to hypoxia	0.0508592	0.403556	--	163	gene7587|gene15982|gene14577|gene1637|gene19789|gene10361|gene17458|gene6166|gene19627|gene3366|gene7139	11	gene3366	1	gene19789|gene14577|gene7587|gene19627|gene6166|gene7139|gene17458|gene15982|gene1637|gene10361	10	http://amigo.geneontology.org/amigo/term/GO:0001666
GO:0070076	histone lysine demethylation	0.0508936	0.403556	--	22	gene24014|gene24026|gene19504	3	gene24026|gene19504	2	gene24014	1	http://amigo.geneontology.org/amigo/term/GO:0070076
GO:0032877	positive regulation of DNA endoreduplication	0.0755937	0.404989	--	2	gene19571	1	gene19571	1	--	0	http://amigo.geneontology.org/amigo/term/GO:0032877
GO:0050854	regulation of antigen receptor-mediated signaling pathway	0.0720243	0.404989	--	41	gene4021|gene12560|gene20609|gene14740	4	gene12560	1	gene14740|gene4021|gene20609	3	http://amigo.geneontology.org/amigo/term/GO:0050854
GO:0050818	regulation of coagulation	0.0600148	0.404989	--	55	gene19678|gene24702|gene2815|gene12560|gene6946	5	gene24702|gene19678|gene12560	3	gene6946|gene2815	2	http://amigo.geneontology.org/amigo/term/GO:0050818
GO:0007091	metaphase/anaphase transition of mitotic cell cycle	0.0755937	0.404989	--	2	gene17676	1	gene17676	1	--	0	http://amigo.geneontology.org/amigo/term/GO:0007091
GO:0040007	growth	0.0621449	0.404989	GO:0048590	251	gene21492|gene23347|gene3752|gene9328|gene16034|gene2051|gene23140|gene17458|gene21683|gene21942|gene3253|gene935|gene10361|gene18403|gene19614	15	gene23347|gene3752|gene21683|gene2051	4	gene19614|gene9328|gene16034|gene21492|gene23140|gene21942|gene17458|gene3253|gene18403|gene935|gene10361	11	http://amigo.geneontology.org/amigo/term/GO:0040007
GO:0050925	negative regulation of negative chemotaxis	0.0755937	0.404989	--	2	gene20121	1	--	0	gene20121	1	http://amigo.geneontology.org/amigo/term/GO:0050925
GO:0032875	regulation of DNA endoreduplication	0.0543511	0.404989	--	10	gene26208|gene19571	2	gene26208|gene19571	2	--	0	http://amigo.geneontology.org/amigo/term/GO:0032875
GO:0007187	G protein-coupled receptor signaling pathway, coupled to cyclic nucleotide second messenger	0.062682	0.404989	--	169	gene10724|gene25352|gene5620|gene19238|gene2362|gene22831|gene14926|gene25377|gene15261|gene16443|gene7843	11	gene25352	1	gene2362|gene19238|gene16443|gene22831|gene14926|gene7843|gene10724|gene15261|gene25377|gene5620	10	http://amigo.geneontology.org/amigo/term/GO:0007187
GO:2000349	negative regulation of CD40 signaling pathway	0.0755937	0.404989	--	2	gene25304	1	--	0	gene25304	1	http://amigo.geneontology.org/amigo/term/GO:2000349
GO:0015671	oxygen transport	0.0755937	0.404989	--	2	gene7587	1	--	0	gene7587	1	http://amigo.geneontology.org/amigo/term/GO:0015671
GO:0050715	positive regulation of cytokine secretion	0.0689186	0.404989	--	75	gene2168|gene25304|gene6245|gene13692|gene22831|gene17663	6	gene17663|gene13692	2	gene2168|gene6245|gene25304|gene22831	4	http://amigo.geneontology.org/amigo/term/GO:0050715
GO:0030838	positive regulation of actin filament polymerization	0.0654256	0.404989	--	74	gene17640|gene9307|gene244|gene18461|gene23210|gene11833	6	gene23210|gene244	2	gene17640|gene9307|gene18461|gene11833	4	http://amigo.geneontology.org/amigo/term/GO:0030838
GO:0032612	interleukin-1 production	0.0755937	0.404989	--	2	gene17663	1	gene17663	1	--	0	http://amigo.geneontology.org/amigo/term/GO:0032612
GO:0032611	interleukin-1 beta production	0.0755937	0.404989	--	2	gene17663	1	gene17663	1	--	0	http://amigo.geneontology.org/amigo/term/GO:0032611
GO:0050771	negative regulation of axonogenesis	0.0639101	0.404989	--	56	gene21013|gene16584|gene4021|gene25189|gene16633	5	gene16584|gene21013	2	gene16633|gene25189|gene4021	3	http://amigo.geneontology.org/amigo/term/GO:0050771
GO:0007062	sister chromatid cohesion	0.0573621	0.404989	--	38	gene2320|gene7161|gene17676|gene26208	4	gene26208|gene17676	2	gene7161|gene2320	2	http://amigo.geneontology.org/amigo/term/GO:0007062
GO:2001288	positive regulation of caveolin-mediated endocytosis	0.0755937	0.404989	--	2	gene7308	1	--	0	gene7308	1	http://amigo.geneontology.org/amigo/term/GO:2001288
GO:0033031	positive regulation of neutrophil apoptotic process	0.0755937	0.404989	--	2	gene24188	1	--	0	gene24188	1	http://amigo.geneontology.org/amigo/term/GO:0033031
GO:0050670	regulation of lymphocyte proliferation	0.0592604	0.404989	--	128	gene2168|gene2513|gene25304|gene20609|gene12560|gene22073|gene935|gene10361|gene6946	9	gene22073|gene12560	2	gene2513|gene20609|gene6946|gene2168|gene25304|gene935|gene10361	7	http://amigo.geneontology.org/amigo/term/GO:0050670
GO:0032330	regulation of chondrocyte differentiation	0.0669426	0.404989	--	40	gene22681|gene935|gene21492|gene489	4	gene489	1	gene22681|gene21492|gene935	3	http://amigo.geneontology.org/amigo/term/GO:0032330
GO:0033058	directional locomotion	0.0755937	0.404989	--	2	gene15641	1	--	0	gene15641	1	http://amigo.geneontology.org/amigo/term/GO:0033058
GO:2000147	positive regulation of cell motility	0.0600363	0.404989	--	378	gene25189|gene17640|gene24188|gene9909|gene1337|gene25304|gene25610|gene21656|gene20609|gene21390|gene23337|gene2815|gene12560|gene4486|gene16633|gene16609|gene16584|gene21136|gene10361|gene8955|gene7931	21	gene25610|gene4486|gene21656|gene16584|gene21390|gene12560	6	gene17640|gene8955|gene21136|gene7931|gene10361|gene20609|gene16633|gene1337|gene24188|gene9909|gene23337|gene25189|gene25304|gene16609|gene2815	15	http://amigo.geneontology.org/amigo/term/GO:2000147
GO:0032801	receptor catabolic process	0.0757959	0.404989	--	12	gene14612|gene11904	2	gene14612	1	gene11904	1	http://amigo.geneontology.org/amigo/term/GO:0032801
GO:0033003	regulation of mast cell activation	0.0698916	0.404989	--	25	gene9909|gene12560|gene6946	3	gene12560	1	gene6946|gene9909	2	http://amigo.geneontology.org/amigo/term/GO:0033003
GO:0007215	glutamate receptor signaling pathway	0.0720243	0.404989	--	41	gene16443|gene7778|gene6799|gene15641	4	--	0	gene6799|gene16443|gene15641|gene7778	4	http://amigo.geneontology.org/amigo/term/GO:0007215
GO:0032963	collagen metabolic process	0.0720243	0.404989	--	41	gene5096|gene24702|gene12980|gene19678	4	gene24702|gene19678	2	gene5096|gene12980	2	http://amigo.geneontology.org/amigo/term/GO:0032963
GO:0032273	positive regulation of protein polymerization	0.0738571	0.404989	--	95	gene17640|gene9307|gene244|gene18461|gene23210|gene16044|gene11833	7	gene16044|gene23210|gene244	3	gene17640|gene9307|gene18461|gene11833	4	http://amigo.geneontology.org/amigo/term/GO:0032273
GO:0032944	regulation of mononuclear cell proliferation	0.0616436	0.404989	--	129	gene2168|gene2513|gene25304|gene20609|gene12560|gene22073|gene935|gene10361|gene6946	9	gene22073|gene12560	2	gene2513|gene20609|gene6946|gene2168|gene25304|gene935|gene10361	7	http://amigo.geneontology.org/amigo/term/GO:0032944
GO:0032386	regulation of intracellular transport	0.0526836	0.404989	--	308	gene3068|gene3972|gene9402|gene6761|gene9909|gene10276|gene24943|gene9307|gene26276|gene17318|gene25876|gene12560|gene6946|gene17111|gene6799|gene21658|gene12966|gene19614	18	gene21658|gene3972|gene26276|gene3068|gene12560|gene9402|gene17318	7	gene10276|gene19614|gene12966|gene6799|gene6761|gene9307|gene24943|gene6946|gene17111|gene9909|gene25876	11	http://amigo.geneontology.org/amigo/term/GO:0032386
GO:2000134	negative regulation of G1/S transition of mitotic cell cycle	0.0525154	0.404989	--	70	gene16530|gene12245|gene16500|gene10034|gene5628|gene9653	6	gene10034|gene5628|gene9653|gene16530	4	gene16500|gene12245	2	http://amigo.geneontology.org/amigo/term/GO:2000134
GO:0044089	positive regulation of cellular component biogenesis	0.0578858	0.404989	--	420	gene12715|gene19117|gene26536|gene17640|gene10034|gene17074|gene17668|gene21942|gene1766|gene22404|gene1337|gene9307|gene13692|gene11626|gene23210|gene19794|gene244|gene18461|gene7922|gene9866|gene16044|gene11833|gene15978	23	gene12715|gene16044|gene17074|gene23210|gene13692|gene10034|gene15978|gene9866|gene244	9	gene17640|gene19794|gene18461|gene19117|gene9307|gene26536|gene17668|gene1337|gene7922|gene11626|gene21942|gene1766|gene22404|gene11833	14	http://amigo.geneontology.org/amigo/term/GO:0044089
GO:0048769	sarcomerogenesis	0.0755937	0.404989	--	2	gene8775	1	--	0	gene8775	1	http://amigo.geneontology.org/amigo/term/GO:0048769
GO:0042441	eye pigment metabolic process	0.0755937	0.404989	--	2	gene10985	1	gene10985	1	--	0	http://amigo.geneontology.org/amigo/term/GO:0042441
GO:0009313	oligosaccharide catabolic process	0.0543511	0.404989	GO:0051689	10	gene4371|gene22072	2	gene22072|gene4371	2	--	0	http://amigo.geneontology.org/amigo/term/GO:0009313
GO:0042355	L-fucose catabolic process	0.0755937	0.404989	--	2	gene10793	1	--	0	gene10793	1	http://amigo.geneontology.org/amigo/term/GO:0042355
GO:0042354	L-fucose metabolic process	0.0755937	0.404989	--	2	gene10793	1	--	0	gene10793	1	http://amigo.geneontology.org/amigo/term/GO:0042354
GO:0042335	cuticle development	0.0755937	0.404989	--	2	gene24630	1	gene24630	1	--	0	http://amigo.geneontology.org/amigo/term/GO:0042335
GO:0045664	regulation of neuron differentiation	0.0526635	0.404989	--	548	gene18582|gene12715|gene19117|gene20121|gene6357|gene22112|gene19039|gene16584|gene7308|gene9328|gene3095|gene13692|gene10724|gene20740|gene17458|gene16565|gene25189|gene22216|gene24026|gene21492|gene4021|gene16633|gene21013|gene11013|gene12966|gene14318|gene12560|gene23235|gene8739	29	gene24026|gene12715|gene3095|gene16584|gene6357|gene13692|gene12560|gene11013|gene21013	9	gene22216|gene25189|gene19039|gene4021|gene9328|gene19117|gene8739|gene20740|gene18582|gene20121|gene23235|gene16633|gene10724|gene14318|gene21492|gene22112|gene17458|gene16565|gene12966|gene7308	20	http://amigo.geneontology.org/amigo/term/GO:0045664
GO:0014854	response to inactivity	0.0757959	0.404989	--	12	gene21710|gene13898	2	--	0	gene13898|gene21710	2	http://amigo.geneontology.org/amigo/term/GO:0014854
GO:0014870	response to muscle inactivity	0.0757959	0.404989	--	12	gene21710|gene13898	2	--	0	gene13898|gene21710	2	http://amigo.geneontology.org/amigo/term/GO:0014870
GO:0038107	nodal signaling pathway involved in determination of left/right asymmetry	0.0755937	0.404989	--	2	gene14577	1	--	0	gene14577	1	http://amigo.geneontology.org/amigo/term/GO:0038107
GO:2000563	positive regulation of CD4-positive, alpha-beta T cell proliferation	0.0755937	0.404989	--	2	gene10361	1	--	0	gene10361	1	http://amigo.geneontology.org/amigo/term/GO:2000563
GO:0038018	Wnt receptor catabolic process	0.0755937	0.404989	--	2	gene14612	1	gene14612	1	--	0	http://amigo.geneontology.org/amigo/term/GO:0038018
GO:0036466	synaptic vesicle recycling via endosome	0.0755937	0.404989	GO:0099090	2	gene1113	1	--	0	gene1113	1	http://amigo.geneontology.org/amigo/term/GO:0036466
GO:0008214	protein dealkylation	0.0698916	0.404989	--	25	gene24014|gene24026|gene19504	3	gene24026|gene19504	2	gene24014	1	http://amigo.geneontology.org/amigo/term/GO:0008214
GO:0018101	protein citrullination	0.0755937	0.404989	--	2	gene14946	1	--	0	gene14946	1	http://amigo.geneontology.org/amigo/term/GO:0018101
GO:0045934	negative regulation of nucleobase-containing compound metabolic process	0.0657492	0.404989	--	928	gene6357|gene8279|gene9909|gene10034|gene17074|gene8668|gene6764|gene1637|gene21861|gene6922|gene7308|gene12245|gene19906|gene9328|gene5628|gene13692|gene16486|gene7109|gene17458|gene16565|gene17157|gene19571|gene21261|gene24026|gene24702|gene21492|gene9402|gene3878|gene129|gene1673|gene12120|gene3465|gene26208|gene21376|gene3911|gene21838|gene14577|gene11794|gene15363|gene13449|gene787|gene17111…	45	gene8668|gene5628|gene3878|gene24702|gene129|gene6764|gene17074|gene6357|gene3366|gene19571|gene3911|gene1387|gene19906|gene21861|gene16486|gene9402|gene13449|gene5404|gene13692|gene10034|gene21261|gene1673|gene24026|gene8279|gene11794|gene26208	26	gene17111|gene6922|gene787|gene12120|gene9328|gene14577|gene15363|gene3465|gene7109|gene12245|gene17157|gene21838|gene21492|gene9909|gene17458|gene16565|gene21376|gene1637|gene7308	19	http://amigo.geneontology.org/amigo/term/GO:0045934
GO:0045956	positive regulation of calcium ion-dependent exocytosis	0.0569095	0.404989	--	23	gene24943|gene7517|gene6799	3	--	0	gene7517|gene24943|gene6799	3	http://amigo.geneontology.org/amigo/term/GO:0045956
GO:0014877	response to muscle inactivity involved in regulation of muscle adaptation	0.0757959	0.404989	--	12	gene21710|gene13898	2	--	0	gene13898|gene21710	2	http://amigo.geneontology.org/amigo/term/GO:0014877
GO:0042472	inner ear morphogenesis	0.0720243	0.404989	--	41	gene21861|gene7460|gene6869|gene10058	4	gene6869|gene21861	2	gene10058|gene7460	2	http://amigo.geneontology.org/amigo/term/GO:0042472
GO:0036414	histone citrullination	0.0755937	0.404989	--	2	gene14946	1	--	0	gene14946	1	http://amigo.geneontology.org/amigo/term/GO:0036414
GO:0045638	negative regulation of myeloid cell differentiation	0.0679441	0.404989	--	57	gene13449|gene6869|gene12560|gene13917|gene22073	5	gene6869|gene22073|gene12560|gene13449	4	gene13917	1	http://amigo.geneontology.org/amigo/term/GO:0045638
GO:0009303	rRNA transcription	0.0647727	0.404989	--	11	gene23337|gene15618	2	gene15618	1	gene23337	1	http://amigo.geneontology.org/amigo/term/GO:0009303
GO:0043988	histone H3-S28 phosphorylation	0.0755937	0.404989	--	2	gene16486	1	gene16486	1	--	0	http://amigo.geneontology.org/amigo/term/GO:0043988
GO:0044154	histone H3-K14 acetylation	0.0755937	0.404989	--	2	gene23347	1	gene23347	1	--	0	http://amigo.geneontology.org/amigo/term/GO:0044154
GO:0044179	hemolysis in other organism	0.0755937	0.404989	--	2	gene24862	1	--	0	gene24862	1	http://amigo.geneontology.org/amigo/term/GO:0044179
GO:0044784	metaphase/anaphase transition of cell cycle	0.0755937	0.404989	--	2	gene17676	1	gene17676	1	--	0	http://amigo.geneontology.org/amigo/term/GO:0044784
GO:0043503	skeletal muscle fiber adaptation	0.0755937	0.404989	--	2	gene15917	1	--	0	gene15917	1	http://amigo.geneontology.org/amigo/term/GO:0043503
GO:0043474	pigment metabolic process involved in pigmentation	0.0755937	0.404989	--	2	gene10985	1	gene10985	1	--	0	http://amigo.geneontology.org/amigo/term/GO:0043474
GO:0043324	pigment metabolic process involved in developmental pigmentation	0.0755937	0.404989	--	2	gene10985	1	gene10985	1	--	0	http://amigo.geneontology.org/amigo/term/GO:0043324
GO:0051046	regulation of secretion	0.0753023	0.404989	--	568	gene9909|gene25304|gene19789|gene6761|gene16443|gene10276|gene17663|gene24943|gene13692|gene4552|gene16565|gene12560|gene2362|gene25876|gene19614|gene1651|gene9402|gene22831|gene8775|gene20424|gene7517|gene7843|gene12966|gene2168|gene3972|gene25711|gene6245|gene6799|gene6946	29	gene3972|gene20424|gene13692|gene12560|gene9402|gene17663	6	gene6761|gene6946|gene7517|gene16443|gene12966|gene16565|gene25304|gene7843|gene4552|gene25876|gene10276|gene22831|gene8775|gene9909|gene6245|gene2362|gene19614|gene19789|gene24943|gene2168|gene25711|gene6799|gene1651	23	http://amigo.geneontology.org/amigo/term/GO:0051046
GO:0043009	chordate embryonic development	0.0524697	0.404989	--	125	gene21261|gene21492|gene23347|gene9909|gene11845|gene17377|gene10361|gene18403|gene19614	9	gene23347|gene17377|gene11845|gene21261	4	gene19614|gene18403|gene9909|gene21492|gene10361	5	http://amigo.geneontology.org/amigo/term/GO:0043009
GO:0042823	pyridoxal phosphate biosynthetic process	0.0755937	0.404989	--	2	gene15379	1	gene15379	1	--	0	http://amigo.geneontology.org/amigo/term/GO:0042823
GO:0042819	vitamin B6 biosynthetic process	0.0755937	0.404989	--	2	gene15379	1	gene15379	1	--	0	http://amigo.geneontology.org/amigo/term/GO:0042819
GO:2001026	regulation of endothelial cell chemotaxis	0.0757959	0.404989	--	12	gene25189|gene16633	2	--	0	gene16633|gene25189	2	http://amigo.geneontology.org/amigo/term/GO:2001026
GO:0042732	D-xylose metabolic process	0.0755937	0.404989	--	2	gene15540	1	gene15540	1	--	0	http://amigo.geneontology.org/amigo/term/GO:0042732
GO:2000744	positive regulation of anterior head development	0.0755937	0.404989	--	2	gene1401	1	gene1401	1	--	0	http://amigo.geneontology.org/amigo/term/GO:2000744
GO:2000742	regulation of anterior head development	0.0755937	0.404989	--	2	gene1401	1	gene1401	1	--	0	http://amigo.geneontology.org/amigo/term/GO:2000742
GO:0042701	progesterone secretion	0.0755937	0.404989	--	2	gene19039	1	--	0	gene19039	1	http://amigo.geneontology.org/amigo/term/GO:0042701
GO:0042592	homeostatic process	0.0643786	0.404989	GO:0032844|GO:0032845|GO:0032846	1067	gene18478|gene24630|gene12715|gene24147|gene1085|gene24188|gene2815|gene2362|gene19789|gene6357|gene6761|gene23140|gene22831|gene3807|gene22818|gene7308|gene7517|gene5620|gene20850|gene9953|gene1337|gene13697|gene10985|gene20740|gene17458|gene3681|gene6799|gene15982|gene24702|gene21710|gene14877|gene11649|gene12141|gene16652|gene21930|gene22627|gene4021|gene6166|gene7922|gene188|gene16148|gene375…	51	gene24702|gene3752|gene12715|gene16652|gene14877|gene21930|gene10985|gene10589|gene24147|gene24630|gene13697|gene20850|gene6357|gene12560|gene1085|gene18571|gene3807	17	gene22627|gene12141|gene5620|gene6761|gene18478|gene9953|gene24188|gene7517|gene16148|gene25491|gene4021|gene21710|gene19627|gene6166|gene2815|gene15641|gene11649|gene22831|gene22818|gene1337|gene23140|gene7139|gene17458|gene15982|gene935|gene3681|gene2362|gene19789|gene20740|gene188|gene7922|gene25711|gene6799|gene7308	34	http://amigo.geneontology.org/amigo/term/GO:0042592
GO:0014827	intestine smooth muscle contraction	0.0755937	0.404989	--	2	gene22831	1	--	0	gene22831	1	http://amigo.geneontology.org/amigo/term/GO:0014827
GO:0007228	positive regulation of hh target transcription factor activity	0.0755937	0.404989	--	2	gene935	1	--	0	gene935	1	http://amigo.geneontology.org/amigo/term/GO:0007228
GO:0046167	glycerol-3-phosphate biosynthetic process	0.0755937	0.404989	--	2	gene11476	1	gene11476	1	--	0	http://amigo.geneontology.org/amigo/term/GO:0046167
GO:0046330	positive regulation of JNK cascade	0.0674965	0.404989	--	93	gene2168|gene9328|gene25304|gene6245|gene21656|gene19039|gene3366	7	gene21656|gene3366	2	gene2168|gene6245|gene25304|gene19039|gene9328	5	http://amigo.geneontology.org/amigo/term/GO:0046330
GO:0035235	ionotropic glutamate receptor signaling pathway	0.0757959	0.404989	--	12	gene7778|gene15641	2	--	0	gene7778|gene15641	2	http://amigo.geneontology.org/amigo/term/GO:0035235
GO:0031344	regulation of cell projection organization	0.0703109	0.404989	--	564	gene18582|gene19117|gene17640|gene9307|gene20121|gene22112|gene17668|gene19039|gene16584|gene7308|gene9328|gene3095|gene13692|gene20740|gene16565|gene25189|gene22216|gene24026|gene129|gene4021|gene16633|gene21013|gene11013|gene12966|gene23347|gene14318|gene12560|gene23235|gene8739	29	gene24026|gene23347|gene129|gene3095|gene16584|gene13692|gene12560|gene11013|gene21013	9	gene17640|gene22216|gene25189|gene19039|gene4021|gene9328|gene19117|gene8739|gene20740|gene18582|gene17668|gene20121|gene23235|gene16633|gene9307|gene14318|gene22112|gene16565|gene12966|gene7308	20	http://amigo.geneontology.org/amigo/term/GO:0031344
GO:0010543	regulation of platelet activation	0.0632453	0.404989	--	24	gene19678|gene12560|gene6946	3	gene19678|gene12560	2	gene6946	1	http://amigo.geneontology.org/amigo/term/GO:0010543
GO:0048557	embryonic digestive tract morphogenesis	0.0757959	0.404989	GO:0048558	12	gene9909|gene935	2	--	0	gene935|gene9909	2	http://amigo.geneontology.org/amigo/term/GO:0048557
GO:2000490	negative regulation of hepatic stellate cell activation	0.0755937	0.404989	--	2	gene7587	1	--	0	gene7587	1	http://amigo.geneontology.org/amigo/term/GO:2000490
GO:0019255	glucose 1-phosphate metabolic process	0.0755937	0.404989	GO:0006008	2	gene8335	1	--	0	gene8335	1	http://amigo.geneontology.org/amigo/term/GO:0019255
GO:0007379	segment specification	0.0757959	0.404989	--	12	gene6869|gene9572	2	gene6869	1	gene9572	1	http://amigo.geneontology.org/amigo/term/GO:0007379
GO:0048589	developmental growth	0.0556216	0.404989	--	247	gene21492|gene23347|gene3752|gene9328|gene16034|gene2051|gene23140|gene17458|gene21683|gene21942|gene3253|gene935|gene10361|gene18403|gene19614	15	gene23347|gene3752|gene21683|gene2051	4	gene19614|gene9328|gene16034|gene21492|gene23140|gene21942|gene17458|gene3253|gene18403|gene935|gene10361	11	http://amigo.geneontology.org/amigo/term/GO:0048589
GO:0000320	re-entry into mitotic cell cycle	0.0755937	0.404989	--	2	gene11167	1	gene11167	1	--	0	http://amigo.geneontology.org/amigo/term/GO:0000320
GO:0009790	embryo development	0.0519452	0.404989	GO:0009795	144	gene21261|gene21492|gene23347|gene9909|gene11845|gene17377|gene4023|gene10361|gene18403|gene19614	10	gene23347|gene17377|gene11845|gene21261	4	gene4023|gene19614|gene21492|gene9909|gene18403|gene10361	6	http://amigo.geneontology.org/amigo/term/GO:0009790
GO:0000354	cis assembly of pre-catalytic spliceosome	0.0755937	0.404989	GO:0000360|GO:0000361	2	gene20991	1	gene20991	1	--	0	http://amigo.geneontology.org/amigo/term/GO:0000354
GO:0034284	response to monosaccharide	0.0585963	0.404989	--	90	gene1651|gene9402|gene17458|gene6799|gene16565|gene10276|gene10361	7	gene9402	1	gene10276|gene6799|gene17458|gene16565|gene1651|gene10361	6	http://amigo.geneontology.org/amigo/term/GO:0034284
GO:0034110	regulation of homotypic cell-cell adhesion	0.0569095	0.404989	--	23	gene19678|gene12560|gene6946	3	gene19678|gene12560	2	gene6946	1	http://amigo.geneontology.org/amigo/term/GO:0034110
GO:0048619	embryonic hindgut morphogenesis	0.0755937	0.404989	--	2	gene12245	1	--	0	gene12245	1	http://amigo.geneontology.org/amigo/term/GO:0048619
GO:0048696	regulation of collateral sprouting in absence of injury	0.0755937	0.404989	--	2	gene21013	1	gene21013	1	--	0	http://amigo.geneontology.org/amigo/term/GO:0048696
GO:0010629	negative regulation of gene expression	0.0554148	0.404989	--	1079	gene12715|gene8279|gene24188|gene9909|gene1721|gene6357|gene10034|gene17074|gene8668|gene5404|gene1637|gene21861|gene9653|gene7778|gene7308|gene2918|gene12245|gene19906|gene9328|gene5628|gene13692|gene16486|gene7109|gene17458|gene16565|gene20603|gene24702|gene19571|gene21261|gene6922|gene24026|gene19355|gene21492|gene9402|gene3878|gene129|gene1673|gene3465|gene17157|gene3911|gene21838|gene14577|g…	52	gene8668|gene5628|gene3878|gene24702|gene129|gene17074|gene6357|gene3366|gene19571|gene3911|gene1387|gene19906|gene21861|gene16044|gene16486|gene9402|gene12715|gene2918|gene13449|gene5404|gene13692|gene10034|gene21261|gene1673|gene17783|gene24026|gene8279|gene9653|gene11794	29	gene787|gene9328|gene15363|gene7109|gene21492|gene24188|gene16565|gene6922|gene3465|gene17157|gene1721|gene19355|gene7778|gene14577|gene4276|gene9909|gene17458|gene17111|gene20603|gene12245|gene21838|gene1637|gene7308	23	http://amigo.geneontology.org/amigo/term/GO:0010629
GO:0034080	CENP-A containing nucleosome assembly	0.0757959	0.404989	GO:0034509	12	gene10331|gene17697	2	gene10331|gene17697	2	--	0	http://amigo.geneontology.org/amigo/term/GO:0034080
GO:0030889	negative regulation of B cell proliferation	0.0647727	0.404989	--	11	gene12560|gene22073	2	gene22073|gene12560	2	--	0	http://amigo.geneontology.org/amigo/term/GO:0030889
GO:0036371	protein localization to T-tubule	0.0755937	0.404989	--	2	gene25491	1	--	0	gene25491	1	http://amigo.geneontology.org/amigo/term/GO:0036371
GO:0048514	blood vessel morphogenesis	0.0721161	0.404989	--	58	gene9909|gene6946|gene18403|gene17157|gene19039	5	--	0	gene18403|gene6946|gene19039|gene9909|gene17157	5	http://amigo.geneontology.org/amigo/term/GO:0048514
GO:0048333	mesodermal cell differentiation	0.0543511	0.404989	--	10	gene21706|gene9909	2	--	0	gene9909|gene21706	2	http://amigo.geneontology.org/amigo/term/GO:0048333
GO:0046606	negative regulation of centrosome cycle	0.0543511	0.404989	--	10	gene11167|gene23347	2	gene11167|gene23347	2	--	0	http://amigo.geneontology.org/amigo/term/GO:0046606
GO:0009746	response to hexose	0.0557998	0.404989	--	89	gene1651|gene9402|gene17458|gene6799|gene16565|gene10276|gene10361	7	gene9402	1	gene10276|gene6799|gene17458|gene16565|gene1651|gene10361	6	http://amigo.geneontology.org/amigo/term/GO:0009746
GO:0050796	regulation of insulin secretion	0.0616436	0.404989	--	129	gene1651|gene9402|gene24943|gene19789|gene6761|gene4552|gene6799|gene16565|gene20424	9	gene9402|gene20424	2	gene6799|gene6761|gene4552|gene24943|gene19789|gene1651|gene16565	7	http://amigo.geneontology.org/amigo/term/GO:0050796
GO:0036309	protein localization to M-band	0.0755937	0.404989	--	2	gene25491	1	--	0	gene25491	1	http://amigo.geneontology.org/amigo/term/GO:0036309
GO:0009792	embryo development ending in birth or egg hatching	0.0519452	0.404989	--	144	gene21261|gene21492|gene23347|gene9909|gene11845|gene17377|gene4023|gene10361|gene18403|gene19614	10	gene23347|gene17377|gene11845|gene21261	4	gene4023|gene19614|gene21492|gene9909|gene18403|gene10361	6	http://amigo.geneontology.org/amigo/term/GO:0009792
GO:0035744	T-helper 1 cell cytokine production	0.0755937	0.404989	--	2	gene25304	1	--	0	gene25304	1	http://amigo.geneontology.org/amigo/term/GO:0035744
GO:0031323	regulation of cellular metabolic process	0.0606875	0.404989	--	4025	gene12715|gene10058|gene12710|gene25139|gene17074|gene16609|gene20992|gene21861|gene14020|gene11167|gene7931|gene15396|gene7308|gene2918|gene20850|gene11845|gene14632|gene25758|gene6869|gene17458|gene16565|gene17697|gene21639|gene1637|gene24026|gene11600|gene3465|gene20646|gene21376|gene7881|gene17593|gene18467|gene10361|gene21136|gene2168|gene23347|gene3068|gene6245|gene12560|gene17111|gene13273…	172	gene8668|gene5628|gene784|gene17074|gene21683|gene7147|gene3911|gene6869|gene16486|gene10806|gene23540|gene17602|gene16881|gene10034|gene10035|gene3924|gene1673|gene9384|gene24026|gene9653|gene26208|gene24702|gene6764|gene16584|gene17697|gene3366|gene7676|gene1387|gene18599|gene19571|gene19497|gene9402|gene11845|gene3482|gene22073|gene15423|gene3940|gene21261|gene18763|gene14632|gene20646|gene251…	91	gene787|gene15606|gene9246|gene21044|gene19174|gene15363|gene7109|gene21838|gene21492|gene25304|gene10593|gene9953|gene6946|gene17111|gene6277|gene7778|gene20609|gene23984|gene16672|gene10361|gene14722|gene21639|gene8955|gene2505|gene22681|gene4021|gene18403|gene3465|gene10724|gene19627|gene316|gene1721|gene17593|gene24712|gene17157|gene12413|gene16565|gene8775|gene24014|gene12710|gene15396|gene1…	81	http://amigo.geneontology.org/amigo/term/GO:0031323
GO:0014894	response to denervation involved in regulation of muscle adaptation	0.0757959	0.404989	--	12	gene21710|gene13898	2	--	0	gene13898|gene21710	2	http://amigo.geneontology.org/amigo/term/GO:0014894
GO:0031325	positive regulation of cellular metabolic process	0.0753351	0.404989	--	2337	gene12715|gene12710|gene25139|gene17074|gene16609|gene19039|gene21861|gene14020|gene7931|gene15396|gene20850|gene11845|gene1721|gene17458|gene16565|gene21639|gene1637|gene24026|gene11600|gene3465|gene20646|gene10361|gene21136|gene2168|gene23347|gene3068|gene6245|gene12560|gene17111|gene13273|gene19627|gene23984|gene9909|gene18599|gene21683|gene17602|gene24616|gene9572|gene4012|gene9246|gene20740|…	103	gene8668|gene13273|gene3878|gene25139|gene784|gene4012|gene7614|gene129|gene17074|gene21390|gene6357|gene2051|gene17663|gene24702|gene3366|gene15978|gene10034|gene3911|gene1387|gene1401|gene18599|gene21656|gene16044|gene3068|gene7676|gene24172|gene24319|gene12560|gene9402|gene11845|gene3482|gene23347|gene12715|gene16530|gene23186|gene13449|gene13447|gene3940|gene17602|gene24616|gene16881|gene1402…	52	gene9246|gene9328|gene15363|gene21492|gene25304|gene9953|gene17111|gene23984|gene10361|gene21639|gene8955|gene18403|gene3465|gene10724|gene19627|gene9572|gene1721|gene16565|gene24014|gene12710|gene15396|gene155|gene21136|gene22831|gene14577|gene11600|gene5631|gene6922|gene10058|gene21667|gene7931|gene9909|gene17458|gene6245|gene935|gene16609|gene13917|gene19039|gene20603|gene10593|gene2513|gene20…	51	http://amigo.geneontology.org/amigo/term/GO:0031325
GO:0010035	response to inorganic substance	0.0694153	0.404989	--	341	gene7308|gene15982|gene3972|gene787|gene15917|gene24943|gene18599|gene12141|gene9149|gene13692|gene23140|gene8775|gene5819|gene19497|gene21861|gene7517|gene15641|gene6946|gene21710	19	gene19497|gene21861|gene18599|gene13692|gene3972	5	gene15641|gene787|gene15917|gene21710|gene12141|gene8775|gene9149|gene6946|gene24943|gene23140|gene7517|gene5819|gene15982|gene7308	14	http://amigo.geneontology.org/amigo/term/GO:0010035
GO:2000520	regulation of immunological synapse formation	0.0755937	0.404989	--	2	gene20609	1	--	0	gene20609	1	http://amigo.geneontology.org/amigo/term/GO:2000520
GO:0035567	non-canonical Wnt signaling pathway	0.0600148	0.404989	--	55	gene18467|gene1337|gene13429|gene19039|gene25307	5	gene18467|gene25307	2	gene13429|gene1337|gene19039	3	http://amigo.geneontology.org/amigo/term/GO:0035567
GO:0048070	regulation of developmental pigmentation	0.0757959	0.404989	--	12	gene9328|gene935	2	--	0	gene935|gene9328	2	http://amigo.geneontology.org/amigo/term/GO:0048070
GO:0035481	positive regulation of Notch signaling pathway involved in heart induction	0.0755937	0.404989	--	2	gene20121	1	--	0	gene20121	1	http://amigo.geneontology.org/amigo/term/GO:0035481
GO:0035480	regulation of Notch signaling pathway involved in heart induction	0.0755937	0.404989	--	2	gene20121	1	--	0	gene20121	1	http://amigo.geneontology.org/amigo/term/GO:0035480
GO:0010288	response to lead ion	0.0647727	0.404989	--	11	gene19497|gene3972	2	gene19497|gene3972	2	--	0	http://amigo.geneontology.org/amigo/term/GO:0010288
GO:0010460	positive regulation of heart rate	0.0647727	0.404989	--	11	gene21710|gene15982	2	--	0	gene15982|gene21710	2	http://amigo.geneontology.org/amigo/term/GO:0010460
GO:0010464	regulation of mesenchymal cell proliferation	0.0632453	0.404989	--	24	gene9909|gene935|gene10361	3	--	0	gene935|gene9909|gene10361	3	http://amigo.geneontology.org/amigo/term/GO:0010464
GO:0019694	alkanesulfonate metabolic process	0.0755937	0.404989	--	2	gene12068	1	--	0	gene12068	1	http://amigo.geneontology.org/amigo/term/GO:0019694
GO:2001295	malonyl-CoA biosynthetic process	0.0755937	0.404989	--	2	gene7676	1	gene7676	1	--	0	http://amigo.geneontology.org/amigo/term/GO:2001295
GO:0051091	positive regulation of DNA-binding transcription factor activity	0.062682	0.404989	--	169	gene24026|gene16530|gene935|gene2168|gene14740|gene16565|gene19039|gene6357|gene13447|gene3366|gene17663	11	gene16530|gene13447|gene24026|gene6357|gene17663|gene3366	6	gene2168|gene19039|gene14740|gene935|gene16565	5	http://amigo.geneontology.org/amigo/term/GO:0051091
GO:0070671	response to interleukin-12	0.0755937	0.404989	--	2	gene2168	1	--	0	gene2168	1	http://amigo.geneontology.org/amigo/term/GO:0070671
GO:0016128	phytosteroid metabolic process	0.0755937	0.404989	--	2	gene19568	1	gene19568	1	--	0	http://amigo.geneontology.org/amigo/term/GO:0016128
GO:0016129	phytosteroid biosynthetic process	0.0755937	0.404989	--	2	gene19568	1	gene19568	1	--	0	http://amigo.geneontology.org/amigo/term/GO:0016129
GO:0070831	basement membrane assembly	0.0755937	0.404989	--	2	gene4486	1	gene4486	1	--	0	http://amigo.geneontology.org/amigo/term/GO:0070831
GO:1902285	semaphorin-plexin signaling pathway involved in neuron projection guidance	0.0543511	0.404989	--	10	gene14318|gene18582	2	--	0	gene14318|gene18582	2	http://amigo.geneontology.org/amigo/term/GO:1902285
GO:0007157	heterophilic cell-cell adhesion via plasma membrane cell adhesion molecules	0.0720243	0.404989	--	41	gene11705|gene11013|gene9307|gene6681	4	gene11013	1	gene6681|gene9307|gene11705	3	http://amigo.geneontology.org/amigo/term/GO:0007157
GO:0006065	UDP-glucuronate biosynthetic process	0.0755937	0.404989	--	2	gene8335	1	--	0	gene8335	1	http://amigo.geneontology.org/amigo/term/GO:0006065
GO:1902106	negative regulation of leukocyte differentiation	0.0639101	0.404989	--	56	gene6869|gene935|gene12560|gene13917|gene22073	5	gene6869|gene22073|gene12560	3	gene935|gene13917	2	http://amigo.geneontology.org/amigo/term/GO:1902106
GO:1905725	protein localization to microtubule end	0.0755937	0.404989	--	2	gene11358	1	--	0	gene11358	1	http://amigo.geneontology.org/amigo/term/GO:1905725
GO:0021965	spinal cord ventral commissure morphogenesis	0.0755937	0.404989	--	2	gene21492	1	--	0	gene21492	1	http://amigo.geneontology.org/amigo/term/GO:0021965
GO:0019530	taurine metabolic process	0.0755937	0.404989	--	2	gene12068	1	--	0	gene12068	1	http://amigo.geneontology.org/amigo/term/GO:0019530
GO:0002244	hematopoietic progenitor cell differentiation	0.0679441	0.404989	--	57	gene6166|gene15873|gene1401|gene1338|gene7931	5	gene1401|gene1338	2	gene6166|gene7931|gene15873	3	http://amigo.geneontology.org/amigo/term/GO:0002244
GO:0071526	semaphorin-plexin signaling pathway	0.0528678	0.404989	--	37	gene14318|gene25189|gene18582|gene16633	4	--	0	gene16633|gene25189|gene14318|gene18582	4	http://amigo.geneontology.org/amigo/term/GO:0071526
GO:0006011	UDP-glucose metabolic process	0.0755937	0.404989	--	2	gene8335	1	--	0	gene8335	1	http://amigo.geneontology.org/amigo/term/GO:0006011
GO:0002357	defense response to tumor cell	0.0755937	0.404989	--	2	gene1721	1	--	0	gene1721	1	http://amigo.geneontology.org/amigo/term/GO:0002357
GO:0021952	central nervous system projection neuron axonogenesis	0.0698916	0.404989	--	25	gene21492|gene1637|gene9328	3	--	0	gene1637|gene21492|gene9328	3	http://amigo.geneontology.org/amigo/term/GO:0021952
GO:0005997	xylulose metabolic process	0.0755937	0.404989	--	2	gene15540	1	gene15540	1	--	0	http://amigo.geneontology.org/amigo/term/GO:0005997
GO:0021940	positive regulation of cerebellar granule cell precursor proliferation	0.0755937	0.404989	--	2	gene10724	1	--	0	gene10724	1	http://amigo.geneontology.org/amigo/term/GO:0021940
GO:0016577	histone demethylation	0.0569095	0.404989	--	23	gene24014|gene24026|gene19504	3	gene24026|gene19504	2	gene24014	1	http://amigo.geneontology.org/amigo/term/GO:0016577
GO:0016266	O-glycan processing	0.0573621	0.404989	--	38	gene1780|gene1779|gene22818|gene8350	4	--	0	gene8350|gene1780|gene1779|gene22818	4	http://amigo.geneontology.org/amigo/term/GO:0016266
GO:1905696	regulation of polysome binding	0.0755937	0.404989	--	2	gene12715	1	gene12715	1	--	0	http://amigo.geneontology.org/amigo/term/GO:1905696
GO:0072733	response to staurosporine	0.0755937	0.404989	--	2	gene25531	1	gene25531	1	--	0	http://amigo.geneontology.org/amigo/term/GO:0072733
GO:0072734	cellular response to staurosporine	0.0755937	0.404989	--	2	gene25531	1	gene25531	1	--	0	http://amigo.geneontology.org/amigo/term/GO:0072734
GO:0080090	regulation of primary metabolic process	0.063143	0.404989	--	3930	gene12716|gene12715|gene10058|gene12710|gene25139|gene17074|gene16609|gene20992|gene21861|gene14020|gene11167|gene7931|gene15396|gene7308|gene2918|gene20850|gene11845|gene14632|gene25758|gene6869|gene17458|gene16565|gene21639|gene1637|gene24026|gene11600|gene3465|gene20646|gene21376|gene7881|gene17593|gene16900|gene18467|gene10361|gene21136|gene2168|gene23347|gene3068|gene6245|gene12560|gene17111…	168	gene8668|gene5628|gene784|gene17074|gene21683|gene7147|gene3911|gene6869|gene16486|gene10806|gene23540|gene17602|gene16881|gene10034|gene10035|gene3924|gene1673|gene9384|gene24026|gene9653|gene26208|gene24702|gene6764|gene16584|gene24319|gene3366|gene7676|gene1387|gene18599|gene19571|gene19497|gene9402|gene11845|gene3482|gene22073|gene15423|gene3940|gene21261|gene18763|gene14632|gene20646|gene251…	91	gene787|gene12120|gene9246|gene13429|gene19174|gene15363|gene7109|gene21838|gene21492|gene25304|gene6946|gene17111|gene6277|gene7778|gene17157|gene23984|gene16672|gene10361|gene15606|gene21639|gene8955|gene2505|gene22681|gene4021|gene18403|gene3465|gene10724|gene19627|gene16900|gene1721|gene17593|gene12413|gene16565|gene8775|gene24014|gene12710|gene15396|gene155|gene21136|gene22831|gene9572|gene1…	77	http://amigo.geneontology.org/amigo/term/GO:0080090
GO:1901894	regulation of calcium-transporting ATPase activity	0.0755937	0.404989	--	2	gene15982	1	--	0	gene15982	1	http://amigo.geneontology.org/amigo/term/GO:1901894
GO:0085029	extracellular matrix assembly	0.0647727	0.404989	--	11	gene15667|gene935	2	--	0	gene935|gene15667	2	http://amigo.geneontology.org/amigo/term/GO:0085029
GO:0002238	response to molecule of fungal origin	0.0755937	0.404989	--	2	gene6946	1	--	0	gene6946	1	http://amigo.geneontology.org/amigo/term/GO:0002238
GO:0021776	smoothened signaling pathway involved in spinal cord motor neuron cell fate specification	0.0755937	0.404989	--	2	gene21492	1	--	0	gene21492	1	http://amigo.geneontology.org/amigo/term/GO:0021776
GO:0060896	neural plate pattern specification	0.0755937	0.404989	--	2	gene18467	1	gene18467	1	--	0	http://amigo.geneontology.org/amigo/term/GO:0060896
GO:0060897	neural plate regionalization	0.0755937	0.404989	--	2	gene18467	1	gene18467	1	--	0	http://amigo.geneontology.org/amigo/term/GO:0060897
GO:0006433	prolyl-tRNA aminoacylation	0.0755937	0.404989	--	2	gene2918	1	gene2918	1	--	0	http://amigo.geneontology.org/amigo/term/GO:0006433
GO:0006424	glutamyl-tRNA aminoacylation	0.0755937	0.404989	--	2	gene2918	1	gene2918	1	--	0	http://amigo.geneontology.org/amigo/term/GO:0006424
GO:0060971	embryonic heart tube left/right pattern formation	0.0755937	0.404989	--	2	gene14577	1	--	0	gene14577	1	http://amigo.geneontology.org/amigo/term/GO:0060971
GO:0061030	epithelial cell differentiation involved in mammary gland alveolus development	0.0755937	0.404989	--	2	gene9909	1	--	0	gene9909	1	http://amigo.geneontology.org/amigo/term/GO:0061030
GO:0001964	startle response	0.0647727	0.404989	--	11	gene15641|gene21942	2	--	0	gene21942|gene15641	2	http://amigo.geneontology.org/amigo/term/GO:0001964
GO:1903056	regulation of melanosome organization	0.0755937	0.404989	--	2	gene9328	1	--	0	gene9328	1	http://amigo.geneontology.org/amigo/term/GO:1903056
GO:0061053	somite development	0.0757959	0.404989	--	12	gene9572|gene935	2	--	0	gene9572|gene935	2	http://amigo.geneontology.org/amigo/term/GO:0061053
GO:1903042	negative regulation of chondrocyte hypertrophy	0.0755937	0.404989	--	2	gene935	1	--	0	gene935	1	http://amigo.geneontology.org/amigo/term/GO:1903042
GO:1903041	regulation of chondrocyte hypertrophy	0.0755937	0.404989	--	2	gene935	1	--	0	gene935	1	http://amigo.geneontology.org/amigo/term/GO:1903041
GO:0002191	cap-dependent translational initiation	0.0755937	0.404989	--	2	gene12715	1	gene12715	1	--	0	http://amigo.geneontology.org/amigo/term/GO:0002191
GO:1990428	miRNA transport	0.0755937	0.404989	--	2	gene10361	1	--	0	gene10361	1	http://amigo.geneontology.org/amigo/term/GO:1990428
GO:0061428	negative regulation of transcription from RNA polymerase II promoter in response to hypoxia	0.0755937	0.404989	--	2	gene14577	1	--	0	gene14577	1	http://amigo.geneontology.org/amigo/term/GO:0061428
GO:1902807	negative regulation of cell cycle G1/S phase transition	0.0587583	0.404989	--	72	gene16530|gene12245|gene16500|gene10034|gene5628|gene9653	6	gene10034|gene5628|gene9653|gene16530	4	gene16500|gene12245	2	http://amigo.geneontology.org/amigo/term/GO:1902807
GO:0061888	regulation of astrocyte activation	0.0755937	0.404989	--	2	gene16044	1	gene16044	1	--	0	http://amigo.geneontology.org/amigo/term/GO:0061888
GO:0061890	positive regulation of astrocyte activation	0.0755937	0.404989	--	2	gene16044	1	gene16044	1	--	0	http://amigo.geneontology.org/amigo/term/GO:0061890
GO:1902738	regulation of chondrocyte differentiation involved in endochondral bone morphogenesis	0.0755937	0.404989	--	2	gene935	1	--	0	gene935	1	http://amigo.geneontology.org/amigo/term/GO:1902738
GO:0006271	DNA strand elongation involved in DNA replication	0.0647727	0.404989	--	11	gene7198|gene25802	2	gene25802|gene7198	2	--	0	http://amigo.geneontology.org/amigo/term/GO:0006271
GO:0070172	positive regulation of tooth mineralization	0.0755937	0.404989	--	2	gene21861	1	gene21861	1	--	0	http://amigo.geneontology.org/amigo/term/GO:0070172
GO:1902733	regulation of growth plate cartilage chondrocyte differentiation	0.0755937	0.404989	--	2	gene935	1	--	0	gene935	1	http://amigo.geneontology.org/amigo/term/GO:1902733
GO:0002071	glandular epithelial cell maturation	0.0755937	0.404989	--	2	gene16565	1	--	0	gene16565	1	http://amigo.geneontology.org/amigo/term/GO:0002071
GO:1902713	regulation of interferon-gamma secretion	0.0757959	0.404989	--	12	gene25304|gene6245	2	--	0	gene6245|gene25304	2	http://amigo.geneontology.org/amigo/term/GO:1902713
GO:0070427	nucleotide-binding oligomerization domain containing 1 signaling pathway	0.0755937	0.404989	--	2	gene2168	1	--	0	gene2168	1	http://amigo.geneontology.org/amigo/term/GO:0070427
GO:1902905	positive regulation of supramolecular fiber organization	0.0625682	0.404989	--	149	gene17640|gene1337|gene9307|gene18461|gene244|gene23210|gene16633|gene7922|gene11833|gene25189	10	gene23210|gene244	2	gene17640|gene18461|gene16633|gene9307|gene1337|gene7922|gene25189|gene11833	8	http://amigo.geneontology.org/amigo/term/GO:1902905
GO:0021508	floor plate formation	0.0755937	0.404989	--	2	gene21492	1	--	0	gene21492	1	http://amigo.geneontology.org/amigo/term/GO:0021508
GO:1901388	regulation of transforming growth factor beta activation	0.0543511	0.404989	--	10	gene21706|gene19355	2	--	0	gene19355|gene21706	2	http://amigo.geneontology.org/amigo/term/GO:1901388
GO:0002441	histamine secretion involved in inflammatory response	0.0755937	0.404989	--	2	gene12560	1	gene12560	1	--	0	http://amigo.geneontology.org/amigo/term/GO:0002441
GO:0003062	regulation of heart rate by chemical signal	0.0755937	0.404989	--	2	gene9402	1	gene9402	1	--	0	http://amigo.geneontology.org/amigo/term/GO:0003062
GO:0090669	telomerase RNA stabilization	0.0755937	0.404989	--	2	gene13692	1	gene13692	1	--	0	http://amigo.geneontology.org/amigo/term/GO:0090669
GO:1900108	negative regulation of nodal signaling pathway	0.0755937	0.404989	--	2	gene15873	1	--	0	gene15873	1	http://amigo.geneontology.org/amigo/term/GO:1900108
GO:0097010	eukaryotic translation initiation factor 4F complex assembly	0.0755937	0.404989	--	2	gene24565	1	gene24565	1	--	0	http://amigo.geneontology.org/amigo/term/GO:0097010
GO:1900094	regulation of transcription from RNA polymerase II promoter involved in determination of left/right symmetry	0.0755937	0.404989	--	2	gene14577	1	--	0	gene14577	1	http://amigo.geneontology.org/amigo/term/GO:1900094
GO:0003008	system process	0.0547635	0.404989	--	1008	gene3823|gene21942|gene4990|gene18599|gene21461|gene8350|gene20891|gene22831|gene17668|gene15151|gene19039|gene16443|gene21861|gene22818|gene15396|gene7308|gene2362|gene1337|gene23251|gene11904|gene15982|gene9991|gene22923|gene21710|gene18461|gene16652|gene7460|gene4023|gene19627|gene6166|gene21013|gene7922|gene7843|gene12966|gene188|gene15667|gene3972|gene22681|gene9888|gene23347|gene10589|gene7…	49	gene23347|gene21861|gene3972|gene16652|gene23251|gene10589|gene9991|gene16044|gene18599|gene21013	10	gene11363|gene7922|gene8350|gene16443|gene12966|gene22681|gene9888|gene21710|gene7843|gene19627|gene6166|gene22923|gene15151|gene21942|gene11904|gene15641|gene8775|gene2362|gene15396|gene18461|gene22831|gene4023|gene22818|gene7460|gene17668|gene1337|gene7139|gene15982|gene3823|gene20891|gene7980|gene21461|gene19039|gene4990|gene15667|gene19523|gene188|gene25711|gene7308	39	http://amigo.geneontology.org/amigo/term/GO:0003008
GO:0021891	olfactory bulb interneuron development	0.0755937	0.404989	--	2	gene20121	1	--	0	gene20121	1	http://amigo.geneontology.org/amigo/term/GO:0021891
GO:1900046	regulation of hemostasis	0.0562588	0.404989	--	54	gene19678|gene24702|gene2815|gene12560|gene6946	5	gene24702|gene19678|gene12560	3	gene6946|gene2815	2	http://amigo.geneontology.org/amigo/term/GO:1900046
GO:0097324	melanocyte migration	0.0755937	0.404989	--	2	gene9328	1	--	0	gene9328	1	http://amigo.geneontology.org/amigo/term/GO:0097324
GO:0021696	cerebellar cortex morphogenesis	0.0755937	0.404989	--	2	gene21492	1	--	0	gene21492	1	http://amigo.geneontology.org/amigo/term/GO:0021696
GO:0097376	interneuron axon guidance	0.0755937	0.404989	--	2	gene10058	1	--	0	gene10058	1	http://amigo.geneontology.org/amigo/term/GO:0097376
GO:0021623	oculomotor nerve formation	0.0755937	0.404989	--	2	gene21861	1	gene21861	1	--	0	http://amigo.geneontology.org/amigo/term/GO:0021623
GO:0140192	regulation of adenylate cyclase-activating adrenergic receptor signaling pathway involved in heart process	0.0755937	0.404989	--	2	gene7139	1	--	0	gene7139	1	http://amigo.geneontology.org/amigo/term/GO:0140192
GO:0097681	double-strand break repair via alternative nonhomologous end joining	0.0755937	0.404989	--	2	gene6764	1	gene6764	1	--	0	http://amigo.geneontology.org/amigo/term/GO:0097681
GO:0098719	sodium ion import across plasma membrane	0.0757959	0.404989	GO:0097369|GO:1990118	12	gene3752|gene16148	2	gene3752	1	gene16148	1	http://amigo.geneontology.org/amigo/term/GO:0098719
GO:0098886	modification of dendritic spine	0.0755937	0.404989	--	2	gene7922	1	--	0	gene7922	1	http://amigo.geneontology.org/amigo/term/GO:0098886
GO:0002774	Fc receptor mediated inhibitory signaling pathway	0.0755937	0.404989	--	2	gene12560	1	gene12560	1	--	0	http://amigo.geneontology.org/amigo/term/GO:0002774
GO:0098923	retrograde trans-synaptic signaling by soluble gas	0.0755937	0.404989	--	2	gene7139	1	--	0	gene7139	1	http://amigo.geneontology.org/amigo/term/GO:0098923
GO:0098924	retrograde trans-synaptic signaling by nitric oxide	0.0755937	0.404989	--	2	gene7139	1	--	0	gene7139	1	http://amigo.geneontology.org/amigo/term/GO:0098924
GO:0099010	modification of postsynaptic structure	0.0647727	0.404989	--	11	gene22237|gene7922	2	--	0	gene7922|gene22237	2	http://amigo.geneontology.org/amigo/term/GO:0099010
GO:0099156	cell-cell signaling via exosome	0.0755937	0.404989	--	2	gene129	1	gene129	1	--	0	http://amigo.geneontology.org/amigo/term/GO:0099156
GO:0021775	smoothened signaling pathway involved in ventral spinal cord interneuron specification	0.0755937	0.404989	--	2	gene21492	1	--	0	gene21492	1	http://amigo.geneontology.org/amigo/term/GO:0021775
GO:0106071	positive regulation of adenylate cyclase-activating G protein-coupled receptor signaling pathway	0.0755937	0.404989	--	2	gene7139	1	--	0	gene7139	1	http://amigo.geneontology.org/amigo/term/GO:0106071
GO:0099566	regulation of postsynaptic cytosolic calcium ion concentration	0.0755937	0.404989	--	2	gene7922	1	--	0	gene7922	1	http://amigo.geneontology.org/amigo/term/GO:0099566
GO:1905563	negative regulation of vascular endothelial cell proliferation	0.0755937	0.404989	--	2	gene16584	1	gene16584	1	--	0	http://amigo.geneontology.org/amigo/term/GO:1905563
GO:0086010	membrane depolarization during action potential	0.0569095	0.404989	--	23	gene25491|gene7517|gene21710	3	--	0	gene25491|gene21710|gene7517	3	http://amigo.geneontology.org/amigo/term/GO:0086010
GO:0021910	smoothened signaling pathway involved in ventral spinal cord patterning	0.0755937	0.404989	--	2	gene21492	1	--	0	gene21492	1	http://amigo.geneontology.org/amigo/term/GO:0021910
GO:1900164	nodal signaling pathway involved in determination of lateral mesoderm left/right asymmetry	0.0755937	0.404989	--	2	gene14577	1	--	0	gene14577	1	http://amigo.geneontology.org/amigo/term/GO:1900164
GO:0003431	growth plate cartilage chondrocyte development	0.0755937	0.404989	--	2	gene24475	1	--	0	gene24475	1	http://amigo.geneontology.org/amigo/term/GO:0003431
GO:0003430	growth plate cartilage chondrocyte growth	0.0755937	0.404989	--	2	gene10361	1	--	0	gene10361	1	http://amigo.geneontology.org/amigo/term/GO:0003430
GO:0002442	serotonin secretion involved in inflammatory response	0.0755937	0.404989	--	2	gene6946	1	--	0	gene6946	1	http://amigo.geneontology.org/amigo/term/GO:0002442
GO:0021935	cerebellar granule cell precursor tangential migration	0.0755937	0.404989	--	2	gene18582	1	--	0	gene18582	1	http://amigo.geneontology.org/amigo/term/GO:0021935
GO:1905618	positive regulation of miRNA mediated inhibition of translation	0.0755937	0.404989	--	2	gene12715	1	gene12715	1	--	0	http://amigo.geneontology.org/amigo/term/GO:1905618
GO:0021571	rhombomere 5 development	0.0755937	0.404989	--	2	gene6869	1	gene6869	1	--	0	http://amigo.geneontology.org/amigo/term/GO:0021571
GO:0003408	optic cup formation involved in camera-type eye development	0.0755937	0.404989	--	2	gene3911	1	gene3911	1	--	0	http://amigo.geneontology.org/amigo/term/GO:0003408
GO:0003404	optic vesicle morphogenesis	0.0755937	0.404989	--	2	gene21861	1	gene21861	1	--	0	http://amigo.geneontology.org/amigo/term/GO:0003404
GO:1905616	regulation of miRNA mediated inhibition of translation	0.0755937	0.404989	--	2	gene12715	1	gene12715	1	--	0	http://amigo.geneontology.org/amigo/term/GO:1905616
GO:1901164	negative regulation of trophoblast cell migration	0.0755937	0.404989	--	2	gene1651	1	--	0	gene1651	1	http://amigo.geneontology.org/amigo/term/GO:1901164
GO:0086066	atrial cardiac muscle cell to AV node cell communication	0.0755937	0.404989	--	2	gene25491	1	--	0	gene25491	1	http://amigo.geneontology.org/amigo/term/GO:0086066
GO:0090288	negative regulation of cellular response to growth factor stimulus	0.0733582	0.404989	--	114	gene24702|gene21390|gene3940|gene3366|gene6973|gene4637|gene21013|gene10361	8	gene24702|gene21013|gene21390|gene3366|gene3940	5	gene4637|gene6973|gene10361	3	http://amigo.geneontology.org/amigo/term/GO:0090288
GO:0090025	regulation of monocyte chemotaxis	0.0647727	0.404989	--	11	gene2815|gene12560	2	gene12560	1	gene2815	1	http://amigo.geneontology.org/amigo/term/GO:0090025
GO:1901021	positive regulation of calcium ion transmembrane transporter activity	0.0698916	0.404989	--	25	gene9953|gene25491|gene15982	3	--	0	gene25491|gene15982|gene9953	3	http://amigo.geneontology.org/amigo/term/GO:1901021
GO:0016320	endoplasmic reticulum membrane fusion	0.0755937	0.404989	--	2	gene17110	1	gene17110	1	--	0	http://amigo.geneontology.org/amigo/term/GO:0016320
GO:0003220	left ventricular cardiac muscle tissue morphogenesis	0.0755937	0.404989	--	2	gene15982	1	--	0	gene15982	1	http://amigo.geneontology.org/amigo/term/GO:0003220
GO:0002553	histamine secretion by mast cell	0.0755937	0.404989	--	2	gene12560	1	gene12560	1	--	0	http://amigo.geneontology.org/amigo/term/GO:0002553
GO:0002554	serotonin secretion by platelet	0.0755937	0.404989	--	2	gene6946	1	--	0	gene6946	1	http://amigo.geneontology.org/amigo/term/GO:0002554
GO:1900220	semaphorin-plexin signaling pathway involved in bone trabecula morphogenesis	0.0755937	0.404989	--	2	gene14318	1	--	0	gene14318	1	http://amigo.geneontology.org/amigo/term/GO:1900220
GO:0021912	regulation of transcription from RNA polymerase II promoter involved in spinal cord motor neuron fate specification	0.0755937	0.404989	--	2	gene16565	1	--	0	gene16565	1	http://amigo.geneontology.org/amigo/term/GO:0021912
GO:0090237	regulation of arachidonic acid secretion	0.0757959	0.404989	--	12	gene7843|gene6946	2	--	0	gene7843|gene6946	2	http://amigo.geneontology.org/amigo/term/GO:0090237
GO:0021599	abducens nerve formation	0.0755937	0.404989	--	2	gene6869	1	gene6869	1	--	0	http://amigo.geneontology.org/amigo/term/GO:0021599
GO:0090278	negative regulation of peptide hormone secretion	0.0669426	0.404989	--	40	gene6799|gene6761|gene1651|gene9402	4	gene9402	1	gene6799|gene6761|gene1651	3	http://amigo.geneontology.org/amigo/term/GO:0090278
GO:0090287	regulation of cellular response to growth factor stimulus	0.0542503	0.404989	--	205	gene14577|gene24702|gene13429|gene3752|gene21390|gene3940|gene8955|gene3366|gene6973|gene19039|gene4637|gene21013|gene10361	13	gene24702|gene3752|gene3366|gene3940|gene21390|gene21013	6	gene13429|gene8955|gene19039|gene6973|gene14577|gene4637|gene10361	7	http://amigo.geneontology.org/amigo/term/GO:0090287
GO:0003274	endocardial cushion fusion	0.0755937	0.404989	--	2	gene10361	1	--	0	gene10361	1	http://amigo.geneontology.org/amigo/term/GO:0003274
GO:0060741	prostate gland stromal morphogenesis	0.0755937	0.404989	--	2	gene6357	1	gene6357	1	--	0	http://amigo.geneontology.org/amigo/term/GO:0060741
GO:0070482	response to oxygen levels	0.0642151	0.404989	--	190	gene7587|gene7778|gene14577|gene3366|gene1637|gene19789|gene15982|gene17458|gene6166|gene19627|gene10361|gene7139	12	gene3366	1	gene19789|gene14577|gene7587|gene19627|gene6166|gene7139|gene17458|gene15982|gene7778|gene1637|gene10361	11	http://amigo.geneontology.org/amigo/term/GO:0070482
GO:0055013	cardiac muscle cell development	0.0573621	0.404989	--	38	gene6922|gene15667|gene8775|gene21461	4	--	0	gene21461|gene6922|gene8775|gene15667	4	http://amigo.geneontology.org/amigo/term/GO:0055013
GO:1904059	regulation of locomotor rhythm	0.0755937	0.404989	--	2	gene2362	1	--	0	gene2362	1	http://amigo.geneontology.org/amigo/term/GO:1904059
GO:0001773	myeloid dendritic cell activation	0.0757959	0.404989	--	12	gene25304|gene10361	2	--	0	gene25304|gene10361	2	http://amigo.geneontology.org/amigo/term/GO:0001773
GO:0051638	barbed-end actin filament uncapping	0.0755937	0.404989	--	2	gene17640	1	--	0	gene17640	1	http://amigo.geneontology.org/amigo/term/GO:0051638
GO:0051612	negative regulation of serotonin uptake	0.0755937	0.404989	--	2	gene7139	1	--	0	gene7139	1	http://amigo.geneontology.org/amigo/term/GO:0051612
GO:0060284	regulation of cell development	0.0757737	0.404989	--	752	gene18582|gene12715|gene19117|gene17640|gene20121|gene6357|gene22112|gene19039|gene16584|gene1337|gene7308|gene9328|gene3095|gene13692|gene10724|gene20740|gene17458|gene16565|gene935|gene25189|gene22216|gene24026|gene21492|gene13917|gene8739|gene16633|gene21013|gene11013|gene12966|gene489|gene17478|gene14318|gene12560|gene23235|gene4021|gene16044|gene7139	37	gene24026|gene12715|gene16044|gene3095|gene16584|gene489|gene6357|gene13692|gene12560|gene11013|gene21013	11	gene9328|gene21492|gene16633|gene12966|gene16565|gene23235|gene17478|gene17640|gene14318|gene4021|gene8739|gene20121|gene1337|gene7139|gene22112|gene17458|gene25189|gene935|gene13917|gene22216|gene19039|gene19117|gene20740|gene18582|gene10724|gene7308	26	http://amigo.geneontology.org/amigo/term/GO:0060284
GO:0051611	regulation of serotonin uptake	0.0755937	0.404989	--	2	gene7139	1	--	0	gene7139	1	http://amigo.geneontology.org/amigo/term/GO:0051611
GO:0006679	glucosylceramide biosynthetic process	0.0755937	0.404989	--	2	gene23116	1	--	0	gene23116	1	http://amigo.geneontology.org/amigo/term/GO:0006679
GO:1904062	regulation of cation transmembrane transport	0.056786	0.404989	--	227	gene7308|gene2815|gene21710|gene9888|gene2362|gene25491|gene23026|gene9953|gene12560|gene4021|gene8739|gene10276|gene15982|gene7139	14	gene12560	1	gene2362|gene25491|gene10276|gene4021|gene9888|gene21710|gene8739|gene9953|gene2815|gene23026|gene7139|gene15982|gene7308	13	http://amigo.geneontology.org/amigo/term/GO:1904062
GO:0030193	regulation of blood coagulation	0.0526424	0.404989	--	53	gene19678|gene24702|gene2815|gene12560|gene6946	5	gene24702|gene19678|gene12560	3	gene6946|gene2815	2	http://amigo.geneontology.org/amigo/term/GO:0030193
GO:0030335	positive regulation of cell migration	0.0743838	0.404989	--	366	gene2815|gene20609|gene17640|gene24188|gene9909|gene1337|gene25304|gene25610|gene10361|gene21390|gene21656|gene16609|gene4486|gene16633|gene12560|gene16584|gene21136|gene25189|gene8955|gene7931	20	gene25610|gene4486|gene21656|gene16584|gene21390|gene12560	6	gene17640|gene8955|gene25189|gene21136|gene7931|gene20609|gene16633|gene1337|gene24188|gene9909|gene10361|gene25304|gene16609|gene2815	14	http://amigo.geneontology.org/amigo/term/GO:0030335
GO:0030178	negative regulation of Wnt signaling pathway	0.0569372	0.404989	GO:0045810	127	gene12245|gene14612|gene13429|gene25307|gene1721|gene17458|gene16900|gene20452|gene16584	9	gene14612|gene16584|gene25307	3	gene13429|gene20452|gene12245|gene16900|gene1721|gene17458	6	http://amigo.geneontology.org/amigo/term/GO:0030178
GO:0060412	ventricular septum morphogenesis	0.0698916	0.404989	--	25	gene14577|gene20121|gene10361	3	--	0	gene14577|gene20121|gene10361	3	http://amigo.geneontology.org/amigo/term/GO:0060412
GO:0001756	somitogenesis	0.0573621	0.404989	--	38	gene9909|gene9328|gene18582|gene23347	4	gene23347	1	gene18582|gene9909|gene9328	3	http://amigo.geneontology.org/amigo/term/GO:0001756
GO:1904562	phosphatidylinositol 5-phosphate metabolic process	0.0755937	0.404989	--	2	gene8735	1	gene8735	1	--	0	http://amigo.geneontology.org/amigo/term/GO:1904562
GO:0060306	regulation of membrane repolarization	0.0632453	0.404989	--	24	gene7308|gene25491|gene21710	3	--	0	gene25491|gene21710|gene7308	3	http://amigo.geneontology.org/amigo/term/GO:0060306
GO:0060434	bronchus morphogenesis	0.0755937	0.404989	--	2	gene10361	1	--	0	gene10361	1	http://amigo.geneontology.org/amigo/term/GO:0060434
GO:0051695	actin filament uncapping	0.0755937	0.404989	--	2	gene17640	1	--	0	gene17640	1	http://amigo.geneontology.org/amigo/term/GO:0051695
GO:0006875	cellular metal ion homeostasis	0.0574201	0.404989	--	376	gene7308|gene2362|gene24702|gene5620|gene16148|gene9953|gene11649|gene13697|gene12141|gene19789|gene22831|gene15982|gene20740|gene25491|gene22627|gene4021|gene6166|gene19627|gene7922|gene15641|gene21930	21	gene13697|gene24702|gene21930	3	gene2362|gene25491|gene15982|gene4021|gene22831|gene22627|gene12141|gene5620|gene20740|gene19627|gene15641|gene6166|gene9953|gene7922|gene7308|gene16148|gene19789|gene11649	18	http://amigo.geneontology.org/amigo/term/GO:0006875
GO:0006482	protein demethylation	0.0698916	0.404989	--	25	gene24014|gene24026|gene19504	3	gene24026|gene19504	2	gene24014	1	http://amigo.geneontology.org/amigo/term/GO:0006482
GO:0051963	regulation of synapse assembly	0.0644445	0.404989	--	92	gene12715|gene21942|gene1766|gene22404|gene19794|gene11626|gene26536	7	gene12715	1	gene19794|gene26536|gene11626|gene21942|gene1766|gene22404	6	http://amigo.geneontology.org/amigo/term/GO:0051963
GO:0001843	neural tube closure	0.0679441	0.404989	--	57	gene25307|gene23347|gene2051|gene3911|gene9328	5	gene23347|gene3911|gene2051|gene25307	4	gene9328	1	http://amigo.geneontology.org/amigo/term/GO:0001843
GO:0051960	regulation of nervous system development	0.0515577	0.404989	--	750	gene10724|gene12715|gene19117|gene26536|gene20121|gene6357|gene22112|gene21942|gene19039|gene16584|gene7308|gene1766|gene22404|gene23235|gene3095|gene13692|gene11626|gene20740|gene17458|gene16565|gene12560|gene25189|gene22216|gene24026|gene21492|gene18582|gene8739|gene16633|gene21013|gene11013|gene12966|gene19794|gene14318|gene22237|gene9328|gene4021|gene16044|gene7139	38	gene24026|gene12715|gene16044|gene3095|gene16584|gene6357|gene13692|gene12560|gene11013|gene21013	10	gene9328|gene21492|gene16633|gene12966|gene16565|gene19794|gene23235|gene11626|gene21942|gene1766|gene14318|gene4021|gene8739|gene20121|gene7139|gene22112|gene17458|gene22404|gene25189|gene22216|gene19039|gene22237|gene19117|gene20740|gene18582|gene26536|gene10724|gene7308	28	http://amigo.geneontology.org/amigo/term/GO:0051960
GO:0072507	divalent inorganic cation homeostasis	0.0648287	0.404989	--	338	gene25491|gene5620|gene20850|gene2362|gene9953|gene11649|gene13697|gene12141|gene19789|gene22831|gene15982|gene20740|gene22627|gene4021|gene6166|gene19627|gene7922|gene15641|gene21930	19	gene13697|gene20850|gene21930	3	gene2362|gene25491|gene15641|gene4021|gene22831|gene22627|gene12141|gene5620|gene20740|gene19627|gene6166|gene9953|gene7922|gene15982|gene19789|gene11649	16	http://amigo.geneontology.org/amigo/term/GO:0072507
GO:0055067	monovalent inorganic cation homeostasis	0.0644445	0.404989	--	92	gene7308|gene16148|gene3752|gene10589|gene23140|gene3807|gene188	7	gene3752|gene3807|gene10589	3	gene23140|gene16148|gene188|gene7308	4	http://amigo.geneontology.org/amigo/term/GO:0055067
GO:0060166	olfactory pit development	0.0755937	0.404989	--	2	gene10058	1	--	0	gene10058	1	http://amigo.geneontology.org/amigo/term/GO:0060166
GO:0030262	apoptotic nuclear changes	0.0755937	0.404989	--	2	gene1651	1	--	0	gene1651	1	http://amigo.geneontology.org/amigo/term/GO:0030262
GO:0055085	transmembrane transport	0.0576185	0.404989	--	643	gene5620|gene24147|gene1085|gene462|gene19789|gene22831|gene17626|gene25427|gene4182|gene21710|gene7308|gene2815|gene15671|gene9953|gene13697|gene20822|gene20740|gene15982|gene21264|gene11603|gene21930|gene19388|gene6166|gene12300|gene7517|gene16530|gene16148|gene3752|gene22532|gene19523|gene6799|gene19627|gene15641	33	gene20822|gene22532|gene3752|gene16530|gene25427|gene21930|gene24147|gene13697|gene1085	9	gene5620|gene9953|gene2815|gene7517|gene19627|gene16148|gene15982|gene21710|gene19388|gene6166|gene462|gene15641|gene17626|gene22831|gene11603|gene21264|gene12300|gene6799|gene20740|gene19523|gene4182|gene19789|gene15671|gene7308	24	http://amigo.geneontology.org/amigo/term/GO:0055085
GO:0001820	serotonin secretion	0.0755937	0.404989	--	2	gene6946	1	--	0	gene6946	1	http://amigo.geneontology.org/amigo/term/GO:0001820
GO:1903845	negative regulation of cellular response to transforming growth factor beta stimulus	0.0639101	0.404989	--	56	gene21390|gene6973|gene3940|gene10361|gene4637	5	gene21390|gene3940	2	gene4637|gene6973|gene10361	3	http://amigo.geneontology.org/amigo/term/GO:1903845
GO:0006726	eye pigment biosynthetic process	0.0755937	0.404989	--	2	gene10985	1	gene10985	1	--	0	http://amigo.geneontology.org/amigo/term/GO:0006726
GO:0060021	roof of mouth development	0.0721161	0.404989	--	58	gene21861|gene9572|gene10361|gene10058|gene21718	5	gene21861|gene21718	2	gene9572|gene10058|gene10361	3	http://amigo.geneontology.org/amigo/term/GO:0060021
GO:0001816	cytokine production	0.0679441	0.404989	--	57	gene25304|gene23347|gene2513|gene6245|gene17663	5	gene23347|gene17663	2	gene6245|gene2513|gene25304	3	http://amigo.geneontology.org/amigo/term/GO:0001816
GO:0051899	membrane depolarization	0.0573621	0.404989	--	38	gene25491|gene4552|gene21710|gene7517	4	--	0	gene25491|gene7517|gene4552|gene21710	4	http://amigo.geneontology.org/amigo/term/GO:0051899
GO:0030168	platelet activation	0.0679441	0.404989	--	57	gene4146|gene3658|gene19789|gene9953|gene24188	5	--	0	gene19789|gene9953|gene3658|gene4146|gene24188	5	http://amigo.geneontology.org/amigo/term/GO:0030168
GO:1903614	negative regulation of protein tyrosine phosphatase activity	0.0755937	0.404989	--	2	gene20609	1	--	0	gene20609	1	http://amigo.geneontology.org/amigo/term/GO:1903614
GO:0030512	negative regulation of transforming growth factor beta receptor signaling pathway	0.0562588	0.404989	--	54	gene21390|gene6973|gene3940|gene10361|gene4637	5	gene21390|gene3940	2	gene4637|gene6973|gene10361	3	http://amigo.geneontology.org/amigo/term/GO:0030512
GO:0019317	fucose catabolic process	0.0755937	0.404989	--	2	gene10793	1	--	0	gene10793	1	http://amigo.geneontology.org/amigo/term/GO:0019317
GO:1903522	regulation of blood circulation	0.062682	0.404989	--	169	gene9402|gene16148|gene25491|gene19789|gene7843|gene19238|gene15261|gene21710|gene7517|gene15982|gene7139	11	gene9402	1	gene25491|gene19238|gene21710|gene19789|gene7843|gene15261|gene7517|gene15982|gene16148|gene7139	10	http://amigo.geneontology.org/amigo/term/GO:1903522
GO:0001936	regulation of endothelial cell proliferation	0.0689186	0.404989	--	75	gene19174|gene8955|gene16633|gene22831|gene16584|gene25189	6	gene16584	1	gene16633|gene8955|gene25189|gene19174|gene22831	5	http://amigo.geneontology.org/amigo/term/GO:0001936
GO:0072503	cellular divalent inorganic cation homeostasis	0.0657194	0.404989	--	317	gene25491|gene5620|gene2362|gene9953|gene11649|gene13697|gene12141|gene19789|gene22831|gene15982|gene20740|gene22627|gene4021|gene6166|gene19627|gene7922|gene15641|gene21930	18	gene13697|gene21930	2	gene2362|gene25491|gene15641|gene4021|gene22831|gene22627|gene12141|gene5620|gene20740|gene19627|gene6166|gene9953|gene7922|gene15982|gene19789|gene11649	16	http://amigo.geneontology.org/amigo/term/GO:0072503
GO:0051272	positive regulation of cellular component movement	0.0728413	0.404989	--	387	gene25189|gene17640|gene24188|gene9909|gene1337|gene25304|gene25610|gene21656|gene20609|gene21390|gene23337|gene2815|gene12560|gene4486|gene16633|gene16609|gene16584|gene21136|gene10361|gene8955|gene7931	21	gene25610|gene4486|gene21656|gene16584|gene21390|gene12560	6	gene17640|gene8955|gene21136|gene7931|gene10361|gene20609|gene16633|gene1337|gene24188|gene9909|gene23337|gene25189|gene25304|gene16609|gene2815	15	http://amigo.geneontology.org/amigo/term/GO:0051272
GO:1904582	positive regulation of intracellular mRNA localization	0.0755937	0.404989	--	2	gene13692	1	gene13692	1	--	0	http://amigo.geneontology.org/amigo/term/GO:1904582
GO:0060603	mammary gland duct morphogenesis	0.0755937	0.404989	--	2	gene21492	1	--	0	gene21492	1	http://amigo.geneontology.org/amigo/term/GO:0060603
GO:0006529	asparagine biosynthetic process	0.0755937	0.404989	--	2	gene5460	1	gene5460	1	--	0	http://amigo.geneontology.org/amigo/term/GO:0006529
GO:0060606	tube closure	0.0721161	0.404989	--	58	gene25307|gene23347|gene2051|gene3911|gene9328	5	gene23347|gene3911|gene2051|gene25307	4	gene9328	1	http://amigo.geneontology.org/amigo/term/GO:0060606
GO:1990926	short-term synaptic potentiation	0.0755937	0.404989	--	2	gene24943	1	--	0	gene24943	1	http://amigo.geneontology.org/amigo/term/GO:1990926
GO:1990927	calcium ion regulated lysosome exocytosis	0.0755937	0.404989	--	2	gene24943	1	--	0	gene24943	1	http://amigo.geneontology.org/amigo/term/GO:1990927
GO:2000057	negative regulation of Wnt signaling pathway involved in digestive tract morphogenesis	0.0755937	0.404989	--	2	gene13429	1	--	0	gene13429	1	http://amigo.geneontology.org/amigo/term/GO:2000057
GO:0060627	regulation of vesicle-mediated transport	0.0574201	0.404989	--	376	gene7308|gene7517|gene3972|gene9953|gene9909|gene2815|gene25304|gene20424|gene24943|gene6761|gene25876|gene6799|gene12966|gene10214|gene12560|gene16584|gene22146|gene10276|gene20609|gene6946|gene19614	21	gene16584|gene20424|gene12560|gene3972	4	gene22146|gene10276|gene10214|gene12966|gene25876|gene6799|gene6761|gene19614|gene20609|gene24943|gene9953|gene6946|gene2815|gene9909|gene7517|gene25304|gene7308	17	http://amigo.geneontology.org/amigo/term/GO:0060627
GO:0019919	peptidyl-arginine methylation, to asymmetrical-dimethyl arginine	0.0755937	0.404989	--	2	gene17593	1	--	0	gene17593	1	http://amigo.geneontology.org/amigo/term/GO:0019919
GO:0060672	epithelial cell morphogenesis involved in placental branching	0.0755937	0.404989	--	2	gene2051	1	gene2051	1	--	0	http://amigo.geneontology.org/amigo/term/GO:0060672
GO:1904825	protein localization to microtubule plus-end	0.0755937	0.404989	--	2	gene11358	1	--	0	gene11358	1	http://amigo.geneontology.org/amigo/term/GO:1904825
GO:0030004	cellular monovalent inorganic cation homeostasis	0.0620388	0.404989	--	73	gene7308|gene16148|gene3752|gene10589|gene23140|gene3807	6	gene3752|gene3807|gene10589	3	gene23140|gene16148|gene7308	3	http://amigo.geneontology.org/amigo/term/GO:0030004
GO:0060443	mammary gland morphogenesis	0.0755937	0.404989	--	2	gene10361	1	--	0	gene10361	1	http://amigo.geneontology.org/amigo/term/GO:0060443
GO:0001698	gastrin-induced gastric acid secretion	0.0755937	0.404989	--	2	gene7843	1	--	0	gene7843	1	http://amigo.geneontology.org/amigo/term/GO:0001698
GO:1903307	positive regulation of regulated secretory pathway	0.0669426	0.404989	--	40	gene24943|gene7517|gene6799|gene6946	4	--	0	gene7517|gene24943|gene6946|gene6799	4	http://amigo.geneontology.org/amigo/term/GO:1903307
GO:0006942	regulation of striated muscle contraction	0.0600148	0.404989	--	55	gene6166|gene21710|gene25491|gene15982|gene7139	5	--	0	gene25491|gene6166|gene15982|gene7139|gene21710	5	http://amigo.geneontology.org/amigo/term/GO:0006942
GO:0001697	histamine-induced gastric acid secretion	0.0755937	0.404989	--	2	gene7843	1	--	0	gene7843	1	http://amigo.geneontology.org/amigo/term/GO:0001697
GO:1904580	regulation of intracellular mRNA localization	0.0755937	0.404989	--	2	gene13692	1	gene13692	1	--	0	http://amigo.geneontology.org/amigo/term/GO:1904580
GO:2000056	regulation of Wnt signaling pathway involved in digestive tract morphogenesis	0.0755937	0.404989	--	2	gene13429	1	--	0	gene13429	1	http://amigo.geneontology.org/amigo/term/GO:2000056
GO:1901031	regulation of response to reactive oxygen species	0.0768384	0.40733	--	26	gene10724|gene3681|gene17458	3	--	0	gene17458|gene10724|gene3681	3	http://amigo.geneontology.org/amigo/term/GO:1901031
GO:2000516	positive regulation of CD4-positive, alpha-beta T cell activation	0.0768384	0.40733	--	26	gene2168|gene10361|gene17663	3	gene17663	1	gene2168|gene10361	2	http://amigo.geneontology.org/amigo/term/GO:2000516
GO:0048701	embryonic cranial skeleton morphogenesis	0.0768384	0.40733	--	26	gene21861|gene2051|gene10361	3	gene21861|gene2051	2	gene10361	1	http://amigo.geneontology.org/amigo/term/GO:0048701
GO:0010765	positive regulation of sodium ion transport	0.0768384	0.40733	--	26	gene15396|gene21710|gene7139	3	--	0	gene15396|gene7139|gene21710	3	http://amigo.geneontology.org/amigo/term/GO:0010765
GO:0030330	DNA damage response, signal transduction by p53 class mediator	0.0764253	0.40733	GO:0006976	59	gene17458|gene10034|gene3366|gene9653|gene16530	5	gene10034|gene3366|gene9653|gene16530	4	gene17458	1	http://amigo.geneontology.org/amigo/term/GO:0030330
GO:0045776	negative regulation of blood pressure	0.0768384	0.40733	--	26	gene10724|gene2362|gene7139	3	--	0	gene2362|gene10724|gene7139	3	http://amigo.geneontology.org/amigo/term/GO:0045776
GO:0051591	response to cAMP	0.0764253	0.40733	--	59	gene17602|gene6166|gene24026|gene4182|gene9402	5	gene24026|gene9402|gene17602	3	gene6166|gene4182	2	http://amigo.geneontology.org/amigo/term/GO:0051591
GO:0055006	cardiac cell development	0.0772968	0.4093	--	42	gene6922|gene15667|gene8775|gene21461	4	--	0	gene21461|gene6922|gene8775|gene15667	4	http://amigo.geneontology.org/amigo/term/GO:0055006
GO:0045596	negative regulation of cell differentiation	0.0786116	0.415795	--	480	gene6357|gene11845|gene22582|gene19117|gene16584|gene22073|gene2051|gene10724|gene20740|gene6869|gene17458|gene16565|gene15423|gene25189|gene21492|gene13917|gene4021|gene16633|gene21013|gene489|gene2513|gene22681|gene13449|gene12560|gene935	25	gene6869|gene13449|gene22073|gene15423|gene16584|gene489|gene6357|gene2051|gene12560|gene21013|gene11845	11	gene4021|gene19117|gene2513|gene20740|gene22582|gene21492|gene16633|gene10724|gene22681|gene13917|gene17458|gene25189|gene935|gene16565	14	http://amigo.geneontology.org/amigo/term/GO:0045596
GO:1901342	regulation of vasculature development	0.0795261	0.420162	--	218	gene19355|gene2513|gene5631|gene3878|gene8955|gene16609|gene25189|gene3366|gene18539|gene16633|gene19627|gene9572|gene10361	13	gene18539|gene3366|gene3878	3	gene8955|gene19355|gene2513|gene5631|gene19627|gene9572|gene16633|gene25189|gene16609|gene10361	10	http://amigo.geneontology.org/amigo/term/GO:1901342
GO:0070663	regulation of leukocyte proliferation	0.080026	0.421891	--	136	gene2168|gene2513|gene25304|gene20609|gene12560|gene22073|gene935|gene10361|gene6946	9	gene22073|gene12560	2	gene2513|gene20609|gene6946|gene2168|gene25304|gene935|gene10361	7	http://amigo.geneontology.org/amigo/term/GO:0070663
GO:0007613	memory	0.0800324	0.421891	--	78	gene3972|gene23347|gene9888|gene7843|gene6166|gene15641	6	gene23347|gene3972	2	gene15641|gene6166|gene7843|gene9888	4	http://amigo.geneontology.org/amigo/term/GO:0007613
GO:0007218	neuropeptide signaling pathway	0.0808705	0.423941	--	60	gene11649|gene2362|gene9307|gene5631|gene687	5	--	0	gene2362|gene9307|gene5631|gene687|gene11649	5	http://amigo.geneontology.org/amigo/term/GO:0007218
GO:0003014	renal system process	0.0808705	0.423941	--	60	gene15396|gene16652|gene2362|gene10589|gene11904	5	gene16652|gene10589	2	gene2362|gene11904|gene15396	3	http://amigo.geneontology.org/amigo/term/GO:0003014
GO:0002028	regulation of sodium ion transport	0.0808705	0.423941	--	60	gene15396|gene7308|gene8739|gene21710|gene7139	5	--	0	gene15396|gene21710|gene8739|gene7139|gene7308	5	http://amigo.geneontology.org/amigo/term/GO:0002028
GO:0001503	ossification	0.0805595	0.423941	--	97	gene12451|gene14318|gene13692|gene11705|gene316|gene10058|gene22582	7	gene13692|gene12451	2	gene10058|gene316|gene14318|gene22582|gene11705	5	http://amigo.geneontology.org/amigo/term/GO:0001503
GO:0048704	embryonic skeletal system morphogenesis	0.0808705	0.423941	--	60	gene23186|gene21861|gene2051|gene15363|gene10361	5	gene21861|gene2051|gene23186	3	gene15363|gene10361	2	http://amigo.geneontology.org/amigo/term/GO:0048704
GO:0045765	regulation of angiogenesis	0.0816779	0.427699	--	198	gene19355|gene5631|gene3878|gene8955|gene18539|gene25189|gene3366|gene16609|gene16633|gene19627|gene9572|gene10361	12	gene18539|gene3366|gene3878	3	gene8955|gene19355|gene5631|gene19627|gene9572|gene16633|gene25189|gene16609|gene10361	9	http://amigo.geneontology.org/amigo/term/GO:0045765
GO:0050708	regulation of protein secretion	0.0822661	0.430016	--	305	gene12560|gene2168|gene1651|gene9402|gene24943|gene25304|gene19789|gene6245|gene13692|gene6761|gene4552|gene6799|gene16565|gene20424|gene8775|gene22831|gene17663	17	gene9402|gene17663|gene20424|gene13692|gene12560	5	gene22831|gene25304|gene19789|gene6761|gene4552|gene24943|gene8775|gene2168|gene6245|gene6799|gene1651|gene16565	12	http://amigo.geneontology.org/amigo/term/GO:0050708
GO:0032872	regulation of stress-activated MAPK cascade	0.0823028	0.430016	--	157	gene2168|gene12245|gene9328|gene25304|gene11600|gene6245|gene21656|gene16609|gene19039|gene3366	10	gene21656|gene3366	2	gene19039|gene9328|gene25304|gene11600|gene12245|gene2168|gene6245|gene16609	8	http://amigo.geneontology.org/amigo/term/GO:0032872
GO:0098900	regulation of action potential	0.0827569	0.43191	--	43	gene25491|gene6799|gene15982|gene21710	4	--	0	gene25491|gene6799|gene15982|gene21710	4	http://amigo.geneontology.org/amigo/term/GO:0098900
GO:0030278	regulation of ossification	0.0828966	0.432161	--	137	gene2815|gene16148|gene374|gene6973|gene489|gene10058|gene21861|gene935|gene23082	9	gene489|gene23082|gene21861	3	gene6973|gene10058|gene2815|gene16148|gene935|gene374	6	http://amigo.geneontology.org/amigo/term/GO:0030278
GO:0002684	positive regulation of immune system process	0.0834119	0.434368	--	597	gene19079|gene19174|gene12710|gene9909|gene25304|gene1780|gene14740|gene22073|gene17663|gene2815|gene24188|gene10985|gene13692|gene9953|gene17458|gene22818|gene20609|gene6946|gene21492|gene13917|gene4021|gene10361|gene2168|gene16044|gene2513|gene6245|gene1779|gene12560|gene18403|gene935	30	gene22073|gene16044|gene10985|gene13692|gene12560|gene17663	6	gene21492|gene1780|gene9953|gene6946|gene2815|gene18403|gene10361|gene25304|gene12710|gene4021|gene22818|gene9909|gene17458|gene6245|gene935|gene13917|gene19079|gene2513|gene19174|gene20609|gene1779|gene2168|gene14740|gene24188	24	http://amigo.geneontology.org/amigo/term/GO:0002684
GO:0031338	regulation of vesicle fusion	0.0840751	0.434941	--	27	gene24943|gene25304|gene25876	3	--	0	gene25876|gene24943|gene25304	3	http://amigo.geneontology.org/amigo/term/GO:0031338
GO:0006636	unsaturated fatty acid biosynthetic process	0.0840751	0.434941	--	27	gene25522|gene3369|gene3039	3	gene3039|gene3369|gene25522	3	--	0	http://amigo.geneontology.org/amigo/term/GO:0006636
GO:1902653	secondary alcohol biosynthetic process	0.0840751	0.434941	--	27	gene8691|gene23251|gene19568	3	gene23251|gene19568|gene8691	3	--	0	http://amigo.geneontology.org/amigo/term/GO:1902653
GO:0006695	cholesterol biosynthetic process	0.0840751	0.434941	--	27	gene8691|gene23251|gene19568	3	gene23251|gene19568|gene8691	3	--	0	http://amigo.geneontology.org/amigo/term/GO:0006695
GO:0055002	striated muscle cell development	0.0839473	0.434941	--	79	gene6922|gene15667|gene2513|gene15917|gene21461|gene8775	6	--	0	gene21461|gene6922|gene15917|gene15667|gene8775|gene2513	6	http://amigo.geneontology.org/amigo/term/GO:0055002
GO:0043300	regulation of leukocyte degranulation	0.0840751	0.434941	--	27	gene9909|gene12560|gene6946	3	gene12560	1	gene6946|gene9909	2	http://amigo.geneontology.org/amigo/term/GO:0043300
GO:0006468	protein phosphorylation	0.0846171	0.437266	--	575	gene19079|gene24188|gene22112|gene16609|gene22831|gene11167|gene7931|gene20850|gene23540|gene10593|gene14632|gene16486|gene5819|gene15423|gene6946|gene1651|gene13917|gene12628|gene25377|gene10361|gene2168|gene22681|gene6875|gene12560|gene155|gene787|gene19970|gene16044|gene3366	29	gene23540|gene6875|gene11167|gene16044|gene14632|gene16486|gene15423|gene20850|gene12560|gene3366	10	gene10361|gene1651|gene155|gene22681|gene10593|gene22831|gene19079|gene787|gene19970|gene5819|gene24188|gene22112|gene2168|gene6946|gene25377|gene13917|gene12628|gene16609|gene7931	19	http://amigo.geneontology.org/amigo/term/GO:0006468
GO:0051349	positive regulation of lyase activity	0.087359	0.442231	--	13	gene18599|gene7139	2	gene18599	1	gene7139	1	http://amigo.geneontology.org/amigo/term/GO:0051349
GO:0016572	histone phosphorylation	0.087359	0.442231	--	13	gene16486|gene14632	2	gene14632|gene16486	2	--	0	http://amigo.geneontology.org/amigo/term/GO:0016572
GO:2000108	positive regulation of leukocyte apoptotic process	0.087359	0.442231	--	13	gene12560|gene24188	2	gene12560	1	gene24188	1	http://amigo.geneontology.org/amigo/term/GO:2000108
GO:0050857	positive regulation of antigen receptor-mediated signaling pathway	0.087359	0.442231	--	13	gene12560|gene14740	2	gene12560	1	gene14740	1	http://amigo.geneontology.org/amigo/term/GO:0050857
GO:0002902	regulation of B cell apoptotic process	0.087359	0.442231	--	13	gene16486|gene12560	2	gene16486|gene12560	2	--	0	http://amigo.geneontology.org/amigo/term/GO:0002902
GO:0040017	positive regulation of locomotion	0.085684	0.442231	--	395	gene25189|gene17640|gene24188|gene9909|gene1337|gene25304|gene25610|gene21656|gene20609|gene21390|gene23337|gene2815|gene12560|gene4486|gene16633|gene16609|gene16584|gene21136|gene10361|gene8955|gene7931	21	gene25610|gene4486|gene21656|gene16584|gene21390|gene12560	6	gene17640|gene8955|gene21136|gene7931|gene10361|gene20609|gene16633|gene1337|gene24188|gene9909|gene23337|gene25189|gene25304|gene16609|gene2815	15	http://amigo.geneontology.org/amigo/term/GO:0040017
GO:0007076	mitotic chromosome condensation	0.087359	0.442231	--	13	gene17318|gene8775	2	gene17318	1	gene8775	1	http://amigo.geneontology.org/amigo/term/GO:0007076
GO:1900153	positive regulation of nuclear-transcribed mRNA catabolic process, deadenylation-dependent decay	0.087359	0.442231	--	13	gene10034|gene13692	2	gene10034|gene13692	2	--	0	http://amigo.geneontology.org/amigo/term/GO:1900153
GO:0060740	prostate gland epithelium morphogenesis	0.087359	0.442231	--	13	gene6357|gene21492	2	gene6357	1	gene21492	1	http://amigo.geneontology.org/amigo/term/GO:0060740
GO:0030852	regulation of granulocyte differentiation	0.087359	0.442231	--	13	gene13917|gene22073	2	gene22073	1	gene13917	1	http://amigo.geneontology.org/amigo/term/GO:0030852
GO:0034501	protein localization to kinetochore	0.087359	0.442231	--	13	gene16486|gene17697	2	gene16486|gene17697	2	--	0	http://amigo.geneontology.org/amigo/term/GO:0034501
GO:0060706	cell differentiation involved in embryonic placenta development	0.087359	0.442231	--	13	gene17157|gene19571	2	gene19571	1	gene17157	1	http://amigo.geneontology.org/amigo/term/GO:0060706
GO:0048645	animal organ formation	0.087359	0.442231	--	13	gene21492|gene10361	2	--	0	gene21492|gene10361	2	http://amigo.geneontology.org/amigo/term/GO:0048645
GO:0048667	cell morphogenesis involved in neuron differentiation	0.087359	0.442231	--	13	gene5628|gene21942	2	gene5628	1	gene21942	1	http://amigo.geneontology.org/amigo/term/GO:0048667
GO:0014850	response to muscle activity	0.087359	0.442231	--	13	gene25924|gene15982	2	--	0	gene15982|gene25924	2	http://amigo.geneontology.org/amigo/term/GO:0014850
GO:0035089	establishment of apical/basal cell polarity	0.087359	0.442231	--	13	gene9909|gene22923	2	--	0	gene22923|gene9909	2	http://amigo.geneontology.org/amigo/term/GO:0035089
GO:0030859	polarized epithelial cell differentiation	0.087359	0.442231	--	13	gene9909|gene22923	2	--	0	gene22923|gene9909	2	http://amigo.geneontology.org/amigo/term/GO:0030859
GO:0045589	regulation of regulatory T cell differentiation	0.087359	0.442231	--	13	gene2513|gene23347	2	gene23347	1	gene2513	1	http://amigo.geneontology.org/amigo/term/GO:0045589
GO:0072358	cardiovascular system development	0.087359	0.442231	--	13	gene11626|gene952	2	--	0	gene952|gene11626	2	http://amigo.geneontology.org/amigo/term/GO:0072358
GO:0009410	response to xenobiotic stimulus	0.0876022	0.442987	GO:0017104	99	gene15641|gene1637|gene22555|gene11626|gene17458|gene13898|gene15982	7	gene22555	1	gene15641|gene11626|gene17458|gene15982|gene13898|gene1637	6	http://amigo.geneontology.org/amigo/term/GO:0009410
GO:1905269	positive regulation of chromatin organization	0.0879665	0.443878	GO:1903310	80	gene24026|gene9402|gene23347|gene17318|gene3482|gene7139	6	gene24026|gene9402|gene17318|gene3482|gene23347	5	gene7139	1	http://amigo.geneontology.org/amigo/term/GO:1905269
GO:1901879	regulation of protein depolymerization	0.0879665	0.443878	--	80	gene17640|gene11600|gene18461|gene16633|gene16900|gene25189	6	--	0	gene17640|gene18461|gene11600|gene16900|gene16633|gene25189	6	http://amigo.geneontology.org/amigo/term/GO:1901879
GO:0045815	positive regulation of gene expression, epigenetic	0.0884012	0.445595	--	44	gene24014|gene14632|gene3911|gene23347	4	gene23347|gene14632|gene3911	3	gene24014	1	http://amigo.geneontology.org/amigo/term/GO:0045815
GO:0010948	negative regulation of cell cycle process	0.0889719	0.447993	--	265	gene16530|gene12245|gene17676|gene16500|gene23347|gene21049|gene11845|gene5628|gene26208|gene24319|gene16486|gene9653|gene10034|gene11167|gene19571	15	gene23347|gene5628|gene16530|gene24319|gene11167|gene16486|gene19571|gene9653|gene10034|gene26208|gene11845|gene17676	12	gene21049|gene16500|gene12245	3	http://amigo.geneontology.org/amigo/term/GO:0010948
GO:0002429	immune response-activating cell surface receptor signaling pathway	0.0905853	0.45563	--	160	gene2168|gene2513|gene19079|gene1779|gene9953|gene4021|gene12560|gene1780|gene6946|gene22818	10	gene12560	1	gene4021|gene19079|gene22818|gene2513|gene1780|gene9953|gene6946|gene1779|gene2168	9	http://amigo.geneontology.org/amigo/term/GO:0002429
GO:0051090	regulation of DNA-binding transcription factor activity	0.0911315	0.45789	--	266	gene11113|gene16530|gene13917|gene13429|gene6357|gene14740|gene10035|gene13447|gene24026|gene16565|gene19039|gene935|gene2168|gene3366|gene17663	15	gene3366|gene16530|gene13447|gene24026|gene6357|gene17663|gene10035	7	gene13429|gene19039|gene14740|gene11113|gene2168|gene13917|gene935|gene16565	8	http://amigo.geneontology.org/amigo/term/GO:0051090
GO:0070228	regulation of lymphocyte apoptotic process	0.0915904	0.458243	--	28	gene16486|gene12560|gene20609	3	gene16486|gene12560	2	gene20609	1	http://amigo.geneontology.org/amigo/term/GO:0070228
GO:1900026	positive regulation of substrate adhesion-dependent cell spreading	0.0915904	0.458243	--	28	gene1337|gene17478|gene17640	3	--	0	gene17640|gene1337|gene17478	3	http://amigo.geneontology.org/amigo/term/GO:1900026
GO:0010842	retina layer formation	0.0915904	0.458243	--	28	gene18539|gene3366|gene20816	3	gene18539|gene3366	2	gene20816	1	http://amigo.geneontology.org/amigo/term/GO:0010842
GO:0032715	negative regulation of interleukin-6 production	0.0915904	0.458243	--	28	gene25304|gene22073|gene11113	3	gene22073	1	gene25304|gene11113	2	http://amigo.geneontology.org/amigo/term/GO:0032715
GO:0006820	anion transport	0.0918172	0.458891	GO:0006822	354	gene14956|gene16530|gene24147|gene21264|gene3457|gene21044|gene10996|gene4458|gene10589|gene22532|gene11603|gene19523|gene2918|gene1085|gene23140|gene25427|gene2815|gene14311|gene188	19	gene2918|gene25427|gene24147|gene10589|gene22532|gene4458|gene1085|gene16530	8	gene21044|gene11603|gene14311|gene3457|gene188|gene10996|gene23140|gene2815|gene21264|gene19523|gene14956	11	http://amigo.geneontology.org/amigo/term/GO:0006820
GO:0009611	response to wounding	0.0922673	0.45968	GO:0002245	120	gene9909|gene21221|gene15641|gene12560|gene7557|gene10361|gene4012|gene22216	8	gene4012|gene21221|gene12560	3	gene22216|gene15641|gene7557|gene9909|gene10361	5	http://amigo.geneontology.org/amigo/term/GO:0009611
GO:0048639	positive regulation of developmental growth	0.0922673	0.45968	--	120	gene7308|gene25189|gene22112|gene20740|gene16633|gene10361|gene12966|gene22216	8	--	0	gene22216|gene20740|gene16633|gene22112|gene7308|gene25189|gene12966|gene10361	8	http://amigo.geneontology.org/amigo/term/GO:0048639
GO:0006814	sodium ion transport	0.0920893	0.45968	GO:0006834|GO:0016974	81	gene7308|gene2815|gene21710|gene16148|gene3752|gene6166	6	gene3752	1	gene6166|gene21710|gene16148|gene2815|gene7308	5	http://amigo.geneontology.org/amigo/term/GO:0006814
GO:0031290	retinal ganglion cell axon guidance	0.0994041	0.46059	--	14	gene20121|gene4439	2	--	0	gene4439|gene20121	2	http://amigo.geneontology.org/amigo/term/GO:0031290
GO:0031958	corticosteroid receptor signaling pathway	0.111223	0.46059	--	3	gene3911	1	gene3911	1	--	0	http://amigo.geneontology.org/amigo/term/GO:0031958
GO:0035855	megakaryocyte development	0.111877	0.46059	--	15	gene19678|gene21221	2	gene21221|gene19678	2	--	0	http://amigo.geneontology.org/amigo/term/GO:0035855
GO:1903225	negative regulation of endodermal cell differentiation	0.111223	0.46059	--	3	gene22582	1	--	0	gene22582	1	http://amigo.geneontology.org/amigo/term/GO:1903225
GO:0150012	positive regulation of neuron projection arborization	0.111223	0.46059	--	3	gene19039	1	--	0	gene19039	1	http://amigo.geneontology.org/amigo/term/GO:0150012
GO:0033634	positive regulation of cell-cell adhesion mediated by integrin	0.111223	0.46059	--	3	gene9866	1	gene9866	1	--	0	http://amigo.geneontology.org/amigo/term/GO:0033634
GO:0033619	membrane protein proteolysis	0.099373	0.46059	--	29	gene7868|gene24702|gene3972	3	gene24702|gene3972	2	gene7868	1	http://amigo.geneontology.org/amigo/term/GO:0033619
GO:1904862	inhibitory synapse assembly	0.111223	0.46059	--	3	gene14318	1	--	0	gene14318	1	http://amigo.geneontology.org/amigo/term/GO:1904862
GO:2001286	regulation of caveolin-mediated endocytosis	0.111223	0.46059	--	3	gene7308	1	--	0	gene7308	1	http://amigo.geneontology.org/amigo/term/GO:2001286
GO:0002093	auditory receptor cell morphogenesis	0.111223	0.46059	--	3	gene21942	1	--	0	gene21942	1	http://amigo.geneontology.org/amigo/term/GO:0002093
GO:0031281	positive regulation of cyclase activity	0.0994041	0.46059	--	14	gene18599|gene7139	2	gene18599	1	gene7139	1	http://amigo.geneontology.org/amigo/term/GO:0031281
GO:0002027	regulation of heart rate	0.095009	0.46059	--	63	gene7517|gene25491|gene15982|gene9402|gene21710	5	gene9402	1	gene21710|gene7517|gene15982|gene25491	4	http://amigo.geneontology.org/amigo/term/GO:0002027
GO:1903556	negative regulation of tumor necrosis factor superfamily cytokine production	0.107411	0.46059	--	30	gene19627|gene25304|gene11113	3	--	0	gene25304|gene11113|gene19627	3	http://amigo.geneontology.org/amigo/term/GO:1903556
GO:1903385	regulation of homophilic cell adhesion	0.111223	0.46059	--	3	gene11013	1	gene11013	1	--	0	http://amigo.geneontology.org/amigo/term/GO:1903385
GO:0010701	positive regulation of norepinephrine secretion	0.111223	0.46059	--	3	gene6799	1	--	0	gene6799	1	http://amigo.geneontology.org/amigo/term/GO:0010701
GO:0031632	positive regulation of synaptic vesicle fusion to presynaptic active zone membrane	0.111223	0.46059	--	3	gene24943	1	--	0	gene24943	1	http://amigo.geneontology.org/amigo/term/GO:0031632
GO:0120035	regulation of plasma membrane bounded cell projection organization	0.0946433	0.46059	--	559	gene18582|gene19117|gene17640|gene9307|gene20121|gene22112|gene17668|gene19039|gene16584|gene7308|gene9328|gene3095|gene13692|gene20740|gene16565|gene25189|gene22216|gene24026|gene129|gene4021|gene16633|gene21013|gene11013|gene12966|gene14318|gene12560|gene23235|gene8739	28	gene24026|gene129|gene3095|gene16584|gene13692|gene12560|gene11013|gene21013	8	gene17640|gene22216|gene25189|gene19039|gene4021|gene9328|gene19117|gene8739|gene20740|gene18582|gene17668|gene20121|gene23235|gene16633|gene9307|gene14318|gene22112|gene16565|gene12966|gene7308	20	http://amigo.geneontology.org/amigo/term/GO:0120035
GO:0120039	plasma membrane bounded cell projection morphogenesis	0.110145	0.46059	--	209	gene25535|gene21942|gene25537|gene18467|gene9328|gene14318|gene11626|gene3752|gene22404|gene10058|gene21492|gene1637	12	gene18467|gene3752	2	gene14318|gene25535|gene9328|gene21492|gene10058|gene25537|gene11626|gene21942|gene22404|gene1637	10	http://amigo.geneontology.org/amigo/term/GO:0120039
GO:0033169	histone H3-K9 demethylation	0.0994041	0.46059	--	14	gene24014|gene24026	2	gene24026	1	gene24014	1	http://amigo.geneontology.org/amigo/term/GO:0033169
GO:0031547	brain-derived neurotrophic factor receptor signaling pathway	0.111223	0.46059	--	3	gene3752	1	gene3752	1	--	0	http://amigo.geneontology.org/amigo/term/GO:0031547
GO:1902895	positive regulation of pri-miRNA transcription by RNA polymerase II	0.111877	0.46059	--	15	gene129|gene9402	2	gene9402|gene129	2	--	0	http://amigo.geneontology.org/amigo/term/GO:1902895
GO:1903530	regulation of secretion by cell	0.107513	0.46059	--	521	gene9909|gene25304|gene19789|gene6761|gene16443|gene10276|gene17663|gene24943|gene13692|gene4552|gene16565|gene6799|gene25876|gene19614|gene1651|gene9402|gene22831|gene8775|gene20424|gene7517|gene12966|gene2168|gene3972|gene6245|gene12560|gene6946	26	gene3972|gene20424|gene13692|gene12560|gene9402|gene17663	6	gene10276|gene12966|gene19614|gene22831|gene25876|gene19789|gene6761|gene6245|gene4552|gene6946|gene24943|gene8775|gene9909|gene2168|gene7517|gene16443|gene25304|gene6799|gene1651|gene16565	20	http://amigo.geneontology.org/amigo/term/GO:1903530
GO:0031646	positive regulation of neurological system process	0.106401	0.46059	--	47	gene22237|gene2362|gene15641|gene12966	4	--	0	gene2362|gene15641|gene12966|gene22237	4	http://amigo.geneontology.org/amigo/term/GO:0031646
GO:0033979	box H/ACA snoRNA metabolic process	0.111223	0.46059	--	3	gene3068	1	gene3068	1	--	0	http://amigo.geneontology.org/amigo/term/GO:0033979
GO:0140029	exocytic process	0.110316	0.46059	--	66	gene12560|gene19678|gene6799|gene6946|gene10276	5	gene19678|gene12560	2	gene6799|gene6946|gene10276	3	http://amigo.geneontology.org/amigo/term/GO:0140029
GO:0016477	cell migration	0.110025	0.46059	--	615	gene19174|gene24188|gene25304|gene9149|gene22112|gene23210|gene22831|gene7931|gene2815|gene17640|gene9328|gene17478|gene25189|gene6946|gene16565|gene19355|gene1637|gene244|gene22627|gene16633|gene20223|gene16900|gene21970|gene18582|gene2513|gene14318|gene20609|gene14926|gene11421|gene155	30	gene23210|gene244|gene21970	3	gene22627|gene9328|gene18582|gene20223|gene16633|gene155|gene6946|gene2815|gene16565|gene16900|gene17640|gene14318|gene22831|gene19355|gene11421|gene7931|gene22112|gene25189|gene25304|gene17478|gene2513|gene19174|gene20609|gene9149|gene14926|gene1637|gene24188	27	http://amigo.geneontology.org/amigo/term/GO:0016477
GO:0035995	detection of muscle stretch	0.111223	0.46059	--	3	gene8775	1	--	0	gene8775	1	http://amigo.geneontology.org/amigo/term/GO:0035995
GO:0140112	extracellular vesicle biogenesis	0.111223	0.46059	--	3	gene25708	1	--	0	gene25708	1	http://amigo.geneontology.org/amigo/term/GO:0140112
GO:0035929	steroid hormone secretion	0.111223	0.46059	--	3	gene19039	1	--	0	gene19039	1	http://amigo.geneontology.org/amigo/term/GO:0035929
GO:0032515	negative regulation of phosphoprotein phosphatase activity	0.111877	0.46059	GO:0032513|GO:0034048	15	gene20609|gene23540	2	gene23540	1	gene20609	1	http://amigo.geneontology.org/amigo/term/GO:0032515
GO:0034287	detection of monosaccharide stimulus	0.111223	0.46059	--	3	gene16565	1	--	0	gene16565	1	http://amigo.geneontology.org/amigo/term/GO:0034287
GO:0010766	negative regulation of sodium ion transport	0.0994041	0.46059	--	14	gene7308|gene8739	2	--	0	gene8739|gene7308	2	http://amigo.geneontology.org/amigo/term/GO:0010766
GO:1901701	cellular response to oxygen-containing compound	0.102461	0.46059	--	564	gene9149|gene22582|gene13898|gene4182|gene17663|gene7778|gene2918|gene10276|gene13692|gene17458|gene16565|gene6799|gene15982|gene6946|gene24026|gene1637|gene9402|gene129|gene3681|gene22926|gene6166|gene2168|gene3972|gene25711|gene22555|gene17377|gene12560|gene15641	28	gene22555|gene2918|gene3972|gene17377|gene129|gene24026|gene22926|gene13692|gene12560|gene9402|gene17663	11	gene10276|gene15641|gene7778|gene22582|gene4182|gene6799|gene9149|gene6946|gene25711|gene6166|gene2168|gene17458|gene3681|gene15982|gene13898|gene1637|gene16565	17	http://amigo.geneontology.org/amigo/term/GO:1901701
GO:1903843	cellular response to arsenite ion	0.111223	0.46059	--	3	gene13692	1	gene13692	1	--	0	http://amigo.geneontology.org/amigo/term/GO:1903843
GO:1901652	response to peptide	0.101859	0.46059	--	249	gene2168|gene2918|gene1637|gene9402|gene129|gene3681|gene3972|gene22926|gene17458|gene12560|gene16565|gene1651|gene10276|gene25367	14	gene2918|gene3972|gene129|gene22926|gene12560|gene9402|gene25367	7	gene10276|gene1637|gene2168|gene17458|gene3681|gene1651|gene16565	7	http://amigo.geneontology.org/amigo/term/GO:1901652
GO:1901097	negative regulation of autophagosome maturation	0.111223	0.46059	GO:1902453	3	gene25758	1	gene25758	1	--	0	http://amigo.geneontology.org/amigo/term/GO:1901097
GO:0010799	regulation of peptidyl-threonine phosphorylation	0.099373	0.46059	--	29	gene20740|gene12715|gene2168	3	gene12715	1	gene2168|gene20740	2	http://amigo.geneontology.org/amigo/term/GO:0010799
GO:1901534	positive regulation of hematopoietic progenitor cell differentiation	0.111223	0.46059	--	3	gene13692	1	gene13692	1	--	0	http://amigo.geneontology.org/amigo/term/GO:1901534
GO:0002513	tolerance induction to self antigen	0.111223	0.46059	--	3	gene12560	1	gene12560	1	--	0	http://amigo.geneontology.org/amigo/term/GO:0002513
GO:0010513	positive regulation of phosphatidylinositol biosynthetic process	0.111223	0.46059	--	3	gene22831	1	--	0	gene22831	1	http://amigo.geneontology.org/amigo/term/GO:0010513
GO:0035246	peptidyl-arginine N-methylation	0.111223	0.46059	--	3	gene17593	1	--	0	gene17593	1	http://amigo.geneontology.org/amigo/term/GO:0035246
GO:0001821	histamine secretion	0.111223	0.46059	--	3	gene12560	1	gene12560	1	--	0	http://amigo.geneontology.org/amigo/term/GO:0001821
GO:1901321	positive regulation of heart induction	0.111223	0.46059	--	3	gene20121	1	--	0	gene20121	1	http://amigo.geneontology.org/amigo/term/GO:1901321
GO:1903764	regulation of potassium ion export across plasma membrane	0.111223	0.46059	--	3	gene2815	1	--	0	gene2815	1	http://amigo.geneontology.org/amigo/term/GO:1903764
GO:2001160	regulation of histone H3-K79 methylation	0.111223	0.46059	--	3	gene15396	1	--	0	gene15396	1	http://amigo.geneontology.org/amigo/term/GO:2001160
GO:1903842	response to arsenite ion	0.111223	0.46059	--	3	gene13692	1	gene13692	1	--	0	http://amigo.geneontology.org/amigo/term/GO:1903842
GO:0035247	peptidyl-arginine omega-N-methylation	0.111223	0.46059	--	3	gene17593	1	--	0	gene17593	1	http://amigo.geneontology.org/amigo/term/GO:0035247
GO:0032720	negative regulation of tumor necrosis factor production	0.099373	0.46059	--	29	gene19627|gene25304|gene11113	3	--	0	gene25304|gene11113|gene19627	3	http://amigo.geneontology.org/amigo/term/GO:0032720
GO:1902630	regulation of membrane hyperpolarization	0.111223	0.46059	--	3	gene20740	1	--	0	gene20740	1	http://amigo.geneontology.org/amigo/term/GO:1902630
GO:1903707	negative regulation of hemopoiesis	0.109598	0.46059	--	85	gene13917|gene13449|gene6869|gene12560|gene935|gene22073	6	gene6869|gene22073|gene12560|gene13449	4	gene935|gene13917	2	http://amigo.geneontology.org/amigo/term/GO:1903707
GO:1900226	negative regulation of NLRP3 inflammasome complex assembly	0.111223	0.46059	--	3	gene11113	1	--	0	gene11113	1	http://amigo.geneontology.org/amigo/term/GO:1900226
GO:0032535	regulation of cellular component size	0.108623	0.46059	--	230	gene24026|gene2815|gene24147|gene1085|gene17640|gene244|gene9307|gene18461|gene23210|gene16633|gene16584|gene11833|gene25189	13	gene16584|gene24147|gene24026|gene23210|gene1085|gene244	6	gene17640|gene18461|gene16633|gene9307|gene2815|gene25189|gene11833	7	http://amigo.geneontology.org/amigo/term/GO:0032535
GO:1904427	positive regulation of calcium ion transmembrane transport	0.106401	0.46059	--	47	gene9953|gene25491|gene4021|gene15982	4	--	0	gene25491|gene15982|gene9953|gene4021	4	http://amigo.geneontology.org/amigo/term/GO:1904427
GO:0021546	rhombomere development	0.111223	0.46059	--	3	gene6869	1	gene6869	1	--	0	http://amigo.geneontology.org/amigo/term/GO:0021546
GO:1901407	regulation of phosphorylation of RNA polymerase II C-terminal domain	0.111223	0.46059	--	3	gene11845	1	gene11845	1	--	0	http://amigo.geneontology.org/amigo/term/GO:1901407
GO:1902302	regulation of potassium ion export	0.111223	0.46059	--	3	gene2815	1	--	0	gene2815	1	http://amigo.geneontology.org/amigo/term/GO:1902302
GO:1900157	regulation of bone mineralization involved in bone maturation	0.111223	0.46059	--	3	gene489	1	gene489	1	--	0	http://amigo.geneontology.org/amigo/term/GO:1900157
GO:0002277	myeloid dendritic cell activation involved in immune response	0.111223	0.46059	--	3	gene25304	1	--	0	gene25304	1	http://amigo.geneontology.org/amigo/term/GO:0002277
GO:1900158	negative regulation of bone mineralization involved in bone maturation	0.111223	0.46059	--	3	gene489	1	gene489	1	--	0	http://amigo.geneontology.org/amigo/term/GO:1900158
GO:0035674	tricarboxylic acid transmembrane transport	0.111223	0.46059	--	3	gene25427	1	gene25427	1	--	0	http://amigo.geneontology.org/amigo/term/GO:0035674
GO:0002666	positive regulation of T cell tolerance induction	0.111223	0.46059	--	3	gene10361	1	--	0	gene10361	1	http://amigo.geneontology.org/amigo/term/GO:0002666
GO:0035630	bone mineralization involved in bone maturation	0.111223	0.46059	--	3	gene2815	1	--	0	gene2815	1	http://amigo.geneontology.org/amigo/term/GO:0035630
GO:0035590	purinergic nucleotide receptor signaling pathway	0.111223	0.46059	--	3	gene2815	1	--	0	gene2815	1	http://amigo.geneontology.org/amigo/term/GO:0035590
GO:0010771	negative regulation of cell morphogenesis involved in differentiation	0.100642	0.46059	--	83	gene20740|gene4021|gene16633|gene21013|gene16584|gene25189	6	gene16584|gene21013	2	gene16633|gene25189|gene20740|gene4021	4	http://amigo.geneontology.org/amigo/term/GO:0010771
GO:1900169	regulation of glucocorticoid mediated signaling pathway	0.111223	0.46059	--	3	gene17111	1	--	0	gene17111	1	http://amigo.geneontology.org/amigo/term/GO:1900169
GO:1901991	negative regulation of mitotic cell cycle phase transition	0.102679	0.46059	--	123	gene16530|gene12245|gene17676|gene16500|gene5628|gene10034|gene16486|gene9653	8	gene5628|gene16530|gene16486|gene9653|gene10034|gene17676	6	gene16500|gene12245	2	http://amigo.geneontology.org/amigo/term/GO:1901991
GO:0035441	cell migration involved in vasculogenesis	0.111223	0.46059	--	3	gene7931	1	--	0	gene7931	1	http://amigo.geneontology.org/amigo/term/GO:0035441
GO:0099563	modification of synaptic structure	0.111877	0.46059	--	15	gene22237|gene7922	2	--	0	gene7922|gene22237	2	http://amigo.geneontology.org/amigo/term/GO:0099563
GO:0021934	hindbrain tangential cell migration	0.111223	0.46059	--	3	gene18582	1	--	0	gene18582	1	http://amigo.geneontology.org/amigo/term/GO:0021934
GO:0099543	trans-synaptic signaling by soluble gas	0.111223	0.46059	--	3	gene7139	1	--	0	gene7139	1	http://amigo.geneontology.org/amigo/term/GO:0099543
GO:0060513	prostatic bud formation	0.111223	0.46059	--	3	gene21492	1	--	0	gene21492	1	http://amigo.geneontology.org/amigo/term/GO:0060513
GO:0048515	spermatid differentiation	0.111223	0.46059	--	3	gene374	1	--	0	gene374	1	http://amigo.geneontology.org/amigo/term/GO:0048515
GO:0030910	olfactory placode formation	0.111223	0.46059	--	3	gene6922	1	--	0	gene6922	1	http://amigo.geneontology.org/amigo/term/GO:0030910
GO:0048499	synaptic vesicle membrane organization	0.111223	0.46059	--	3	gene10985	1	gene10985	1	--	0	http://amigo.geneontology.org/amigo/term/GO:0048499
GO:0060841	venous blood vessel development	0.111223	0.46059	--	3	gene9909	1	--	0	gene9909	1	http://amigo.geneontology.org/amigo/term/GO:0060841
GO:0022616	DNA strand elongation	0.0994041	0.46059	--	14	gene7198|gene25802	2	gene25802|gene7198	2	--	0	http://amigo.geneontology.org/amigo/term/GO:0022616
GO:0048073	regulation of eye pigmentation	0.111223	0.46059	--	3	gene935	1	--	0	gene935	1	http://amigo.geneontology.org/amigo/term/GO:0048073
GO:0061162	establishment of monopolar cell polarity	0.0994041	0.46059	--	14	gene9909|gene22923	2	--	0	gene22923|gene9909	2	http://amigo.geneontology.org/amigo/term/GO:0061162
GO:0061187	regulation of chromatin silencing at rDNA	0.111223	0.46059	--	3	gene24014	1	--	0	gene24014	1	http://amigo.geneontology.org/amigo/term/GO:0061187
GO:0061188	negative regulation of chromatin silencing at rDNA	0.111223	0.46059	--	3	gene24014	1	--	0	gene24014	1	http://amigo.geneontology.org/amigo/term/GO:0061188
GO:1990546	mitochondrial tricarboxylic acid transmembrane transport	0.111223	0.46059	--	3	gene25427	1	gene25427	1	--	0	http://amigo.geneontology.org/amigo/term/GO:1990546
GO:0046928	regulation of neurotransmitter secretion	0.10507	0.46059	--	84	gene3972|gene24943|gene6761|gene25876|gene12966|gene19614	6	gene3972	1	gene12966|gene24943|gene6761|gene25876|gene19614	5	http://amigo.geneontology.org/amigo/term/GO:0046928
GO:0006344	maintenance of chromatin silencing	0.111223	0.46059	--	3	gene3911	1	gene3911	1	--	0	http://amigo.geneontology.org/amigo/term/GO:0006344
GO:0061339	establishment or maintenance of monopolar cell polarity	0.111877	0.46059	--	15	gene9909|gene22923	2	--	0	gene22923|gene9909	2	http://amigo.geneontology.org/amigo/term/GO:0061339
GO:0061343	cell adhesion involved in heart morphogenesis	0.111223	0.46059	--	3	gene10361	1	--	0	gene10361	1	http://amigo.geneontology.org/amigo/term/GO:0061343
GO:0046850	regulation of bone remodeling	0.099373	0.46059	--	29	gene24943|gene6946|gene22073	3	gene22073	1	gene24943|gene6946	2	http://amigo.geneontology.org/amigo/term/GO:0046850
GO:0046831	regulation of RNA export from nucleus	0.111877	0.46059	--	15	gene17318|gene21658	2	gene17318|gene21658	2	--	0	http://amigo.geneontology.org/amigo/term/GO:0046831
GO:0070988	demethylation	0.0942259	0.46059	--	45	gene24014|gene24026|gene19504|gene5404	4	gene24026|gene5404|gene19504	3	gene24014	1	http://amigo.geneontology.org/amigo/term/GO:0070988
GO:0045794	negative regulation of cell volume	0.111223	0.46059	--	3	gene2815	1	--	0	gene2815	1	http://amigo.geneontology.org/amigo/term/GO:0045794
GO:0070668	positive regulation of mast cell proliferation	0.111223	0.46059	--	3	gene12560	1	gene12560	1	--	0	http://amigo.geneontology.org/amigo/term/GO:0070668
GO:0099548	trans-synaptic signaling by nitric oxide	0.111223	0.46059	--	3	gene7139	1	--	0	gene7139	1	http://amigo.geneontology.org/amigo/term/GO:0099548
GO:0021986	habenula development	0.111223	0.46059	--	3	gene1637	1	--	0	gene1637	1	http://amigo.geneontology.org/amigo/term/GO:0021986
GO:0070633	transepithelial transport	0.0994041	0.46059	--	14	gene19523|gene19789	2	--	0	gene19789|gene19523	2	http://amigo.geneontology.org/amigo/term/GO:0070633
GO:0048550	negative regulation of pinocytosis	0.111223	0.46059	--	3	gene16584	1	gene16584	1	--	0	http://amigo.geneontology.org/amigo/term/GO:0048550
GO:0019518	L-threonine catabolic process to glycine	0.111223	0.46059	--	3	gene24729	1	gene24729	1	--	0	http://amigo.geneontology.org/amigo/term/GO:0019518
GO:0046398	UDP-glucuronate metabolic process	0.111223	0.46059	--	3	gene8335	1	--	0	gene8335	1	http://amigo.geneontology.org/amigo/term/GO:0046398
GO:0046552	photoreceptor cell fate commitment	0.111223	0.46059	--	3	gene935	1	--	0	gene935	1	http://amigo.geneontology.org/amigo/term/GO:0046552
GO:0070383	DNA cytosine deamination	0.111223	0.46059	--	3	gene5637	1	--	0	gene5637	1	http://amigo.geneontology.org/amigo/term/GO:0070383
GO:0022037	metencephalon development	0.111223	0.46059	--	3	gene23347	1	gene23347	1	--	0	http://amigo.geneontology.org/amigo/term/GO:0022037
GO:0006272	leading strand elongation	0.111223	0.46059	--	3	gene7198	1	gene7198	1	--	0	http://amigo.geneontology.org/amigo/term/GO:0006272
GO:0006309	apoptotic DNA fragmentation	0.0994041	0.46059	GO:0008178	14	gene11873|gene3420	2	gene11873	1	gene3420	1	http://amigo.geneontology.org/amigo/term/GO:0006309
GO:0070447	positive regulation of oligodendrocyte progenitor proliferation	0.111223	0.46059	--	3	gene12560	1	gene12560	1	--	0	http://amigo.geneontology.org/amigo/term/GO:0070447
GO:0008283	cell proliferation	0.102216	0.46059	--	495	gene21706|gene19571|gene12710|gene25304|gene17157|gene9653|gene14612|gene9328|gene2051|gene11705|gene16565|gene25189|gene17478|gene19250|gene21492|gene17676|gene1673|gene2168|gene24319|gene16633|gene14577|gene23347|gene22555|gene10058|gene935	25	gene14612|gene24319|gene1673|gene23347|gene9653|gene2051|gene22555|gene19571|gene17676	9	gene12710|gene11705|gene9328|gene14577|gene21706|gene17157|gene10058|gene16633|gene21492|gene2168|gene19250|gene17478|gene25189|gene25304|gene935|gene16565	16	http://amigo.geneontology.org/amigo/term/GO:0008283
GO:0060456	positive regulation of digestive system process	0.111223	0.46059	--	3	gene2362	1	--	0	gene2362	1	http://amigo.geneontology.org/amigo/term/GO:0060456
GO:0060441	epithelial tube branching involved in lung morphogenesis	0.0994041	0.46059	--	14	gene9909|gene6357	2	gene6357	1	gene9909	1	http://amigo.geneontology.org/amigo/term/GO:0060441
GO:0030574	collagen catabolic process	0.099373	0.46059	--	29	gene5096|gene24702|gene12980	3	gene24702	1	gene5096|gene12980	2	http://amigo.geneontology.org/amigo/term/GO:0030574
GO:0051049	regulation of transport	0.104552	0.46059	--	1348	gene9909|gene25304|gene19789|gene21376|gene6761|gene23140|gene14167|gene17626|gene10214|gene16584|gene4182|gene17663|gene15396|gene7308|gene22146|gene12300|gene2362|gene24943|gene10276|gene9307|gene13692|gene9953|gene17318|gene4552|gene16565|gene12560|gene21658|gene15982|gene6946|gene19614|gene14956|gene1651|gene21710|gene9402|gene4021|gene12141|gene22831|gene2815|gene8775|gene19388|gene20424|gen…	61	gene3972|gene21658|gene26276|gene17318|gene16584|gene13692|gene12560|gene9402|gene17663|gene3068|gene20424	11	gene9909|gene12141|gene8739|gene6761|gene10276|gene9953|gene6946|gene2815|gene7517|gene16443|gene12966|gene16565|gene22146|gene22831|gene21710|gene24943|gene7843|gene4552|gene19388|gene21376|gene25876|gene9888|gene14956|gene17626|gene15396|gene4021|gene25491|gene8775|gene23140|gene7139|gene10214|gene15982|gene25304|gene19523|gene14167|gene2362|gene23026|gene19614|gene12300|gene19789|gene6245|gene…	50	http://amigo.geneontology.org/amigo/term/GO:0051049
GO:2000074	regulation of type B pancreatic cell development	0.111223	0.46059	--	3	gene16565	1	--	0	gene16565	1	http://amigo.geneontology.org/amigo/term/GO:2000074
GO:0051292	nuclear pore complex assembly	0.0994041	0.46059	--	14	gene14020|gene12354	2	gene14020|gene12354	2	--	0	http://amigo.geneontology.org/amigo/term/GO:0051292
GO:0009612	response to mechanical stimulus	0.10997	0.46059	--	125	gene3972|gene16148|gene15917|gene8775|gene10361|gene9866|gene24147|gene15982	8	gene9866|gene24147|gene3972	3	gene8775|gene15982|gene16148|gene15917|gene10361	5	http://amigo.geneontology.org/amigo/term/GO:0009612
GO:0030490	maturation of SSU-rRNA	0.099373	0.46059	--	29	gene11231|gene9827|gene15978	3	gene11231|gene15978|gene9827	3	--	0	http://amigo.geneontology.org/amigo/term/GO:0030490
GO:0006921	cellular component disassembly involved in execution phase of apoptosis	0.111223	0.46059	--	3	gene1651	1	--	0	gene1651	1	http://amigo.geneontology.org/amigo/term/GO:0006921
GO:0050860	negative regulation of T cell receptor signaling pathway	0.111877	0.46059	--	15	gene4021|gene20609	2	--	0	gene4021|gene20609	2	http://amigo.geneontology.org/amigo/term/GO:0050860
GO:0051581	negative regulation of neurotransmitter uptake	0.111223	0.46059	--	3	gene7139	1	--	0	gene7139	1	http://amigo.geneontology.org/amigo/term/GO:0051581
GO:0051592	response to calcium ion	0.102679	0.46059	--	123	gene21710|gene24943|gene18599|gene12141|gene23140|gene8775|gene5819|gene15982	8	gene18599	1	gene21710|gene12141|gene8775|gene24943|gene5819|gene23140|gene15982	7	http://amigo.geneontology.org/amigo/term/GO:0051592
GO:0051594	detection of glucose	0.111223	0.46059	--	3	gene16565	1	--	0	gene16565	1	http://amigo.geneontology.org/amigo/term/GO:0051594
GO:0006885	regulation of pH	0.0999841	0.46059	--	64	gene3752|gene3807|gene23140|gene10589|gene188	5	gene3752|gene10589|gene3807	3	gene23140|gene188	2	http://amigo.geneontology.org/amigo/term/GO:0006885
GO:0006883	cellular sodium ion homeostasis	0.0994041	0.46059	--	14	gene7308|gene16148	2	--	0	gene16148|gene7308	2	http://amigo.geneontology.org/amigo/term/GO:0006883
GO:0051782	negative regulation of cell division	0.111877	0.46059	--	15	gene16486|gene19571	2	gene16486|gene19571	2	--	0	http://amigo.geneontology.org/amigo/term/GO:0051782
GO:2000179	positive regulation of neural precursor cell proliferation	0.107411	0.46059	--	30	gene10724|gene24026|gene12560	3	gene24026|gene12560	2	gene10724	1	http://amigo.geneontology.org/amigo/term/GO:2000179
GO:0006858	extracellular transport	0.111223	0.46059	--	3	gene25708	1	--	0	gene25708	1	http://amigo.geneontology.org/amigo/term/GO:0006858
GO:0015838	amino-acid betaine transport	0.111223	0.46059	--	3	gene21264	1	--	0	gene21264	1	http://amigo.geneontology.org/amigo/term/GO:0015838
GO:0060438	trachea development	0.111223	0.46059	--	3	gene9909	1	--	0	gene9909	1	http://amigo.geneontology.org/amigo/term/GO:0060438
GO:2000020	positive regulation of male gonad development	0.111223	0.46059	--	3	gene14577	1	--	0	gene14577	1	http://amigo.geneontology.org/amigo/term/GO:2000020
GO:0060326	cell chemotaxis	0.102679	0.46059	--	123	gene2815|gene19174|gene25304|gene25189|gene22627|gene16633|gene20609|gene6946	8	--	0	gene22627|gene19174|gene20609|gene16633|gene6946|gene2815|gene25189|gene25304	8	http://amigo.geneontology.org/amigo/term/GO:0060326
GO:0060314	regulation of ryanodine-sensitive calcium-release channel activity	0.0994041	0.46059	--	14	gene9888|gene7139	2	--	0	gene7139|gene9888	2	http://amigo.geneontology.org/amigo/term/GO:0060314
GO:0048666	neuron development	0.10997	0.46059	--	125	gene21492|gene20121|gene9307|gene17157|gene4021|gene4023|gene11013|gene935	8	gene11013	1	gene4023|gene4021|gene20121|gene17157|gene9307|gene21492|gene935	7	http://amigo.geneontology.org/amigo/term/GO:0048666
GO:0060005	vestibular reflex	0.111223	0.46059	--	3	gene21942	1	--	0	gene21942	1	http://amigo.geneontology.org/amigo/term/GO:0060005
GO:0048566	embryonic digestive tract development	0.0994041	0.46059	--	14	gene9909|gene21492	2	--	0	gene21492|gene9909	2	http://amigo.geneontology.org/amigo/term/GO:0048566
GO:0055117	regulation of cardiac muscle contraction	0.0942259	0.46059	--	45	gene7139|gene25491|gene21710|gene15982	4	--	0	gene25491|gene15982|gene7139|gene21710	4	http://amigo.geneontology.org/amigo/term/GO:0055117
GO:0048812	neuron projection morphogenesis	0.0991947	0.46059	--	205	gene25535|gene21942|gene25537|gene18467|gene9328|gene14318|gene11626|gene3752|gene22404|gene10058|gene21492|gene1637	12	gene18467|gene3752	2	gene14318|gene25535|gene9328|gene21492|gene10058|gene25537|gene11626|gene21942|gene22404|gene1637	10	http://amigo.geneontology.org/amigo/term/GO:0048812
GO:0048858	cell projection morphogenesis	0.110145	0.46059	--	209	gene25535|gene21942|gene25537|gene18467|gene9328|gene14318|gene11626|gene3752|gene22404|gene10058|gene21492|gene1637	12	gene18467|gene3752	2	gene14318|gene25535|gene9328|gene21492|gene10058|gene25537|gene11626|gene21942|gene22404|gene1637	10	http://amigo.geneontology.org/amigo/term/GO:0048858
GO:0051901	positive regulation of mitochondrial depolarization	0.111223	0.46059	--	3	gene1337	1	--	0	gene1337	1	http://amigo.geneontology.org/amigo/term/GO:0051901
GO:0006843	mitochondrial citrate transmembrane transport	0.111223	0.46059	GO:1990541	3	gene25427	1	gene25427	1	--	0	http://amigo.geneontology.org/amigo/term/GO:0006843
GO:0050718	positive regulation of interleukin-1 beta secretion	0.111877	0.46059	--	15	gene2168|gene17663	2	gene17663	1	gene2168	1	http://amigo.geneontology.org/amigo/term/GO:0050718
GO:0030307	positive regulation of cell growth	0.10997	0.46059	--	125	gene7308|gene12715|gene22112|gene20740|gene16633|gene25189|gene12966|gene22216	8	gene12715	1	gene22216|gene20740|gene16633|gene22112|gene25189|gene12966|gene7308	7	http://amigo.geneontology.org/amigo/term/GO:0030307
GO:0048791	calcium ion-regulated exocytosis of neurotransmitter	0.111877	0.46059	--	15	gene24943|gene12966	2	--	0	gene24943|gene12966	2	http://amigo.geneontology.org/amigo/term/GO:0048791
GO:0016182	synaptic vesicle budding from endosome	0.111223	0.46059	--	3	gene10985	1	gene10985	1	--	0	http://amigo.geneontology.org/amigo/term/GO:0016182
GO:0070667	negative regulation of mast cell proliferation	0.111223	0.46059	--	3	gene12560	1	gene12560	1	--	0	http://amigo.geneontology.org/amigo/term/GO:0070667
GO:0021913	regulation of transcription from RNA polymerase II promoter involved in ventral spinal cord interneuron specification	0.111223	0.46059	--	3	gene16565	1	--	0	gene16565	1	http://amigo.geneontology.org/amigo/term/GO:0021913
GO:0031058	positive regulation of histone modification	0.110316	0.46059	--	66	gene17318|gene24026|gene7139|gene9402|gene23347	5	gene24026|gene9402|gene17318|gene23347	4	gene7139	1	http://amigo.geneontology.org/amigo/term/GO:0031058
GO:0043305	negative regulation of mast cell degranulation	0.111223	0.46059	--	3	gene9909	1	--	0	gene9909	1	http://amigo.geneontology.org/amigo/term/GO:0043305
GO:0043244	regulation of protein complex disassembly	0.0949828	0.46059	--	101	gene17640|gene11600|gene18461|gene25189|gene16633|gene16900|gene25758	7	gene25758	1	gene17640|gene18461|gene11600|gene16900|gene16633|gene25189	6	http://amigo.geneontology.org/amigo/term/GO:0043244
GO:2001293	malonyl-CoA metabolic process	0.111223	0.46059	--	3	gene7676	1	gene7676	1	--	0	http://amigo.geneontology.org/amigo/term/GO:2001293
GO:0071384	cellular response to corticosteroid stimulus	0.106401	0.46059	--	47	gene21639|gene17458|gene13898|gene22555	4	gene22555	1	gene21639|gene13898|gene17458	3	http://amigo.geneontology.org/amigo/term/GO:0071384
GO:0090066	regulation of anatomical structure size	0.111373	0.46059	--	319	gene24026|gene2815|gene24147|gene1085|gene17640|gene25711|gene244|gene9307|gene18461|gene7843|gene23210|gene16633|gene22831|gene16584|gene11833|gene25189|gene7139	17	gene16584|gene24147|gene24026|gene23210|gene1085|gene244	6	gene17640|gene18461|gene22831|gene7843|gene16633|gene9307|gene2815|gene25711|gene25189|gene11833|gene7139	11	http://amigo.geneontology.org/amigo/term/GO:0090066
GO:0090132	epithelium migration	0.111223	0.46059	--	3	gene2051	1	gene2051	1	--	0	http://amigo.geneontology.org/amigo/term/GO:0090132
GO:0042921	glucocorticoid receptor signaling pathway	0.111223	0.46059	--	3	gene3911	1	gene3911	1	--	0	http://amigo.geneontology.org/amigo/term/GO:0042921
GO:0003149	membranous septum morphogenesis	0.111223	0.46059	--	3	gene10361	1	--	0	gene10361	1	http://amigo.geneontology.org/amigo/term/GO:0003149
GO:0042822	pyridoxal phosphate metabolic process	0.111223	0.46059	--	3	gene15379	1	gene15379	1	--	0	http://amigo.geneontology.org/amigo/term/GO:0042822
GO:0042816	vitamin B6 metabolic process	0.111223	0.46059	--	3	gene15379	1	gene15379	1	--	0	http://amigo.geneontology.org/amigo/term/GO:0042816
GO:0042766	nucleosome mobilization	0.111223	0.46059	--	3	gene3911	1	gene3911	1	--	0	http://amigo.geneontology.org/amigo/term/GO:0042766
GO:0042733	embryonic digit morphogenesis	0.106401	0.46059	--	47	gene5699|gene2051|gene21492|gene935	4	gene2051|gene5699	2	gene935|gene21492	2	http://amigo.geneontology.org/amigo/term/GO:0042733
GO:0042706	eye photoreceptor cell fate commitment	0.111223	0.46059	--	3	gene935	1	--	0	gene935	1	http://amigo.geneontology.org/amigo/term/GO:0042706
GO:0090381	regulation of heart induction	0.111223	0.46059	--	3	gene20121	1	--	0	gene20121	1	http://amigo.geneontology.org/amigo/term/GO:0090381
GO:0035809	regulation of urine volume	0.111877	0.46059	--	15	gene15396|gene2362	2	--	0	gene2362|gene15396	2	http://amigo.geneontology.org/amigo/term/GO:0035809
GO:0042391	regulation of membrane potential	0.0982165	0.46059	--	313	gene7308|gene21013|gene11346|gene12300|gene21710|gene6799|gene1337|gene25491|gene15982|gene20740|gene4552|gene9866|gene19388|gene19627|gene7517|gene15641|gene12966	17	gene9866|gene21013	2	gene25491|gene15641|gene12300|gene21710|gene6799|gene20740|gene19627|gene4552|gene19388|gene1337|gene11346|gene7517|gene15982|gene12966|gene7308	15	http://amigo.geneontology.org/amigo/term/GO:0042391
GO:0099502	calcium-dependent activation of synaptic vesicle fusion	0.111223	0.46059	--	3	gene24943	1	--	0	gene24943	1	http://amigo.geneontology.org/amigo/term/GO:0099502
GO:0099170	postsynaptic modulation of chemical synaptic transmission	0.0994041	0.46059	--	14	gene7922|gene22555	2	gene22555	1	gene7922	1	http://amigo.geneontology.org/amigo/term/GO:0099170
GO:0009732	detection of hexose stimulus	0.111223	0.46059	--	3	gene16565	1	--	0	gene16565	1	http://amigo.geneontology.org/amigo/term/GO:0009732
GO:0009730	detection of carbohydrate stimulus	0.111223	0.46059	--	3	gene16565	1	--	0	gene16565	1	http://amigo.geneontology.org/amigo/term/GO:0009730
GO:0099163	synaptic signaling by nitric oxide	0.111223	0.46059	--	3	gene7139	1	--	0	gene7139	1	http://amigo.geneontology.org/amigo/term/GO:0099163
GO:0038030	non-canonical Wnt signaling pathway via MAPK cascade	0.111223	0.46059	--	3	gene1337	1	--	0	gene1337	1	http://amigo.geneontology.org/amigo/term/GO:0038030
GO:0031055	chromatin remodeling at centromere	0.0994041	0.46059	--	14	gene17697|gene10331	2	gene10331|gene17697	2	--	0	http://amigo.geneontology.org/amigo/term/GO:0031055
GO:0038163	thrombopoietin-mediated signaling pathway	0.111223	0.46059	--	3	gene12710	1	--	0	gene12710	1	http://amigo.geneontology.org/amigo/term/GO:0038163
GO:0040013	negative regulation of locomotion	0.1113	0.46059	--	231	gene7587|gene14577|gene1651|gene13917|gene20121|gene23588|gene23140|gene17458|gene4021|gene16633|gene10214|gene9572|gene25189	13	gene23588	1	gene4021|gene14577|gene20121|gene9572|gene16633|gene23140|gene7587|gene10214|gene17458|gene25189|gene1651|gene13917	12	http://amigo.geneontology.org/amigo/term/GO:0040013
GO:0014074	response to purine-containing compound	0.0949828	0.46059	--	101	gene24026|gene9402|gene25711|gene6166|gene17602|gene4182|gene15982	7	gene24026|gene9402|gene17602	3	gene25711|gene15982|gene6166|gene4182	4	http://amigo.geneontology.org/amigo/term/GO:0014074
GO:0042060	wound healing	0.0999841	0.46059	--	64	gene7557|gene21221|gene10361|gene4012|gene22216	5	gene4012|gene21221	2	gene22216|gene7557|gene10361	3	http://amigo.geneontology.org/amigo/term/GO:0042060
GO:0031065	positive regulation of histone deacetylation	0.111877	0.46059	--	15	gene17318|gene9402	2	gene9402|gene17318	2	--	0	http://amigo.geneontology.org/amigo/term/GO:0031065
GO:0009405	pathogenesis	0.111223	0.46059	--	3	gene1278	1	--	0	gene1278	1	http://amigo.geneontology.org/amigo/term/GO:0009405
GO:0097070	ductus arteriosus closure	0.111223	0.46059	--	3	gene9909	1	--	0	gene9909	1	http://amigo.geneontology.org/amigo/term/GO:0097070
GO:0038165	oncostatin-M-mediated signaling pathway	0.111223	0.46059	--	3	gene15000	1	gene15000	1	--	0	http://amigo.geneontology.org/amigo/term/GO:0038165
GO:0043652	engulfment of apoptotic cell	0.0994041	0.46059	--	14	gene244|gene23210	2	gene23210|gene244	2	--	0	http://amigo.geneontology.org/amigo/term/GO:0043652
GO:0000973	posttranscriptional tethering of RNA polymerase II gene DNA at nuclear periphery	0.111223	0.46059	--	3	gene14020	1	gene14020	1	--	0	http://amigo.geneontology.org/amigo/term/GO:0000973
GO:0086048	membrane depolarization during bundle of His cell action potential	0.111223	0.46059	--	3	gene21710	1	--	0	gene21710	1	http://amigo.geneontology.org/amigo/term/GO:0086048
GO:0043666	regulation of phosphoprotein phosphatase activity	0.099373	0.46059	GO:0032512|GO:0034047	29	gene20609|gene23540|gene7931	3	gene23540	1	gene7931|gene20609	2	http://amigo.geneontology.org/amigo/term/GO:0043666
GO:0071502	cellular response to temperature stimulus	0.111223	0.46059	--	3	gene22831	1	--	0	gene22831	1	http://amigo.geneontology.org/amigo/term/GO:0071502
GO:0007178	transmembrane receptor protein serine/threonine kinase signaling pathway	0.102679	0.46059	--	123	gene21706|gene14577|gene3366|gene1651|gene9384|gene15982|gene10058|gene10361	8	gene9384|gene3366	2	gene14577|gene21706|gene10058|gene15982|gene1651|gene10361	6	http://amigo.geneontology.org/amigo/term/GO:0007178
GO:0035556	intracellular signal transduction	0.105111	0.46059	GO:0007242|GO:0007243|GO:0023013|GO:0023034	1252	gene19079|gene3823|gene24188|gene10034|gene20424|gene16609|gene14740|gene23210|gene22831|gene19789|gene22555|gene22073|gene7931|gene24696|gene9149|gene23540|gene23521|gene10593|gene13697|gene11705|gene9953|gene15581|gene17458|gene9653|gene5819|gene19940|gene18539|gene15982|gene6946|gene24702|gene22923|gene13917|gene3878|gene3681|gene244|gene12532|gene12628|gene19238|gene22627|gene8775|gene8735|ge…	57	gene23540|gene22555|gene18539|gene3878|gene8735|gene23521|gene22073|gene20424|gene13697|gene23210|gene12560|gene19940|gene24702|gene9653|gene10034|gene3366|gene244|gene16530	18	gene22627|gene14318|gene787|gene12532|gene9953|gene6946|gene24188|gene11885|gene25491|gene15581|gene11705|gene15261|gene22923|gene3681|gene12628|gene1779|gene19238|gene22831|gene8775|gene17668|gene7931|gene24696|gene17458|gene15982|gene6245|gene3823|gene16609|gene13917|gene19970|gene10593|gene19079|gene19789|gene9149|gene5819|gene11113|gene2168|gene14740|gene2513|gene7139	39	http://amigo.geneontology.org/amigo/term/GO:0035556
GO:2000671	regulation of motor neuron apoptotic process	0.111223	0.46059	--	3	gene6799	1	--	0	gene6799	1	http://amigo.geneontology.org/amigo/term/GO:2000671
GO:0072331	signal transduction by p53 class mediator	0.110742	0.46059	--	105	gene16530|gene3878|gene10034|gene17458|gene18539|gene3366|gene9653	7	gene18539|gene16530|gene9653|gene10034|gene3366|gene3878	6	gene17458	1	http://amigo.geneontology.org/amigo/term/GO:0072331
GO:0071548	response to dexamethasone	0.099373	0.46059	--	29	gene17458|gene13898|gene22555	3	gene22555	1	gene17458|gene13898	2	http://amigo.geneontology.org/amigo/term/GO:0071548
GO:0072577	endothelial cell apoptotic process	0.111223	0.46059	--	3	gene18539	1	gene18539	1	--	0	http://amigo.geneontology.org/amigo/term/GO:0072577
GO:2000813	negative regulation of barbed-end actin filament capping	0.111223	0.46059	--	3	gene17640	1	--	0	gene17640	1	http://amigo.geneontology.org/amigo/term/GO:2000813
GO:2000670	positive regulation of dendritic cell apoptotic process	0.111223	0.46059	--	3	gene12560	1	gene12560	1	--	0	http://amigo.geneontology.org/amigo/term/GO:2000670
GO:0072092	ureteric bud invasion	0.111223	0.46059	--	3	gene16034	1	--	0	gene16034	1	http://amigo.geneontology.org/amigo/term/GO:0072092
GO:0045409	negative regulation of interleukin-6 biosynthetic process	0.111223	0.46059	--	3	gene22073	1	gene22073	1	--	0	http://amigo.geneontology.org/amigo/term/GO:0045409
GO:0071542	dopaminergic neuron differentiation	0.111877	0.46059	--	15	gene6357|gene1637	2	gene6357	1	gene1637	1	http://amigo.geneontology.org/amigo/term/GO:0071542
GO:0086004	regulation of cardiac muscle cell contraction	0.099373	0.46059	--	29	gene25491|gene15982|gene21710	3	--	0	gene25491|gene15982|gene21710	3	http://amigo.geneontology.org/amigo/term/GO:0086004
GO:0003433	chondrocyte development involved in endochondral bone morphogenesis	0.111223	0.46059	--	3	gene24475	1	--	0	gene24475	1	http://amigo.geneontology.org/amigo/term/GO:0003433
GO:0086043	bundle of His cell action potential	0.111223	0.46059	--	3	gene21710	1	--	0	gene21710	1	http://amigo.geneontology.org/amigo/term/GO:0086043
GO:0071386	cellular response to corticosterone stimulus	0.111223	0.46059	--	3	gene17458	1	--	0	gene17458	1	http://amigo.geneontology.org/amigo/term/GO:0071386
GO:0071385	cellular response to glucocorticoid stimulus	0.0942259	0.46059	--	45	gene21639|gene17458|gene22555|gene13898	4	gene22555	1	gene21639|gene13898|gene17458	3	http://amigo.geneontology.org/amigo/term/GO:0071385
GO:0003420	regulation of growth plate cartilage chondrocyte proliferation	0.111223	0.46059	--	3	gene935	1	--	0	gene935	1	http://amigo.geneontology.org/amigo/term/GO:0003420
GO:0003419	growth plate cartilage chondrocyte proliferation	0.111223	0.46059	--	3	gene17478	1	--	0	gene17478	1	http://amigo.geneontology.org/amigo/term/GO:0003419
GO:0044208	'de novo' AMP biosynthetic process	0.111223	0.46059	--	3	gene11743	1	--	0	gene11743	1	http://amigo.geneontology.org/amigo/term/GO:0044208
GO:0086047	membrane depolarization during Purkinje myocyte cell action potential	0.111223	0.46059	--	3	gene21710	1	--	0	gene21710	1	http://amigo.geneontology.org/amigo/term/GO:0086047
GO:0001544	initiation of primordial ovarian follicle growth	0.111223	0.46059	--	3	gene17458	1	--	0	gene17458	1	http://amigo.geneontology.org/amigo/term/GO:0001544
GO:0072061	inner medullary collecting duct development	0.111223	0.46059	--	3	gene15873	1	--	0	gene15873	1	http://amigo.geneontology.org/amigo/term/GO:0072061
GO:0001755	neural crest cell migration	0.112742	0.463341	--	48	gene22831|gene9328|gene25189|gene16633	4	--	0	gene16633|gene25189|gene22831|gene9328	4	http://amigo.geneontology.org/amigo/term/GO:0001755
GO:2000106	regulation of leukocyte apoptotic process	0.112742	0.463341	--	48	gene16486|gene12560|gene20609|gene24188	4	gene16486|gene12560	2	gene24188|gene20609	2	http://amigo.geneontology.org/amigo/term/GO:2000106
GO:0031032	actomyosin structure organization	0.114224	0.468615	--	86	gene15667|gene21312|gene1675|gene18461|gene8775|gene21461	6	--	0	gene1675|gene21461|gene18461|gene15667|gene21312|gene8775	6	http://amigo.geneontology.org/amigo/term/GO:0031032
GO:0046683	response to organophosphorus	0.114224	0.468615	--	86	gene24026|gene9402|gene25711|gene6166|gene17602|gene4182	6	gene24026|gene9402|gene17602	3	gene25711|gene6166|gene4182	3	http://amigo.geneontology.org/amigo/term/GO:0046683
GO:0051495	positive regulation of cytoskeleton organization	0.11502	0.47147	--	168	gene17640|gene1337|gene9307|gene18461|gene244|gene23210|gene16633|gene7922|gene11833|gene25189	10	gene23210|gene244	2	gene17640|gene18461|gene16633|gene9307|gene1337|gene7922|gene25189|gene11833	8	http://amigo.geneontology.org/amigo/term/GO:0051495
GO:0072698	protein localization to microtubule cytoskeleton	0.115692	0.473404	--	31	gene7743|gene11600|gene11358	3	gene7743	1	gene11600|gene11358	2	http://amigo.geneontology.org/amigo/term/GO:0072698
GO:0043243	positive regulation of protein complex disassembly	0.115692	0.473404	--	31	gene25189|gene17640|gene16633	3	--	0	gene17640|gene16633|gene25189	3	http://amigo.geneontology.org/amigo/term/GO:0043243
GO:0040011	locomotion	0.116274	0.475373	--	736	gene23210|gene19174|gene24188|gene25304|gene9149|gene22112|gene19039|gene22831|gene7931|gene2815|gene17640|gene9328|gene17478|gene431|gene25189|gene6946|gene16565|gene19355|gene1637|gene244|gene11212|gene22627|gene16633|gene20223|gene16900|gene21970|gene18582|gene2513|gene9888|gene14318|gene20609|gene14926|gene155|gene11421|gene15641	35	gene431|gene23210|gene244|gene21970	4	gene22627|gene9328|gene18582|gene20223|gene16633|gene155|gene6946|gene2815|gene16565|gene9888|gene16900|gene15641|gene17640|gene14318|gene22831|gene19355|gene11212|gene11421|gene7931|gene22112|gene25189|gene25304|gene17478|gene19039|gene2513|gene19174|gene20609|gene9149|gene14926|gene1637|gene24188	31	http://amigo.geneontology.org/amigo/term/GO:0040011
GO:0097435	supramolecular fiber organization	0.118425	0.48359	GO:0043206	367	gene15667|gene489|gene17640|gene15917|gene10593|gene951|gene1675|gene244|gene18461|gene5102|gene22237|gene15149|gene8775|gene21461|gene23210|gene3253|gene19678|gene22582|gene11833	19	gene489|gene23210|gene19678|gene15149|gene244	5	gene17640|gene1675|gene18461|gene15917|gene10593|gene15667|gene8775|gene21461|gene22237|gene22582|gene5102|gene3253|gene11833|gene951	14	http://amigo.geneontology.org/amigo/term/GO:0097435
GO:0090276	regulation of peptide hormone secretion	0.118489	0.48359	--	148	gene1651|gene9402|gene24943|gene19789|gene6761|gene4552|gene6799|gene16565|gene20424	9	gene9402|gene20424	2	gene6799|gene6761|gene4552|gene24943|gene19789|gene1651|gene16565	7	http://amigo.geneontology.org/amigo/term/GO:0090276
GO:0051093	negative regulation of developmental process	0.118636	0.48375	--	667	gene6357|gene11845|gene22582|gene19117|gene16609|gene1651|gene9572|gene16584|gene22073|gene2051|gene10724|gene20740|gene6869|gene17458|gene16565|gene15423|gene25189|gene4439|gene21492|gene13917|gene3878|gene4021|gene16633|gene21013|gene10361|gene489|gene2513|gene22681|gene13429|gene13449|gene12560|gene935	32	gene6869|gene3878|gene13449|gene22073|gene15423|gene16584|gene489|gene6357|gene2051|gene12560|gene21013|gene11845	12	gene10361|gene13429|gene22681|gene4021|gene19117|gene2513|gene20740|gene22582|gene21492|gene9572|gene16633|gene10724|gene1651|gene13917|gene4439|gene17458|gene25189|gene935|gene16609|gene16565	20	http://amigo.geneontology.org/amigo/term/GO:0051093
GO:0042129	regulation of T cell proliferation	0.118947	0.48375	--	87	gene2168|gene25304|gene20609|gene935|gene10361|gene6946	6	--	0	gene20609|gene6946|gene2168|gene25304|gene935|gene10361	6	http://amigo.geneontology.org/amigo/term/GO:0042129
GO:1902305	regulation of sodium ion transmembrane transport	0.119246	0.48375	--	49	gene7308|gene8739|gene21710|gene7139	4	--	0	gene8739|gene21710|gene7139|gene7308	4	http://amigo.geneontology.org/amigo/term/GO:1902305
GO:0030834	regulation of actin filament depolymerization	0.119246	0.48375	--	49	gene18461|gene25189|gene17640|gene16633	4	--	0	gene17640|gene16633|gene25189|gene18461	4	http://amigo.geneontology.org/amigo/term/GO:0030834
GO:2000045	regulation of G1/S transition of mitotic cell cycle	0.119111	0.48375	--	107	gene12715|gene16530|gene12245|gene16500|gene5628|gene10034|gene9653	7	gene10034|gene5628|gene12715|gene16530|gene9653	5	gene16500|gene12245	2	http://amigo.geneontology.org/amigo/term/GO:2000045
GO:0048568	embryonic organ development	0.118947	0.48375	--	87	gene21492|gene9909|gene22582|gene7109|gene7198|gene10361	6	gene7198	1	gene10361|gene7109|gene9909|gene21492|gene22582	5	http://amigo.geneontology.org/amigo/term/GO:0048568
GO:0034502	protein localization to chromosome	0.119246	0.48375	--	49	gene10557|gene16486|gene17676|gene17697	4	gene16486|gene17697|gene10557|gene17676	4	--	0	http://amigo.geneontology.org/amigo/term/GO:0034502
GO:0010638	positive regulation of organelle organization	0.120134	0.486519	--	436	gene19117|gene17640|gene17318|gene10034|gene26276|gene23210|gene3482|gene1337|gene9307|gene13692|gene25189|gene24026|gene9402|gene244|gene18461|gene16633|gene7922|gene22304|gene23347|gene24943|gene11833|gene7139	22	gene23347|gene244|gene26276|gene17318|gene24026|gene23210|gene13692|gene9402|gene10034|gene3482|gene22304	11	gene17640|gene18461|gene19117|gene24943|gene16633|gene9307|gene1337|gene7922|gene25189|gene11833|gene7139	11	http://amigo.geneontology.org/amigo/term/GO:0010638
GO:0010942	positive regulation of cell death	0.120134	0.486519	--	436	gene21706|gene12715|gene24188|gene6357|gene25139|gene17074|gene22073|gene17663|gene2815|gene17458|gene19940|gene19497|gene1651|gene9149|gene12628|gene2168|gene16530|gene3972|gene5631|gene25610|gene12560|gene15641	22	gene12715|gene16530|gene25139|gene22073|gene17074|gene19497|gene3972|gene6357|gene12560|gene25610|gene19940|gene17663	12	gene5631|gene21706|gene9149|gene24188|gene2168|gene17458|gene15641|gene12628|gene1651|gene2815	10	http://amigo.geneontology.org/amigo/term/GO:0010942
GO:0002791	regulation of peptide secretion	0.120713	0.488441	--	323	gene2168|gene1651|gene9402|gene24943|gene6799|gene25304|gene19789|gene6245|gene13692|gene6761|gene4552|gene8775|gene16565|gene20424|gene12560|gene22831|gene17663	17	gene9402|gene17663|gene20424|gene13692|gene12560	5	gene22831|gene6245|gene19789|gene6761|gene4552|gene24943|gene8775|gene2168|gene25304|gene6799|gene1651|gene16565	12	http://amigo.geneontology.org/amigo/term/GO:0002791
GO:0016126	sterol biosynthetic process	0.124204	0.497433	--	32	gene8691|gene23251|gene19568	3	gene23251|gene19568|gene8691	3	--	0	http://amigo.geneontology.org/amigo/term/GO:0016126
GO:0014874	response to stimulus involved in regulation of muscle adaptation	0.124727	0.497433	--	16	gene21710|gene13898	2	--	0	gene13898|gene21710	2	http://amigo.geneontology.org/amigo/term/GO:0014874
GO:0031061	negative regulation of histone methylation	0.124727	0.497433	--	16	gene15396|gene24026	2	gene24026	1	gene15396	1	http://amigo.geneontology.org/amigo/term/GO:0031061
GO:0031640	killing of cells of other organism	0.124727	0.497433	GO:0001908	16	gene24862|gene20609	2	--	0	gene24862|gene20609	2	http://amigo.geneontology.org/amigo/term/GO:0031640
GO:0018195	peptidyl-arginine modification	0.124727	0.497433	--	16	gene17593|gene14946	2	--	0	gene17593|gene14946	2	http://amigo.geneontology.org/amigo/term/GO:0018195
GO:0060037	pharyngeal system development	0.124727	0.497433	--	16	gene19906|gene18582	2	gene19906	1	gene18582	1	http://amigo.geneontology.org/amigo/term/GO:0060037
GO:0045686	negative regulation of glial cell differentiation	0.124727	0.497433	--	16	gene10724|gene16565	2	--	0	gene10724|gene16565	2	http://amigo.geneontology.org/amigo/term/GO:0045686
GO:0044364	disruption of cells of other organism	0.124727	0.497433	--	16	gene24862|gene20609	2	--	0	gene24862|gene20609	2	http://amigo.geneontology.org/amigo/term/GO:0044364
GO:0042744	hydrogen peroxide catabolic process	0.124727	0.497433	--	16	gene2370|gene7917	2	--	0	gene2370|gene7917	2	http://amigo.geneontology.org/amigo/term/GO:0042744
GO:0050679	positive regulation of epithelial cell proliferation	0.123415	0.497433	--	108	gene21710|gene19174|gene8955|gene10058|gene16633|gene22831|gene25189	7	--	0	gene8955|gene22831|gene21710|gene19174|gene10058|gene16633|gene25189	7	http://amigo.geneontology.org/amigo/term/GO:0050679
GO:1900151	regulation of nuclear-transcribed mRNA catabolic process, deadenylation-dependent decay	0.124727	0.497433	--	16	gene10034|gene13692	2	gene10034|gene13692	2	--	0	http://amigo.geneontology.org/amigo/term/GO:1900151
GO:0035024	negative regulation of Rho protein signal transduction	0.124727	0.497433	--	16	gene1337|gene23588	2	gene23588	1	gene1337	1	http://amigo.geneontology.org/amigo/term/GO:0035024
GO:0033688	regulation of osteoblast proliferation	0.124727	0.497433	--	16	gene374|gene14318	2	--	0	gene14318|gene374	2	http://amigo.geneontology.org/amigo/term/GO:0033688
GO:0010719	negative regulation of epithelial to mesenchymal transition	0.124727	0.497433	--	16	gene6357|gene16584	2	gene16584|gene6357	2	--	0	http://amigo.geneontology.org/amigo/term/GO:0010719
GO:0060487	lung epithelial cell differentiation	0.124727	0.497433	--	16	gene6357|gene2051	2	gene6357|gene2051	2	--	0	http://amigo.geneontology.org/amigo/term/GO:0060487
GO:0001573	ganglioside metabolic process	0.124727	0.497433	--	16	gene19355|gene22072	2	gene22072	1	gene19355	1	http://amigo.geneontology.org/amigo/term/GO:0001573
GO:0032400	melanosome localization	0.124727	0.497433	--	16	gene19678|gene5354	2	gene19678|gene5354	2	--	0	http://amigo.geneontology.org/amigo/term/GO:0032400
GO:0071248	cellular response to metal ion	0.125373	0.499165	--	129	gene3972|gene21710|gene24943|gene18599|gene23140|gene5819|gene21861|gene15641	8	gene21861|gene18599|gene3972	3	gene5819|gene24943|gene15641|gene23140|gene21710	5	http://amigo.geneontology.org/amigo/term/GO:0071248
GO:0000278	mitotic cell cycle	0.125373	0.499165	GO:0007067	129	gene20937|gene17676|gene23540|gene3068|gene20606|gene7198|gene11167|gene19571	8	gene23540|gene20606|gene11167|gene3068|gene20937|gene7198|gene19571|gene17676	8	--	0	http://amigo.geneontology.org/amigo/term/GO:0000278
GO:0007507	heart development	0.125737	0.500191	GO:0007511	150	gene6922|gene14577|gene21492|gene19906|gene23347|gene9909|gene21724|gene5699|gene10361	9	gene23347|gene19906|gene5699|gene21724	4	gene6922|gene14577|gene9909|gene21492|gene10361	5	http://amigo.geneontology.org/amigo/term/GO:0007507
GO:0030324	lung development	0.125908	0.50045	--	50	gene9909|gene19497|gene21492|gene9402	4	gene19497|gene9402	2	gene21492|gene9909	2	http://amigo.geneontology.org/amigo/term/GO:0030324
GO:0055065	metal ion homeostasis	0.126358	0.501815	--	439	gene2362|gene19789|gene22831|gene7308|gene5620|gene20850|gene9953|gene13697|gene20740|gene15982|gene24702|gene11649|gene12141|gene21930|gene22627|gene4021|gene6166|gene7922|gene16148|gene25491|gene19627|gene15641	22	gene13697|gene24702|gene20850|gene21930	4	gene2362|gene11649|gene15641|gene4021|gene22831|gene22627|gene12141|gene19789|gene20740|gene19627|gene25491|gene6166|gene9953|gene7922|gene15982|gene16148|gene5620|gene7308	18	http://amigo.geneontology.org/amigo/term/GO:0055065
GO:0032092	positive regulation of protein binding	0.126736	0.502894	--	69	gene2168|gene3366|gene12245|gene20609|gene9991	5	gene3366|gene9991	2	gene2168|gene12245|gene20609	3	http://amigo.geneontology.org/amigo/term/GO:0032092
GO:0070665	positive regulation of leukocyte proliferation	0.128679	0.510175	--	89	gene2168|gene2513|gene25304|gene12560|gene10361|gene6946	6	gene12560	1	gene2168|gene6946|gene2513|gene25304|gene10361	5	http://amigo.geneontology.org/amigo/term/GO:0070665
GO:0045637	regulation of myeloid cell differentiation	0.129448	0.512362	--	151	gene13917|gene12710|gene25139|gene13449|gene6869|gene17458|gene12560|gene20609|gene22073	9	gene6869|gene22073|gene12560|gene25139|gene13449	5	gene12710|gene17458|gene20609|gene13917	4	http://amigo.geneontology.org/amigo/term/GO:0045637
GO:0046328	regulation of JNK cascade	0.129392	0.512362	--	130	gene2168|gene12245|gene9328|gene25304|gene6245|gene21656|gene19039|gene3366	8	gene21656|gene3366	2	gene19039|gene9328|gene25304|gene12245|gene2168|gene6245	6	http://amigo.geneontology.org/amigo/term/GO:0046328
GO:0006417	regulation of translation	0.130816	0.517244	GO:0006445	260	gene7778|gene12715|gene2918|gene1673|gene10034|gene3068|gene1721|gene13692|gene7881|gene17458|gene20603|gene17783|gene17823|gene9653	14	gene12715|gene2918|gene1673|gene3068|gene17823|gene17783|gene9653|gene13692|gene10034|gene7881	10	gene17458|gene7778|gene1721|gene20603	4	http://amigo.geneontology.org/amigo/term/GO:0006417
GO:0006528	asparagine metabolic process	0.145482	0.517244	--	4	gene5460	1	gene5460	1	--	0	http://amigo.geneontology.org/amigo/term/GO:0006528
GO:0006685	sphingomyelin catabolic process	0.145482	0.517244	--	4	gene8565	1	gene8565	1	--	0	http://amigo.geneontology.org/amigo/term/GO:0006685
GO:0070673	response to interleukin-18	0.145482	0.517244	--	4	gene2168	1	--	0	gene2168	1	http://amigo.geneontology.org/amigo/term/GO:0070673
GO:0060572	morphogenesis of an epithelial bud	0.145482	0.517244	--	4	gene21492	1	--	0	gene21492	1	http://amigo.geneontology.org/amigo/term/GO:0060572
GO:0006102	isocitrate metabolic process	0.145482	0.517244	--	4	gene25093	1	gene25093	1	--	0	http://amigo.geneontology.org/amigo/term/GO:0006102
GO:0060601	lateral sprouting from an epithelium	0.145482	0.517244	--	4	gene21492	1	--	0	gene21492	1	http://amigo.geneontology.org/amigo/term/GO:0060601
GO:1905005	regulation of epithelial to mesenchymal transition involved in endocardial cushion formation	0.145482	0.517244	--	4	gene10361	1	--	0	gene10361	1	http://amigo.geneontology.org/amigo/term/GO:1905005
GO:0060440	trachea formation	0.145482	0.517244	--	4	gene10361	1	--	0	gene10361	1	http://amigo.geneontology.org/amigo/term/GO:0060440
GO:0070666	regulation of mast cell proliferation	0.145482	0.517244	--	4	gene12560	1	gene12560	1	--	0	http://amigo.geneontology.org/amigo/term/GO:0070666
GO:0060291	long-term synaptic potentiation	0.141872	0.517244	--	34	gene6166|gene10276|gene15641	3	--	0	gene6166|gene15641|gene10276	3	http://amigo.geneontology.org/amigo/term/GO:0060291
GO:0060718	chorionic trophoblast cell differentiation	0.145482	0.517244	--	4	gene19571	1	gene19571	1	--	0	http://amigo.geneontology.org/amigo/term/GO:0060718
GO:0070431	nucleotide-binding oligomerization domain containing 2 signaling pathway	0.145482	0.517244	--	4	gene2168	1	--	0	gene2168	1	http://amigo.geneontology.org/amigo/term/GO:0070431
GO:0060307	regulation of ventricular cardiac muscle cell membrane repolarization	0.137907	0.517244	--	17	gene25491|gene21710	2	--	0	gene25491|gene21710	2	http://amigo.geneontology.org/amigo/term/GO:0060307
GO:0070268	cornification	0.141872	0.517244	--	34	gene24630|gene24586|gene7557	3	gene24630	1	gene7557|gene24586	2	http://amigo.geneontology.org/amigo/term/GO:0070268
GO:0060392	negative regulation of SMAD protein signal transduction	0.145482	0.517244	--	4	gene4276	1	--	0	gene4276	1	http://amigo.geneontology.org/amigo/term/GO:0060392
GO:0061668	mitochondrial ribosome assembly	0.145482	0.517244	--	4	gene10952	1	gene10952	1	--	0	http://amigo.geneontology.org/amigo/term/GO:0061668
GO:0061589	calcium activated phosphatidylserine scrambling	0.145482	0.517244	--	4	gene2815	1	--	0	gene2815	1	http://amigo.geneontology.org/amigo/term/GO:0061589
GO:0060479	lung cell differentiation	0.137907	0.517244	--	17	gene6357|gene2051	2	gene6357|gene2051	2	--	0	http://amigo.geneontology.org/amigo/term/GO:0060479
GO:0006348	chromatin silencing at telomere	0.145482	0.517244	--	4	gene8668	1	gene8668	1	--	0	http://amigo.geneontology.org/amigo/term/GO:0006348
GO:0061298	retina vasculature development in camera-type eye	0.145482	0.517244	--	4	gene7931	1	--	0	gene7931	1	http://amigo.geneontology.org/amigo/term/GO:0061298
GO:1904646	cellular response to amyloid-beta	0.137907	0.517244	--	17	gene17458|gene3972	2	gene3972	1	gene17458	1	http://amigo.geneontology.org/amigo/term/GO:1904646
GO:0061041	regulation of wound healing	0.143968	0.517244	--	92	gene24702|gene2815|gene12560|gene19678|gene10361|gene6946	6	gene24702|gene19678|gene12560	3	gene6946|gene2815|gene10361	3	http://amigo.geneontology.org/amigo/term/GO:0061041
GO:0071376	cellular response to corticotropin-releasing hormone stimulus	0.145482	0.517244	--	4	gene1637	1	--	0	gene1637	1	http://amigo.geneontology.org/amigo/term/GO:0071376
GO:0061035	regulation of cartilage development	0.132723	0.517244	--	51	gene22681|gene935|gene21492|gene489	4	gene489	1	gene22681|gene21492|gene935	3	http://amigo.geneontology.org/amigo/term/GO:0061035
GO:0060972	left/right pattern formation	0.145482	0.517244	--	4	gene14577	1	--	0	gene14577	1	http://amigo.geneontology.org/amigo/term/GO:0060972
GO:0060836	lymphatic endothelial cell differentiation	0.145482	0.517244	--	4	gene6922	1	--	0	gene6922	1	http://amigo.geneontology.org/amigo/term/GO:0060836
GO:0048096	chromatin-mediated maintenance of transcription	0.145482	0.517244	--	4	gene3911	1	gene3911	1	--	0	http://amigo.geneontology.org/amigo/term/GO:0048096
GO:0060426	lung vasculature development	0.145482	0.517244	--	4	gene9909	1	--	0	gene9909	1	http://amigo.geneontology.org/amigo/term/GO:0060426
GO:0016198	axon choice point recognition	0.145482	0.517244	--	4	gene20121	1	--	0	gene20121	1	http://amigo.geneontology.org/amigo/term/GO:0016198
GO:0150011	regulation of neuron projection arborization	0.145482	0.517244	--	4	gene19039	1	--	0	gene19039	1	http://amigo.geneontology.org/amigo/term/GO:0150011
GO:1900139	negative regulation of arachidonic acid secretion	0.145482	0.517244	--	4	gene7843	1	--	0	gene7843	1	http://amigo.geneontology.org/amigo/term/GO:1900139
GO:0002674	negative regulation of acute inflammatory response	0.145482	0.517244	--	4	gene17663	1	gene17663	1	--	0	http://amigo.geneontology.org/amigo/term/GO:0002674
GO:0002664	regulation of T cell tolerance induction	0.145482	0.517244	--	4	gene10361	1	--	0	gene10361	1	http://amigo.geneontology.org/amigo/term/GO:0002664
GO:0002645	positive regulation of tolerance induction	0.145482	0.517244	--	4	gene10361	1	--	0	gene10361	1	http://amigo.geneontology.org/amigo/term/GO:0002645
GO:1901223	negative regulation of NIK/NF-kappaB signaling	0.137907	0.517244	GO:0042347	17	gene17663|gene11113	2	gene17663	1	gene11113	1	http://amigo.geneontology.org/amigo/term/GO:1901223
GO:1901300	positive regulation of hydrogen peroxide-mediated programmed cell death	0.145482	0.517244	--	4	gene17458	1	--	0	gene17458	1	http://amigo.geneontology.org/amigo/term/GO:1901300
GO:0002415	immunoglobulin transcytosis in epithelial cells mediated by polymeric immunoglobulin receptor	0.145482	0.517244	--	4	gene18571	1	gene18571	1	--	0	http://amigo.geneontology.org/amigo/term/GO:0002415
GO:0002414	immunoglobulin transcytosis in epithelial cells	0.145482	0.517244	--	4	gene18571	1	gene18571	1	--	0	http://amigo.geneontology.org/amigo/term/GO:0002414
GO:0002385	mucosal immune response	0.145482	0.517244	--	4	gene8279	1	gene8279	1	--	0	http://amigo.geneontology.org/amigo/term/GO:0002385
GO:0002251	organ or tissue specific immune response	0.145482	0.517244	--	4	gene8279	1	gene8279	1	--	0	http://amigo.geneontology.org/amigo/term/GO:0002251
GO:0001957	intramembranous ossification	0.145482	0.517244	--	4	gene316	1	--	0	gene316	1	http://amigo.geneontology.org/amigo/term/GO:0001957
GO:1902544	regulation of DNA N-glycosylase activity	0.145482	0.517244	--	4	gene5404	1	gene5404	1	--	0	http://amigo.geneontology.org/amigo/term/GO:1902544
GO:1902746	regulation of lens fiber cell differentiation	0.145482	0.517244	--	4	gene9328	1	--	0	gene9328	1	http://amigo.geneontology.org/amigo/term/GO:1902746
GO:0021513	spinal cord dorsal/ventral patterning	0.145482	0.517244	--	4	gene21492	1	--	0	gene21492	1	http://amigo.geneontology.org/amigo/term/GO:0021513
GO:0002703	regulation of leukocyte mediated immunity	0.136792	0.517244	--	111	gene9909|gene25304|gene6245|gene13692|gene12560|gene6946|gene17663	7	gene17663|gene13692|gene12560	3	gene6946|gene6245|gene25304|gene9909	4	http://amigo.geneontology.org/amigo/term/GO:0002703
GO:0106077	histone succinylation	0.145482	0.517244	--	4	gene23347	1	gene23347	1	--	0	http://amigo.geneontology.org/amigo/term/GO:0106077
GO:0002725	negative regulation of T cell cytokine production	0.145482	0.517244	--	4	gene25304	1	--	0	gene25304	1	http://amigo.geneontology.org/amigo/term/GO:0002725
GO:0021800	cerebral cortex tangential migration	0.145482	0.517244	--	4	gene155	1	--	0	gene155	1	http://amigo.geneontology.org/amigo/term/GO:0021800
GO:0016199	axon midline choice point recognition	0.145482	0.517244	--	4	gene20121	1	--	0	gene20121	1	http://amigo.geneontology.org/amigo/term/GO:0016199
GO:0021957	corticospinal tract morphogenesis	0.145482	0.517244	--	4	gene9328	1	--	0	gene9328	1	http://amigo.geneontology.org/amigo/term/GO:0021957
GO:0071616	acyl-CoA biosynthetic process	0.141872	0.517244	--	34	gene25522|gene25427|gene7676	3	gene25427|gene25522|gene7676	3	--	0	http://amigo.geneontology.org/amigo/term/GO:0071616
GO:0072137	condensed mesenchymal cell proliferation	0.145482	0.517244	--	4	gene11705	1	--	0	gene11705	1	http://amigo.geneontology.org/amigo/term/GO:0072137
GO:1903613	regulation of protein tyrosine phosphatase activity	0.145482	0.517244	--	4	gene20609	1	--	0	gene20609	1	http://amigo.geneontology.org/amigo/term/GO:1903613
GO:0072498	embryonic skeletal joint development	0.145482	0.517244	--	4	gene935	1	--	0	gene935	1	http://amigo.geneontology.org/amigo/term/GO:0072498
GO:0021936	regulation of cerebellar granule cell precursor proliferation	0.145482	0.517244	--	4	gene10724	1	--	0	gene10724	1	http://amigo.geneontology.org/amigo/term/GO:0021936
GO:0071466	cellular response to xenobiotic stimulus	0.141872	0.517244	--	34	gene22555|gene15982|gene13898	3	gene22555	1	gene15982|gene13898	2	http://amigo.geneontology.org/amigo/term/GO:0071466
GO:0003415	chondrocyte hypertrophy	0.145482	0.517244	--	4	gene10361	1	--	0	gene10361	1	http://amigo.geneontology.org/amigo/term/GO:0003415
GO:0086091	regulation of heart rate by cardiac conduction	0.132935	0.517244	--	33	gene25491|gene7517|gene21710	3	--	0	gene25491|gene21710|gene7517	3	http://amigo.geneontology.org/amigo/term/GO:0086091
GO:0090049	regulation of cell migration involved in sprouting angiogenesis	0.132935	0.517244	--	33	gene8955|gene9572|gene16609	3	--	0	gene9572|gene8955|gene16609	3	http://amigo.geneontology.org/amigo/term/GO:0090049
GO:0090050	positive regulation of cell migration involved in sprouting angiogenesis	0.137907	0.517244	--	17	gene16609|gene8955	2	--	0	gene8955|gene16609	2	http://amigo.geneontology.org/amigo/term/GO:0090050
GO:0003186	tricuspid valve morphogenesis	0.145482	0.517244	--	4	gene10361	1	--	0	gene10361	1	http://amigo.geneontology.org/amigo/term/GO:0003186
GO:0090312	positive regulation of protein deacetylation	0.137907	0.517244	--	17	gene17318|gene9402	2	gene9402|gene17318	2	--	0	http://amigo.geneontology.org/amigo/term/GO:0090312
GO:0003007	heart morphogenesis	0.132935	0.517244	--	33	gene22831|gene11705|gene18403	3	--	0	gene18403|gene11705|gene22831	3	http://amigo.geneontology.org/amigo/term/GO:0003007
GO:0021889	olfactory bulb interneuron differentiation	0.145482	0.517244	--	4	gene10058	1	--	0	gene10058	1	http://amigo.geneontology.org/amigo/term/GO:0021889
GO:0003283	atrial septum development	0.145482	0.517244	--	4	gene25491	1	--	0	gene25491	1	http://amigo.geneontology.org/amigo/term/GO:0003283
GO:0021955	central nervous system neuron axonogenesis	0.132935	0.517244	--	33	gene9328|gene21492|gene1637	3	--	0	gene1637|gene21492|gene9328	3	http://amigo.geneontology.org/amigo/term/GO:0021955
GO:0051875	pigment granule localization	0.137907	0.517244	--	17	gene19678|gene5354	2	gene19678|gene5354	2	--	0	http://amigo.geneontology.org/amigo/term/GO:0051875
GO:0006837	serotonin transport	0.145482	0.517244	--	4	gene6946	1	--	0	gene6946	1	http://amigo.geneontology.org/amigo/term/GO:0006837
GO:0035743	CD4-positive, alpha-beta T cell cytokine production	0.145482	0.517244	--	4	gene25304	1	--	0	gene25304	1	http://amigo.geneontology.org/amigo/term/GO:0035743
GO:0035900	response to isolation stress	0.145482	0.517244	--	4	gene25093	1	gene25093	1	--	0	http://amigo.geneontology.org/amigo/term/GO:0035900
GO:2000561	regulation of CD4-positive, alpha-beta T cell proliferation	0.145482	0.517244	--	4	gene10361	1	--	0	gene10361	1	http://amigo.geneontology.org/amigo/term/GO:2000561
GO:0036072	direct ossification	0.145482	0.517244	--	4	gene316	1	--	0	gene316	1	http://amigo.geneontology.org/amigo/term/GO:0036072
GO:2000553	positive regulation of T-helper 2 cell cytokine production	0.145482	0.517244	--	4	gene17663	1	gene17663	1	--	0	http://amigo.geneontology.org/amigo/term/GO:2000553
GO:0040016	embryonic cleavage	0.145482	0.517244	--	4	gene6875	1	gene6875	1	--	0	http://amigo.geneontology.org/amigo/term/GO:0040016
GO:0035524	proline transmembrane transport	0.145482	0.517244	--	4	gene21264	1	--	0	gene21264	1	http://amigo.geneontology.org/amigo/term/GO:0035524
GO:0042102	positive regulation of T cell proliferation	0.139687	0.517244	--	52	gene25304|gene2168|gene6946|gene10361	4	--	0	gene2168|gene6946|gene25304|gene10361	4	http://amigo.geneontology.org/amigo/term/GO:0042102
GO:0009311	oligosaccharide metabolic process	0.141872	0.517244	GO:0051690	34	gene4371|gene7581|gene22072	3	gene22072|gene4371	2	gene7581	1	http://amigo.geneontology.org/amigo/term/GO:0009311
GO:0043415	positive regulation of skeletal muscle tissue regeneration	0.145482	0.517244	--	4	gene10361	1	--	0	gene10361	1	http://amigo.geneontology.org/amigo/term/GO:0043415
GO:0043435	response to corticotropin-releasing hormone	0.145482	0.517244	--	4	gene1637	1	--	0	gene1637	1	http://amigo.geneontology.org/amigo/term/GO:0043435
GO:0044691	tooth eruption	0.145482	0.517244	--	4	gene20850	1	gene20850	1	--	0	http://amigo.geneontology.org/amigo/term/GO:0044691
GO:0045006	DNA deamination	0.145482	0.517244	--	4	gene5637	1	--	0	gene5637	1	http://amigo.geneontology.org/amigo/term/GO:0045006
GO:0014831	gastro-intestinal system smooth muscle contraction	0.145482	0.517244	--	4	gene22831	1	--	0	gene22831	1	http://amigo.geneontology.org/amigo/term/GO:0014831
GO:0031063	regulation of histone deacetylation	0.137907	0.517244	--	17	gene17318|gene9402	2	gene9402|gene17318	2	--	0	http://amigo.geneontology.org/amigo/term/GO:0031063
GO:0055003	cardiac myofibril assembly	0.137907	0.517244	--	17	gene8775|gene21461	2	--	0	gene21461|gene8775	2	http://amigo.geneontology.org/amigo/term/GO:0055003
GO:0035426	extracellular matrix-cell signaling	0.145482	0.517244	--	4	gene19039	1	--	0	gene19039	1	http://amigo.geneontology.org/amigo/term/GO:0035426
GO:0035360	positive regulation of peroxisome proliferator activated receptor signaling pathway	0.145482	0.517244	--	4	gene14577	1	--	0	gene14577	1	http://amigo.geneontology.org/amigo/term/GO:0035360
GO:0032687	negative regulation of interferon-alpha production	0.145482	0.517244	--	4	gene11113	1	--	0	gene11113	1	http://amigo.geneontology.org/amigo/term/GO:0032687
GO:0010950	positive regulation of endopeptidase activity	0.132256	0.517244	--	110	gene2168|gene16530|gene1651|gene25139|gene12560|gene16044|gene17663	7	gene16044|gene12560|gene16530|gene25139|gene17663	5	gene2168|gene1651	2	http://amigo.geneontology.org/amigo/term/GO:0010950
GO:0032239	regulation of nucleobase-containing compound transport	0.137907	0.517244	--	17	gene17318|gene21658	2	gene17318|gene21658	2	--	0	http://amigo.geneontology.org/amigo/term/GO:0032239
GO:0032814	regulation of natural killer cell activation	0.137907	0.517244	--	17	gene17157|gene6245	2	--	0	gene6245|gene17157	2	http://amigo.geneontology.org/amigo/term/GO:0032814
GO:0031987	locomotion involved in locomotory behavior	0.145482	0.517244	--	4	gene19039	1	--	0	gene19039	1	http://amigo.geneontology.org/amigo/term/GO:0031987
GO:0010764	negative regulation of fibroblast migration	0.145482	0.517244	--	4	gene7587	1	--	0	gene7587	1	http://amigo.geneontology.org/amigo/term/GO:0010764
GO:0035384	thioester biosynthetic process	0.141872	0.517244	--	34	gene25522|gene25427|gene7676	3	gene25427|gene25522|gene7676	3	--	0	http://amigo.geneontology.org/amigo/term/GO:0035384
GO:2000812	regulation of barbed-end actin filament capping	0.145482	0.517244	--	4	gene17640	1	--	0	gene17640	1	http://amigo.geneontology.org/amigo/term/GO:2000812
GO:0033087	negative regulation of immature T cell proliferation	0.145482	0.517244	--	4	gene935	1	--	0	gene935	1	http://amigo.geneontology.org/amigo/term/GO:0033087
GO:0033088	negative regulation of immature T cell proliferation in thymus	0.145482	0.517244	--	4	gene935	1	--	0	gene935	1	http://amigo.geneontology.org/amigo/term/GO:0033088
GO:0033091	positive regulation of immature T cell proliferation	0.145482	0.517244	--	4	gene2168	1	--	0	gene2168	1	http://amigo.geneontology.org/amigo/term/GO:0033091
GO:0033292	T-tubule organization	0.145482	0.517244	--	4	gene25491	1	--	0	gene25491	1	http://amigo.geneontology.org/amigo/term/GO:0033292
GO:0018335	protein succinylation	0.145482	0.517244	--	4	gene23347	1	gene23347	1	--	0	http://amigo.geneontology.org/amigo/term/GO:0018335
GO:0010507	negative regulation of autophagy	0.139687	0.517244	--	52	gene22831|gene12715|gene16584|gene25758	4	gene16584|gene12715|gene25758	3	gene22831	1	http://amigo.geneontology.org/amigo/term/GO:0010507
GO:0033007	negative regulation of mast cell activation involved in immune response	0.145482	0.517244	--	4	gene9909	1	--	0	gene9909	1	http://amigo.geneontology.org/amigo/term/GO:0033007
GO:2000489	regulation of hepatic stellate cell activation	0.145482	0.517244	--	4	gene7587	1	--	0	gene7587	1	http://amigo.geneontology.org/amigo/term/GO:2000489
GO:0045669	positive regulation of osteoblast differentiation	0.139687	0.517244	--	52	gene374|gene6973|gene935|gene10058	4	--	0	gene10058|gene6973|gene935|gene374	4	http://amigo.geneontology.org/amigo/term/GO:0045669
GO:0046040	IMP metabolic process	0.137907	0.517244	--	17	gene18478|gene11743	2	--	0	gene11743|gene18478	2	http://amigo.geneontology.org/amigo/term/GO:0046040
GO:0051891	positive regulation of cardioblast differentiation	0.145482	0.517244	--	4	gene13692	1	gene13692	1	--	0	http://amigo.geneontology.org/amigo/term/GO:0051891
GO:1903115	regulation of actin filament-based movement	0.141872	0.517244	--	34	gene25491|gene15982|gene21710	3	--	0	gene25491|gene15982|gene21710	3	http://amigo.geneontology.org/amigo/term/GO:1903115
GO:0030321	transepithelial chloride transport	0.145482	0.517244	--	4	gene19523	1	--	0	gene19523	1	http://amigo.geneontology.org/amigo/term/GO:0030321
GO:0051715	cytolysis in other organism	0.145482	0.517244	GO:0001901	4	gene24862	1	--	0	gene24862	1	http://amigo.geneontology.org/amigo/term/GO:0051715
GO:0051640	organelle localization	0.141906	0.517244	--	400	gene10557|gene14020|gene1113|gene23347|gene24943|gene10065|gene10985|gene6245|gene11869|gene18582|gene7726|gene6799|gene25876|gene19678|gene5354|gene2320|gene10589|gene10276|gene12966|gene19614	20	gene23347|gene10557|gene10589|gene10985|gene14020|gene5354|gene19678|gene7726	8	gene10276|gene19614|gene12966|gene25876|gene6799|gene18582|gene1113|gene24943|gene10065|gene2320|gene11869|gene6245	12	http://amigo.geneontology.org/amigo/term/GO:0051640
GO:0051608	histamine transport	0.145482	0.517244	--	4	gene12560	1	gene12560	1	--	0	http://amigo.geneontology.org/amigo/term/GO:0051608
GO:0051588	regulation of neurotransmitter transport	0.136792	0.517244	--	111	gene3972|gene24943|gene6761|gene12966|gene19614|gene25876|gene7139	7	gene3972	1	gene19614|gene12966|gene6761|gene24943|gene7139|gene25876	6	http://amigo.geneontology.org/amigo/term/GO:0051588
GO:0030397	membrane disassembly	0.145482	0.517244	--	4	gene17318	1	gene17318	1	--	0	http://amigo.geneontology.org/amigo/term/GO:0030397
GO:0030423	targeting of mRNA for destruction involved in RNA interference	0.145482	0.517244	--	4	gene11873	1	gene11873	1	--	0	http://amigo.geneontology.org/amigo/term/GO:0030423
GO:1905007	positive regulation of epithelial to mesenchymal transition involved in endocardial cushion formation	0.145482	0.517244	--	4	gene10361	1	--	0	gene10361	1	http://amigo.geneontology.org/amigo/term/GO:1905007
GO:0018119	peptidyl-cysteine S-nitrosylation	0.145482	0.517244	--	4	gene7139	1	--	0	gene7139	1	http://amigo.geneontology.org/amigo/term/GO:0018119
GO:0051271	negative regulation of cellular component movement	0.134073	0.517244	--	217	gene7587|gene14577|gene1651|gene13917|gene23588|gene23140|gene17458|gene4021|gene16633|gene10214|gene9572|gene25189	12	gene23588	1	gene4021|gene14577|gene7587|gene9572|gene16633|gene23140|gene10214|gene17458|gene25189|gene1651|gene13917	11	http://amigo.geneontology.org/amigo/term/GO:0051271
GO:0045806	negative regulation of endocytosis	0.132935	0.517244	--	33	gene10214|gene16584|gene20609	3	gene16584	1	gene10214|gene20609	2	http://amigo.geneontology.org/amigo/term/GO:0045806
GO:0051081	nuclear envelope disassembly	0.145482	0.517244	--	4	gene17318	1	gene17318	1	--	0	http://amigo.geneontology.org/amigo/term/GO:0051081
GO:0051051	negative regulation of transport	0.135568	0.517244	--	329	gene7308|gene10214|gene1651|gene9402|gene2362|gene9909|gene25304|gene21376|gene20609|gene6761|gene6799|gene16443|gene8739|gene16584|gene7139|gene7843|gene17663	17	gene9402|gene16584|gene17663	3	gene2362|gene7843|gene10214|gene6799|gene6761|gene20609|gene7139|gene9909|gene16443|gene21376|gene25304|gene8739|gene1651|gene7308	14	http://amigo.geneontology.org/amigo/term/GO:0051051
GO:0051241	negative regulation of multicellular organismal process	0.143216	0.517244	--	824	gene21706|gene6357|gene19117|gene8279|gene25304|gene22582|gene1651|gene9572|gene16584|gene22073|gene17663|gene6277|gene2051|gene10361|gene10724|gene20740|gene6869|gene17458|gene16565|gene25189|gene4439|gene24702|gene21492|gene13917|gene3878|gene4021|gene16633|gene21013|gene23082|gene11113|gene489|gene2513|gene22681|gene13429|gene13449|gene12560|gene19627|gene935	38	gene6869|gene24702|gene23082|gene3878|gene13449|gene22073|gene16584|gene489|gene8279|gene6357|gene2051|gene12560|gene17663|gene21013	14	gene21492|gene16633|gene22681|gene6277|gene16565|gene4439|gene19627|gene9572|gene10361|gene13429|gene4021|gene22582|gene17458|gene25189|gene25304|gene935|gene13917|gene19117|gene2513|gene20740|gene21706|gene10724|gene11113|gene1651	24	http://amigo.geneontology.org/amigo/term/GO:0051241
GO:0050896	response to stimulus	0.141891	0.517244	GO:0051869	3648	gene12715|gene17074|gene22582|gene16609|gene19039|gene21861|gene4182|gene17663|gene7308|gene2918|gene20850|gene11845|gene1721|gene17458|gene16565|gene21639|gene1637|gene9991|gene24026|gene9667|gene9149|gene12141|gene22627|gene6166|gene3972|gene7922|gene10361|gene12966|gene21136|gene2168|gene17365|gene15000|gene23347|gene25924|gene26139|gene3068|gene6245|gene9866|gene17111|gene19627|gene15641|gene…	152	gene8668|gene18539|gene3972|gene22555|gene4012|gene129|gene25774|gene24147|gene17074|gene25367|gene17377|gene6357|gene25258|gene17663|gene24319|gene3366|gene10034|gene18571|gene16530|gene24026|gene18112|gene18599|gene23251|gene3068|gene16486|gene25531|gene7676|gene19497|gene7198|gene26139|gene14877|gene12560|gene9402|gene9667|gene1085|gene23540|gene23347|gene5841|gene12715|gene2918|gene26276|gene…	69	gene22627|gene787|gene12141|gene5620|gene7557|gene21492|gene25304|gene9953|gene6946|gene7922|gene8350|gene7517|gene17157|gene12966|gene3658|gene23766|gene10361|gene21639|gene22831|gene21710|gene24188|gene16148|gene7843|gene6166|gene19627|gene1721|gene22216|gene11484|gene20891|gene11626|gene21942|gene16565|gene25924|gene7778|gene24943|gene10276|gene155|gene21136|gene12177|gene25491|gene8775|gene14…	83	http://amigo.geneontology.org/amigo/term/GO:0050896
GO:0046879	hormone secretion	0.132723	0.517244	--	51	gene20424|gene12560|gene25876|gene19039	4	gene20424|gene12560	2	gene19039|gene25876	2	http://amigo.geneontology.org/amigo/term/GO:0046879
GO:0007611	learning or memory	0.142788	0.517244	--	176	gene16044|gene3972|gene23347|gene9888|gene7843|gene15151|gene6166|gene7922|gene15641|gene9991	10	gene16044|gene9991|gene3972|gene23347	4	gene9888|gene7843|gene6166|gene7922|gene15151|gene15641	6	http://amigo.geneontology.org/amigo/term/GO:0007611
GO:1990785	response to water-immersion restraint stress	0.145482	0.517244	--	4	gene17458	1	--	0	gene17458	1	http://amigo.geneontology.org/amigo/term/GO:1990785
GO:0048169	regulation of long-term neuronal synaptic plasticity	0.137907	0.517244	--	17	gene7922|gene15641	2	--	0	gene15641|gene7922	2	http://amigo.geneontology.org/amigo/term/GO:0048169
GO:0048511	rhythmic process	0.136792	0.517244	--	196	gene6922|gene787|gene19174|gene9402|gene2362|gene6875|gene19497|gene17458|gene19039|gene21667|gene15641	11	gene9402|gene19497|gene6875	3	gene2362|gene6922|gene787|gene19174|gene21667|gene17458|gene19039|gene15641	8	http://amigo.geneontology.org/amigo/term/GO:0048511
[truncated: 3,399 more rows]
