# Supplementary material for: Identification of microRNA-Associated-ceRNA Networks Regulating Crop Milk Production in Pigeon (Columba livia)
Source: Genes (Basel). 2020 Dec 30;12(1):39. doi: 10.3390/genes12010039 (PMC7824448; doi:10.3390/genes12010039)
Supplement: Supplementary file 1 [file genes-12-00039-s001.zip › Table S7.xls]

## Sheet: Sheet1
Name	Map	m	M-m	n-m	N-M	p	Gene_in_DE	Up_Gene	Up_Count	Down_Gene	Down_Count	Links
Calcium signaling pathway	map04020	18	151	219	5657	9.73506e-05	gene14167|K05852;gene14926|K04162;gene15261|K04141;gene15641|K05209;gene15982|K04962;gene16148|K05849;gene19238|K04143;gene19789|K04958;gene22831|K04157;gene4552|K04852;gene5620|K04157;gene5631|K04323;gene6166|K05849;gene7139|K13240;gene7517|K04854;gene7843|K04150;gene7931|K05089;gene9953|K05859;	.	0	gene14167|K05852;gene14926|K04162;gene15261|K04141;gene15641|K05209;gene15982|K04962;gene16148|K05849;gene19238|K04143;gene19789|K04958;gene22831|K04157;gene4552|K04852;gene5620|K04157;gene5631|K04323;gene6166|K05849;gene7139|K13240;gene7517|K04854;gene7843|K04150;gene7931|K05089;gene9953|K05859	18	http://www.kegg.jp/pathway/map04020+K05852+K04162+K04141+K05209+K04962+K05849+K04143+K04958+K04157+K04852+K04323+K13240+K04854+K04150+K05089+K05859
Cellular senescence	map04218	11	123	226	5685	0.0156611	gene16584|K07207;gene18539|K08826;gene19497|K06269;gene3366|K08826;gene3878|K09389;gene5628|K06618;gene10361|K04388;gene17458|K09408;gene19789|K04958;gene24188|K00922;gene2513|K17332;	gene16584|K07207;gene18539|K08826;gene19497|K06269;gene3366|K08826;gene3878|K09389;gene5628|K06618	6	gene10361|K04388;gene17458|K09408;gene19789|K04958;gene24188|K00922;gene2513|K17332	5	http://www.kegg.jp/pathway/map04218+K07207+K08826+K06269+K09389+K06618+K04388+K09408+K04958+K00922+K17332
Dilated cardiomyopathy (DCM)	map05414	7	60	230	5748	0.0153045	gene14167|K05852;gene15261|K04141;gene15982|K04962;gene19355|K06591;gene23026|K04866;gene4990|K12564;gene8775|K12567;	.	0	gene14167|K05852;gene15261|K04141;gene15982|K04962;gene19355|K06591;gene23026|K04866;gene4990|K12564;gene8775|K12567	7	http://www.kegg.jp/pathway/map05414+K05852+K04141+K04962+K06591+K04866+K12564+K12567
Fc gamma R-mediated phagocytosis	map04666	8	66	229	5742	0.00800646	gene12560|K05854;gene13174|K12488;gene22073|K03084;gene19117|K12488;gene22237|K06083;gene24188|K00922;gene6946|K05855;gene9953|K05859;	gene12560|K05854;gene13174|K12488;gene22073|K03084	3	gene19117|K12488;gene22237|K06083;gene24188|K00922;gene6946|K05855;gene9953|K05859	5	http://www.kegg.jp/pathway/map04666+K05854+K12488+K03084+K06083+K00922+K05855+K05859
Protein digestion and absorption	map04974	7	59	230	5749	0.0141631	gene12451|K16617;gene25610|K06823;gene16148|K05849;gene22582|K19721;gene24475|K19721;gene25613|K06238;gene6166|K05849;	gene12451|K16617;gene25610|K06823	2	gene16148|K05849;gene22582|K19721;gene24475|K19721;gene25613|K06238;gene6166|K05849	5	http://www.kegg.jp/pathway/map04974+K16617+K06823+K05849+K19721+K06238
Salivary secretion	map04970	7	60	230	5748	0.0153045	gene24903|K13912;gene10276|K13504;gene15261|K04141;gene1780|K13908;gene19238|K04143;gene19789|K04958;gene7139|K13240;	gene24903|K13912	1	gene10276|K13504;gene15261|K04141;gene1780|K13908;gene19238|K04143;gene19789|K04958;gene7139|K13240	6	http://www.kegg.jp/pathway/map04970+K13912+K13504+K04141+K13908+K04143+K04958+K13240
C-type lectin receptor signaling pathway	map04625	8	78	229	5730	0.0189021	gene17663|K12800;gene19174|K12497;gene19789|K04958;gene24188|K00922;gene2513|K17332;gene6946|K05855;gene787|K04440;gene9953|K05859;	gene17663|K12800	1	gene19174|K12497;gene19789|K04958;gene24188|K00922;gene2513|K17332;gene6946|K05855;gene787|K04440;gene9953|K05859	7	http://www.kegg.jp/pathway/map04625+K12800+K12497+K04958+K00922+K17332+K05855+K04440+K05859
Glycosaminoglycan biosynthesis - keratan sulfate	map00533	3	13	234	5795	0.0228277	gene11484|K04745;gene4463|K00781;gene8350|K00741;	.	0	gene11484|K04745;gene4463|K00781;gene8350|K00741	3	http://www.kegg.jp/pathway/map00533+K04745+K00781+K00741
2-Oxocarboxylic acid metabolism	map01210	2	10	235	5798	0.0780007	gene16250|K14677;gene25093|K01681;	gene16250|K14677;gene25093|K01681	2	.	0	http://www.kegg.jp/pathway/map01210+K14677+K01681
ABC transporters	map02010	2	36	235	5772	0.442536	gene15671|K05665;gene462|K05656;	.	0	gene15671|K05665;gene462|K05656	2	http://www.kegg.jp/pathway/map02010+K05665+K05656
Acute myeloid leukemia	map05221	1	56	236	5752	0.898791	gene24188|K00922;	.	0	gene24188|K00922	1	http://www.kegg.jp/pathway/map05221+K00922
Adherens junction	map04520	3	78	234	5730	0.621599	gene10361|K04388;gene22237|K06083;gene6681|K06592;	.	0	gene10361|K04388;gene22237|K06083;gene6681|K06592	3	http://www.kegg.jp/pathway/map04520+K04388+K06083+K06592
Adipocytokine signaling pathway	map04920	1	59	236	5749	0.910341	gene787|K04440;	.	0	gene787|K04440	1	http://www.kegg.jp/pathway/map04920+K04440
Adrenergic signaling in cardiomyocytes	map04261	8	113	229	5695	0.101648	gene19497|K06269;gene20424|K04351;gene14167|K05852;gene15261|K04141;gene15982|K04962;gene21710|K04838;gene23026|K04866;gene9246|K09047;	gene19497|K06269;gene20424|K04351	2	gene14167|K05852;gene15261|K04141;gene15982|K04962;gene21710|K04838;gene23026|K04866;gene9246|K09047	6	http://www.kegg.jp/pathway/map04261+K06269+K04351+K05852+K04141+K04962+K04838+K04866+K09047
AGE-RAGE signaling pathway in diabetic complications	map04933	5	76	232	5732	0.21105	gene10361|K04388;gene21667|K09203;gene24188|K00922;gene787|K04440;gene9953|K05859;	.	0	gene10361|K04388;gene21667|K09203;gene24188|K00922;gene787|K04440;gene9953|K05859	5	http://www.kegg.jp/pathway/map04933+K04388+K09203+K00922+K04440+K05859
Alanine, aspartate and glutamate metabolism	map00250	1	34	236	5774	0.754354	gene11743|K01939;	.	0	gene11743|K01939	1	http://www.kegg.jp/pathway/map00250+K01939
Alcoholism	map05034	3	110	234	5698	0.82671	gene19497|K06269;gene15641|K05209;gene9246|K09047;	gene19497|K06269	1	gene15641|K05209;gene9246|K09047	2	http://www.kegg.jp/pathway/map05034+K06269+K05209+K09047
Aldosterone-regulated sodium reabsorption	map04960	2	29	235	5779	0.34462	gene24188|K00922;gene7308|K13305;	.	0	gene24188|K00922;gene7308|K13305	2	http://www.kegg.jp/pathway/map04960+K00922+K13305
Aldosterone synthesis and secretion	map04925	4	79	233	5729	0.410945	gene1637|K08558;gene19789|K04958;gene7517|K04854;gene9246|K09047;	.	0	gene1637|K08558;gene19789|K04958;gene7517|K04854;gene9246|K09047	4	http://www.kegg.jp/pathway/map04925+K08558+K04958+K04854+K09047
Alzheimer disease	map05010	5	122	232	5686	0.561095	gene3972|K04521;gene15641|K05209;gene19789|K04958;gene23995|K04550;gene7139|K13240;	gene3972|K04521	1	gene15641|K05209;gene19789|K04958;gene23995|K04550;gene7139|K13240	4	http://www.kegg.jp/pathway/map05010+K04521+K05209+K04958+K04550+K13240
Aminoacyl-tRNA biosynthesis	map00970	1	42	236	5766	0.821991	gene2918|K14163;	gene2918|K14163	1	.	0	http://www.kegg.jp/pathway/map00970+K14163
Amino sugar and nucleotide sugar metabolism	map00520	2	43	235	5765	0.531905	gene25873|K01809;gene8335|K00963;	gene25873|K01809	1	gene8335|K00963	1	http://www.kegg.jp/pathway/map00520+K01809+K00963
Amoebiasis	map05146	2	72	235	5736	0.793473	gene4486|K06246;gene24188|K00922;	gene4486|K06246	1	gene24188|K00922	1	http://www.kegg.jp/pathway/map05146+K06246+K00922
Amphetamine addiction	map05031	3	56	234	5752	0.409451	gene19497|K06269;gene15641|K05209;gene9246|K09047;	gene19497|K06269	1	gene15641|K05209;gene9246|K09047	2	http://www.kegg.jp/pathway/map05031+K06269+K05209+K09047
AMPK signaling pathway	map04152	6	101	231	5707	0.242115	gene16584|K07207;gene7676|K11262;gene9402|K07197;gene17458|K09408;gene24188|K00922;gene9246|K09047;	gene16584|K07207;gene7676|K11262;gene9402|K07197	3	gene17458|K09408;gene24188|K00922;gene9246|K09047	3	http://www.kegg.jp/pathway/map04152+K07207+K11262+K07197+K09408+K00922+K09047
Amyotrophic lateral sclerosis (ALS)	map05014	2	40	235	5768	0.494796	gene15641|K05209;gene7139|K13240;	.	0	gene15641|K05209;gene7139|K13240	2	http://www.kegg.jp/pathway/map05014+K05209+K13240
Antifolate resistance	map01523	1	26	236	5782	0.661167	gene15671|K05665;	.	0	gene15671|K05665	1	http://www.kegg.jp/pathway/map01523+K05665
Apelin signaling pathway	map04371	7	108	230	5700	0.164281	gene15982|K04962;gene16148|K05849;gene17509|K06827;gene19789|K04958;gene21667|K09203;gene6166|K05849;gene7139|K13240;	.	0	gene15982|K04962;gene16148|K05849;gene17509|K06827;gene19789|K04958;gene21667|K09203;gene6166|K05849;gene7139|K13240	7	http://www.kegg.jp/pathway/map04371+K04962+K05849+K06827+K04958+K09203+K13240
Apoptosis - fly	map04214	1	52	236	5756	0.881056	gene787|K04440;	.	0	gene787|K04440	1	http://www.kegg.jp/pathway/map04214+K04440
Apoptosis	map04210	6	118	231	5690	0.358909	gene16530|K10130;gene25531|K04396;gene19782|K04738;gene19789|K04958;gene24188|K00922;gene787|K04440;	gene16530|K10130;gene25531|K04396	2	gene19782|K04738;gene19789|K04958;gene24188|K00922;gene787|K04440	4	http://www.kegg.jp/pathway/map04210+K10130+K04396+K04738+K04958+K00922+K04440
Apoptosis - multiple species	map04215	1	26	236	5782	0.661167	gene787|K04440;	.	0	gene787|K04440	1	http://www.kegg.jp/pathway/map04215+K04440
Arachidonic acid metabolism	map00590	2	46	235	5762	0.567121	gene3369|K01832;gene7917|K00432;	gene3369|K01832	1	gene7917|K00432	1	http://www.kegg.jp/pathway/map00590+K01832+K00432
Arginine and proline metabolism	map00330	1	35	236	5773	0.764041	gene7139|K13240;	.	0	gene7139|K13240	1	http://www.kegg.jp/pathway/map00330+K13240
Arginine biosynthesis	map00220	2	16	235	5792	0.155478	gene16250|K14677;gene7139|K13240;	gene16250|K14677	1	gene7139|K13240	1	http://www.kegg.jp/pathway/map00220+K14677+K13240
Arrhythmogenic right ventricular cardiomyopathy (ARVC)	map05412	4	64	233	5744	0.276438	gene15982|K04962;gene19355|K06591;gene23026|K04866;gene4990|K12564;	.	0	gene15982|K04962;gene19355|K06591;gene23026|K04866;gene4990|K12564	4	http://www.kegg.jp/pathway/map05412+K04962+K06591+K04866+K12564
Ascorbate and aldarate metabolism	map00053	1	20	236	5788	0.568859	gene20891|K00699;	.	0	gene20891|K00699	1	http://www.kegg.jp/pathway/map00053+K00699
Autophagy - animal	map04140	4	115	233	5693	0.692779	gene16584|K07207;gene19789|K04958;gene24188|K00922;gene787|K04440;	gene16584|K07207	1	gene19789|K04958;gene24188|K00922;gene787|K04440	3	http://www.kegg.jp/pathway/map04140+K07207+K04958+K00922+K04440
Axon guidance	map04360	10	157	227	5651	0.119371	gene12216|K05114;gene14318|K06821;gene16633|K06841;gene18582|K06820;gene20740|K04968;gene24188|K00922;gene2513|K17332;gene25189|K06841;gene78|K07521;gene9953|K05859;	gene12216|K05114	1	gene14318|K06821;gene16633|K06841;gene18582|K06820;gene20740|K04968;gene24188|K00922;gene2513|K17332;gene25189|K06841;gene78|K07521;gene9953|K05859	9	http://www.kegg.jp/pathway/map04360+K05114+K06821+K06841+K06820+K04968+K00922+K17332+K07521+K05859
Bacterial invasion of epithelial cells	map05100	2	74	235	5734	0.805613	gene21970|K19241;gene24188|K00922;	gene21970|K19241	1	gene24188|K00922	1	http://www.kegg.jp/pathway/map05100+K19241+K00922
Basal cell carcinoma	map05217	4	51	233	5757	0.168016	gene16900|K02085;gene19039|K02354;gene21492|K16798;gene7109|K06230;	.	0	gene16900|K02085;gene19039|K02354;gene21492|K16798;gene7109|K06230	4	http://www.kegg.jp/pathway/map05217+K02085+K02354+K16798+K06230
Basal transcription factors	map03022	2	37	235	5771	0.455884	gene20353|K03121;gene20646|K03129;	gene20353|K03121;gene20646|K03129	2	.	0	http://www.kegg.jp/pathway/map03022+K03121+K03129
Base excision repair	map03410	3	25	234	5783	0.0950048	gene25802|K02328;gene5404|K20813;gene7198|K02324;	gene25802|K02328;gene5404|K20813;gene7198|K02324	3	.	0	http://www.kegg.jp/pathway/map03410+K02328+K20813+K02324
B cell receptor signaling pathway	map04662	6	56	231	5752	0.0336008	gene12560|K05854;gene22073|K03084;gene24188|K00922;gene2513|K17332;gene6946|K05855;gene9953|K05859;	gene12560|K05854;gene22073|K03084	2	gene24188|K00922;gene2513|K17332;gene6946|K05855;gene9953|K05859	4	http://www.kegg.jp/pathway/map04662+K05854+K03084+K00922+K17332+K05855+K05859
beta-Alanine metabolism	map00410	1	32	236	5776	0.733776	gene25367|K07515;	gene25367|K07515	1	.	0	http://www.kegg.jp/pathway/map00410+K07515
Bile secretion	map04976	2	61	235	5747	0.714198	gene10589|K13857;gene8580|K14158;	gene10589|K13857	1	gene8580|K14158	1	http://www.kegg.jp/pathway/map04976+K13857+K14158
Biosynthesis of amino acids	map01230	3	55	234	5753	0.398787	gene16250|K14677;gene22926|K00873;gene25093|K01681;	gene16250|K14677;gene22926|K00873;gene25093|K01681	3	.	0	http://www.kegg.jp/pathway/map01230+K14677+K00873+K01681
Biosynthesis of unsaturated fatty acids	map01040	1	24	236	5784	0.632823	gene25522|K10203;	gene25522|K10203	1	.	0	http://www.kegg.jp/pathway/map01040+K10203
Bladder cancer	map05219	2	37	235	5771	0.455884	gene3878|K09389;gene5628|K06618;	gene3878|K09389;gene5628|K06618	2	.	0	http://www.kegg.jp/pathway/map05219+K09389+K06618
Breast cancer	map05224	5	122	232	5686	0.561095	gene3878|K09389;gene5628|K06618;gene16900|K02085;gene19039|K02354;gene24188|K00922;	gene3878|K09389;gene5628|K06618	2	gene16900|K02085;gene19039|K02354;gene24188|K00922	3	http://www.kegg.jp/pathway/map05224+K09389+K06618+K02085+K02354+K00922
Butanoate metabolism	map00650	1	22	236	5786	0.602119	gene25367|K07515;	gene25367|K07515	1	.	0	http://www.kegg.jp/pathway/map00650+K07515
cAMP signaling pathway	map04024	11	164	226	5644	0.0817071	gene19497|K06269;gene20424|K04351;gene14167|K05852;gene14926|K04162;gene15261|K04141;gene15641|K05209;gene15982|K04962;gene24188|K00922;gene7109|K06230;gene787|K04440;gene9246|K09047;	gene19497|K06269;gene20424|K04351	2	gene14167|K05852;gene14926|K04162;gene15261|K04141;gene15641|K05209;gene15982|K04962;gene24188|K00922;gene7109|K06230;gene787|K04440;gene9246|K09047	9	http://www.kegg.jp/pathway/map04024+K06269+K04351+K05852+K04162+K04141+K05209+K04962+K00922+K06230+K04440+K09047
Carbohydrate digestion and absorption	map04973	2	37	235	5771	0.455884	gene24188|K00922;gene8580|K14158;	.	0	gene24188|K00922;gene8580|K14158	2	http://www.kegg.jp/pathway/map04973+K00922+K14158
Carbon metabolism	map01200	4	94	233	5714	0.539885	gene14063|K01847;gene22926|K00873;gene25093|K01681;gene25367|K07515;	gene14063|K01847;gene22926|K00873;gene25093|K01681;gene25367|K07515	4	.	0	http://www.kegg.jp/pathway/map01200+K01847+K00873+K01681+K07515
Cardiac muscle contraction	map04260	2	47	235	5761	0.578429	gene15982|K04962;gene23026|K04866;	.	0	gene15982|K04962;gene23026|K04866	2	http://www.kegg.jp/pathway/map04260+K04962+K04866
Cell adhesion molecules (CAMs)	map04514	8	99	229	5709	0.0581025	gene16681|K06787;gene10685|K06760;gene16114|K06756;gene17478|K16337;gene19355|K06591;gene26536|K16360;gene6681|K06592;gene9857|K06809;	gene16681|K06787	1	gene10685|K06760;gene16114|K06756;gene17478|K16337;gene19355|K06591;gene26536|K16360;gene6681|K06592;gene9857|K06809	7	http://www.kegg.jp/pathway/map04514+K06787+K06760+K06756+K16337+K06591+K16360+K06592+K06809
Cell cycle	map04110	4	113	233	5695	0.679905	gene17676|K06637;gene26208|K06636;gene3878|K09389;gene5628|K06618;	gene17676|K06637;gene26208|K06636;gene3878|K09389;gene5628|K06618	4	.	0	http://www.kegg.jp/pathway/map04110+K06637+K06636+K09389+K06618
Central carbon metabolism in cancer	map05230	3	47	234	5761	0.312233	gene22926|K00873;gene24188|K00922;gene7931|K05089;	gene22926|K00873	1	gene24188|K00922;gene7931|K05089	2	http://www.kegg.jp/pathway/map05230+K00873+K00922+K05089
cGMP-PKG signaling pathway	map04022	10	136	227	5672	0.0600358	gene19497|K06269;gene20353|K03121;gene14167|K05852;gene15261|K04141;gene16148|K05849;gene19238|K04143;gene19789|K04958;gene2513|K17332;gene6166|K05849;gene9246|K09047;	gene19497|K06269;gene20353|K03121	2	gene14167|K05852;gene15261|K04141;gene16148|K05849;gene19238|K04143;gene19789|K04958;gene2513|K17332;gene6166|K05849;gene9246|K09047	8	http://www.kegg.jp/pathway/map04022+K06269+K03121+K05852+K04141+K05849+K04143+K04958+K17332+K09047
Chagas disease (American trypanosomiasis)	map05142	3	79	234	5729	0.629938	gene10361|K04388;gene24188|K00922;gene787|K04440;	.	0	gene10361|K04388;gene24188|K00922;gene787|K04440	3	http://www.kegg.jp/pathway/map05142+K04388+K00922+K04440
Chemical carcinogenesis	map05204	1	47	236	5761	0.854478	gene20891|K00699;	.	0	gene20891|K00699	1	http://www.kegg.jp/pathway/map05204+K00699
Chemokine signaling pathway	map04062	5	135	232	5673	0.648105	gene12560|K05854;gene17458|K09408;gene22627|K04183;gene24188|K00922;gene25377|K08291;	gene12560|K05854	1	gene17458|K09408;gene22627|K04183;gene24188|K00922;gene25377|K08291	4	http://www.kegg.jp/pathway/map04062+K05854+K09408+K04183+K00922+K08291
Cholesterol metabolism	map04979	1	40	236	5768	0.807058	gene23995|K04550;	.	0	gene23995|K04550	1	http://www.kegg.jp/pathway/map04979+K04550
Choline metabolism in cancer	map05231	5	93	232	5715	0.339391	gene16584|K07207;gene22237|K06083;gene24188|K00922;gene787|K04440;gene7931|K05089;	gene16584|K07207	1	gene22237|K06083;gene24188|K00922;gene787|K04440;gene7931|K05089	4	http://www.kegg.jp/pathway/map05231+K07207+K06083+K00922+K04440+K05089
Cholinergic synapse	map04725	3	94	234	5714	0.739714	gene19789|K04958;gene24188|K00922;gene9246|K09047;	.	0	gene19789|K04958;gene24188|K00922;gene9246|K09047	3	http://www.kegg.jp/pathway/map04725+K04958+K00922+K09047
Chronic myeloid leukemia	map05220	4	60	233	5748	0.241615	gene3878|K09389;gene5628|K06618;gene10361|K04388;gene24188|K00922;	gene3878|K09389;gene5628|K06618	2	gene10361|K04388;gene24188|K00922	2	http://www.kegg.jp/pathway/map05220+K09389+K06618+K04388+K00922
Circadian entrainment	map04713	6	78	231	5730	0.110737	gene15641|K05209;gene15982|K04962;gene19789|K04958;gene21376|K04285;gene7139|K13240;gene7517|K04854;	.	0	gene15641|K05209;gene15982|K04962;gene19789|K04958;gene21376|K04285;gene7139|K13240;gene7517|K04854	6	http://www.kegg.jp/pathway/map04713+K05209+K04962+K04958+K04285+K13240+K04854
Citrate cycle (TCA cycle)	map00020	1	19	236	5789	0.551205	gene25093|K01681;	gene25093|K01681	1	.	0	http://www.kegg.jp/pathway/map00020+K01681
Cocaine addiction	map05030	2	41	235	5767	0.507371	gene15641|K05209;gene9246|K09047;	.	0	gene15641|K05209;gene9246|K09047	2	http://www.kegg.jp/pathway/map05030+K05209+K09047
Collecting duct acid secretion	map04966	1	25	236	5783	0.647278	gene14956|K05018;	.	0	gene14956|K05018	1	http://www.kegg.jp/pathway/map04966+K05018
Colorectal cancer	map05210	4	66	233	5742	0.294157	gene10361|K04388;gene16900|K02085;gene24188|K00922;gene787|K04440;	.	0	gene10361|K04388;gene16900|K02085;gene24188|K00922;gene787|K04440	4	http://www.kegg.jp/pathway/map05210+K04388+K02085+K00922+K04440
Complement and coagulation cascades	map04610	2	62	235	5746	0.72234	gene3101|K01348;gene3658|K03899;	gene3101|K01348	1	gene3658|K03899	1	http://www.kegg.jp/pathway/map04610+K01348+K03899
Cortisol synthesis and secretion	map04927	3	48	234	5760	0.323102	gene19789|K04958;gene7517|K04854;gene9246|K09047;	.	0	gene19789|K04958;gene7517|K04854;gene9246|K09047	3	http://www.kegg.jp/pathway/map04927+K04958+K04854+K09047
Cushing syndrome	map04934	8	127	229	5681	0.159376	gene22555|K11839;gene3878|K09389;gene5628|K06618;gene16900|K02085;gene19039|K02354;gene19789|K04958;gene7517|K04854;gene9246|K09047;	gene22555|K11839;gene3878|K09389;gene5628|K06618	3	gene16900|K02085;gene19039|K02354;gene19789|K04958;gene7517|K04854;gene9246|K09047	5	http://www.kegg.jp/pathway/map04934+K11839+K09389+K06618+K02085+K02354+K04958+K04854+K09047
Cysteine and methionine metabolism	map00270	1	37	236	5771	0.782288	gene12068|K00456;	.	0	gene12068|K00456	1	http://www.kegg.jp/pathway/map00270+K00456
Cytokine-cytokine receptor interaction	map04060	8	173	229	5635	0.416021	gene15000|K05057;gene10361|K04388;gene11636|K05072;gene12710|K06854;gene1651|K13568;gene19782|K04738;gene21706|K13596;gene22627|K04183;	gene15000|K05057	1	gene10361|K04388;gene11636|K05072;gene12710|K06854;gene1651|K13568;gene19782|K04738;gene21706|K13596;gene22627|K04183	7	http://www.kegg.jp/pathway/map04060+K05057+K04388+K05072+K06854+K13568+K04738+K13596+K04183
DNA replication	map03030	2	27	235	5781	0.315536	gene25802|K02328;gene7198|K02324;	gene25802|K02328;gene7198|K02324	2	.	0	http://www.kegg.jp/pathway/map03030+K02328+K02324
Dopaminergic synapse	map04728	5	112	232	5696	0.487574	gene19497|K06269;gene15641|K05209;gene19789|K04958;gene787|K04440;gene9246|K09047;	gene19497|K06269	1	gene15641|K05209;gene19789|K04958;gene787|K04440;gene9246|K09047	4	http://www.kegg.jp/pathway/map04728+K06269+K05209+K04958+K04440+K09047
Dorso-ventral axis formation	map04320	1	18	236	5790	0.532832	gene7778|K02602;	.	0	gene7778|K02602	1	http://www.kegg.jp/pathway/map04320+K02602
Drug metabolism - cytochrome P450	map00982	1	34	236	5774	0.754354	gene20891|K00699;	.	0	gene20891|K00699	1	http://www.kegg.jp/pathway/map00982+K00699
Drug metabolism - other enzymes	map00983	2	60	235	5748	0.705858	gene20891|K00699;gene24422|K01044;	.	0	gene20891|K00699;gene24422|K01044	2	http://www.kegg.jp/pathway/map00983+K00699+K01044
ECM-receptor interaction	map04512	5	60	232	5748	0.110247	gene4486|K06246;gene11530|K06258;gene19355|K06591;gene25613|K06238;gene7513|K06248;	gene4486|K06246	1	gene11530|K06258;gene19355|K06591;gene25613|K06238;gene7513|K06248	4	http://www.kegg.jp/pathway/map04512+K06246+K06258+K06591+K06238+K06248
EGFR tyrosine kinase inhibitor resistance	map01521	5	63	232	5745	0.126987	gene17458|K09408;gene21136|K05460;gene24188|K00922;gene7931|K05089;gene9953|K05859;	.	0	gene17458|K09408;gene21136|K05460;gene24188|K00922;gene7931|K05089;gene9953|K05859	5	http://www.kegg.jp/pathway/map01521+K09408+K05460+K00922+K05089+K05859
Endocrine resistance	map01522	4	76	233	5732	0.384046	gene3878|K09389;gene5628|K06618;gene24188|K00922;gene787|K04440;	gene3878|K09389;gene5628|K06618	2	gene24188|K00922;gene787|K04440	2	http://www.kegg.jp/pathway/map01522+K09389+K06618+K00922+K04440
Endocytosis	map04144	8	224	229	5584	0.696703	gene13174|K12488;gene21013|K19366;gene22555|K11839;gene10361|K04388;gene19117|K12488;gene25377|K08291;gene3460|K12495;gene7308|K13305;	gene13174|K12488;gene21013|K19366;gene22555|K11839	3	gene10361|K04388;gene19117|K12488;gene25377|K08291;gene3460|K12495;gene7308|K13305	5	http://www.kegg.jp/pathway/map04144+K12488+K19366+K11839+K04388+K08291+K12495+K13305
Endometrial cancer	map05213	3	53	234	5755	0.377313	gene16900|K02085;gene17458|K09408;gene24188|K00922;	.	0	gene16900|K02085;gene17458|K09408;gene24188|K00922	3	http://www.kegg.jp/pathway/map05213+K02085+K09408+K00922
Epithelial cell signaling in Helicobacter pylori infection	map05120	3	62	234	5746	0.472033	gene12560|K05854;gene787|K04440;gene9953|K05859;	gene12560|K05854	1	gene787|K04440;gene9953|K05859	2	http://www.kegg.jp/pathway/map05120+K05854+K04440+K05859
Epstein-Barr virus infection	map05169	8	131	229	5677	0.178243	gene12560|K05854;gene12716|K03028;gene3878|K09389;gene5628|K06618;gene24188|K00922;gene6946|K05855;gene787|K04440;gene9953|K05859;	gene12560|K05854;gene12716|K03028;gene3878|K09389;gene5628|K06618	4	gene24188|K00922;gene6946|K05855;gene787|K04440;gene9953|K05859	4	http://www.kegg.jp/pathway/map05169+K05854+K03028+K09389+K06618+K00922+K05855+K04440+K05859
ErbB signaling pathway	map04012	3	71	234	5737	0.559751	gene24188|K00922;gene787|K04440;gene9953|K05859;	.	0	gene24188|K00922;gene787|K04440;gene9953|K05859	3	http://www.kegg.jp/pathway/map04012+K00922+K04440+K05859
Estrogen signaling pathway	map04915	3	102	234	5706	0.786843	gene19789|K04958;gene24188|K00922;gene9246|K09047;	.	0	gene19789|K04958;gene24188|K00922;gene9246|K09047	3	http://www.kegg.jp/pathway/map04915+K04958+K00922+K09047
Fat digestion and absorption	map04975	2	26	235	5782	0.300882	gene23251|K14461;gene14617|K13509;	gene23251|K14461	1	gene14617|K13509	1	http://www.kegg.jp/pathway/map04975+K14461+K13509
Fatty acid biosynthesis	map00061	1	12	236	5796	0.405756	gene7676|K11262;	gene7676|K11262	1	.	0	http://www.kegg.jp/pathway/map00061+K11262
Fatty acid degradation	map00071	1	35	236	5773	0.764041	gene25367|K07515;	gene25367|K07515	1	.	0	http://www.kegg.jp/pathway/map00071+K07515
Fatty acid elongation	map00062	2	26	235	5782	0.300882	gene25367|K07515;gene25522|K10203;	gene25367|K07515;gene25522|K10203	2	.	0	http://www.kegg.jp/pathway/map00062+K07515+K10203
Fatty acid metabolism	map01212	3	49	234	5759	0.333974	gene25367|K07515;gene25522|K10203;gene7676|K11262;	gene25367|K07515;gene25522|K10203;gene7676|K11262	3	.	0	http://www.kegg.jp/pathway/map01212+K07515+K10203+K11262
Fc epsilon RI signaling pathway	map04664	6	55	231	5753	0.0313363	gene12560|K05854;gene22073|K03084;gene24188|K00922;gene6946|K05855;gene787|K04440;gene9953|K05859;	gene12560|K05854;gene22073|K03084	2	gene24188|K00922;gene6946|K05855;gene787|K04440;gene9953|K05859	4	http://www.kegg.jp/pathway/map04664+K05854+K03084+K00922+K05855+K04440+K05859
Ferroptosis	map04216	1	37	236	5771	0.782288	gene25258|K13162;	gene25258|K13162	1	.	0	http://www.kegg.jp/pathway/map04216+K13162
Fluid shear stress and atherosclerosis	map05418	3	115	234	5693	0.848261	gene21706|K13596;gene24188|K00922;gene787|K04440;	.	0	gene21706|K13596;gene24188|K00922;gene787|K04440	3	http://www.kegg.jp/pathway/map05418+K13596+K00922+K04440
Focal adhesion	map04510	10	163	227	5645	0.140805	gene18112|K04437;gene19497|K06269;gene4486|K06246;gene19355|K06591;gene21136|K05460;gene24188|K00922;gene25613|K06238;gene7513|K06248;gene787|K04440;gene7931|K05089;	gene18112|K04437;gene19497|K06269;gene4486|K06246	3	gene19355|K06591;gene21136|K05460;gene24188|K00922;gene25613|K06238;gene7513|K06248;gene787|K04440;gene7931|K05089	7	http://www.kegg.jp/pathway/map04510+K04437+K06269+K06246+K06591+K05460+K00922+K06238+K06248+K04440+K05089
FoxO signaling pathway	map04068	6	119	231	5689	0.365988	gene10361|K04388;gene11636|K05072;gene13898|K10305;gene17458|K09408;gene24188|K00922;gene787|K04440;	.	0	gene10361|K04388;gene11636|K05072;gene13898|K10305;gene17458|K09408;gene24188|K00922;gene787|K04440	6	http://www.kegg.jp/pathway/map04068+K04388+K05072+K10305+K09408+K00922+K04440
Fructose and mannose metabolism	map00051	1	31	236	5777	0.722853	gene25873|K01809;	gene25873|K01809	1	.	0	http://www.kegg.jp/pathway/map00051+K01809
Galactose metabolism	map00052	1	37	236	5771	0.782288	gene8335|K00963;	.	0	gene8335|K00963	1	http://www.kegg.jp/pathway/map00052+K00963
Gap junction	map04540	5	75	232	5733	0.204017	gene15261|K04141;gene19789|K04958;gene22831|K04157;gene5620|K04157;gene7931|K05089;	.	0	gene15261|K04141;gene19789|K04958;gene22831|K04157;gene5620|K04157;gene7931|K05089	5	http://www.kegg.jp/pathway/map04540+K04141+K04958+K04157+K05089
Gastric acid secretion	map04971	2	63	235	5745	0.730287	gene19789|K04958;gene7843|K04150;	.	0	gene19789|K04958;gene7843|K04150	2	http://www.kegg.jp/pathway/map04971+K04958+K04150
Gastric cancer	map05226	7	130	230	5678	0.290648	gene3878|K09389;gene5628|K06618;gene10361|K04388;gene16900|K02085;gene19039|K02354;gene21136|K05460;gene24188|K00922;	gene3878|K09389;gene5628|K06618	2	gene10361|K04388;gene16900|K02085;gene19039|K02354;gene21136|K05460;gene24188|K00922	5	http://www.kegg.jp/pathway/map05226+K09389+K06618+K04388+K02085+K02354+K05460+K00922
Glioma	map05214	5	60	232	5748	0.110247	gene3878|K09389;gene5628|K06618;gene24188|K00922;gene7931|K05089;gene9953|K05859;	gene3878|K09389;gene5628|K06618	2	gene24188|K00922;gene7931|K05089;gene9953|K05859	3	http://www.kegg.jp/pathway/map05214+K09389+K06618+K00922+K05089+K05859
Glucagon signaling pathway	map04922	5	77	232	5731	0.218159	gene22926|K00873;gene7676|K11262;gene19789|K04958;gene21065|K00688;gene9246|K09047;	gene22926|K00873;gene7676|K11262	2	gene19789|K04958;gene21065|K00688;gene9246|K09047	3	http://www.kegg.jp/pathway/map04922+K00873+K11262+K04958+K00688+K09047
Glutamatergic synapse	map04724	3	106	234	5702	0.807641	gene15641|K05209;gene16443|K04608;gene19789|K04958;	.	0	gene15641|K05209;gene16443|K04608;gene19789|K04958	3	http://www.kegg.jp/pathway/map04724+K05209+K04608+K04958
Glutathione metabolism	map00480	1	40	236	5768	0.807058	gene7917|K00432;	.	0	gene7917|K00432	1	http://www.kegg.jp/pathway/map00480+K00432
Glycerolipid metabolism	map00561	1	61	236	5747	0.917302	gene14617|K13509;	.	0	gene14617|K13509	1	http://www.kegg.jp/pathway/map00561+K13509
Glycerophospholipid metabolism	map00564	2	96	235	5712	0.902631	gene23690|K14676;gene14617|K13509;	gene23690|K14676	1	gene14617|K13509	1	http://www.kegg.jp/pathway/map00564+K14676+K13509
Glycine, serine and threonine metabolism	map00260	1	40	236	5768	0.807058	gene24729|K00639;	gene24729|K00639	1	.	0	http://www.kegg.jp/pathway/map00260+K00639
Glycolysis / Gluconeogenesis	map00010	1	50	236	5758	0.87106	gene22926|K00873;	gene22926|K00873	1	.	0	http://www.kegg.jp/pathway/map00010+K00873
Glycosaminoglycan biosynthesis - chondroitin sulfate / dermatan sulfate	map00532	1	18	236	5790	0.532832	gene23082|K13499;	gene23082|K13499	1	.	0	http://www.kegg.jp/pathway/map00532+K13499
Glycosaminoglycan biosynthesis - heparan sulfate / heparin	map00534	1	26	236	5782	0.661167	gene9342|K07809;	.	0	gene9342|K07809	1	http://www.kegg.jp/pathway/map00534+K07809
Glycosphingolipid biosynthesis - lacto and neolacto series	map00601	3	22	234	5786	0.0725644	gene10793|K07632;gene4463|K00781;gene8350|K00741;	.	0	gene10793|K07632;gene4463|K00781;gene8350|K00741	3	http://www.kegg.jp/pathway/map00601+K07632+K00781+K00741
Glyoxylate and dicarboxylate metabolism	map00630	2	33	235	5775	0.401456	gene14063|K01847;gene25093|K01681;	gene14063|K01847;gene25093|K01681	2	.	0	http://www.kegg.jp/pathway/map00630+K01847+K01681
GnRH signaling pathway	map04912	4	75	233	5733	0.375045	gene16609|K04421;gene19789|K04958;gene21667|K09203;gene787|K04440;	.	0	gene16609|K04421;gene19789|K04958;gene21667|K09203;gene787|K04440	4	http://www.kegg.jp/pathway/map04912+K04421+K04958+K09203+K04440
Hedgehog signaling pathway - fly	map04341	1	24	236	5784	0.632823	gene25377|K08291;	.	0	gene25377|K08291	1	http://www.kegg.jp/pathway/map04341+K08291
Hedgehog signaling pathway	map04340	3	35	234	5773	0.185543	gene21492|K16798;gene7109|K06230;gene935|K11989;	.	0	gene21492|K16798;gene7109|K06230;gene935|K11989	3	http://www.kegg.jp/pathway/map04340+K16798+K06230+K11989
Hematopoietic cell lineage	map04640	2	53	235	5755	0.641722	gene11636|K05072;gene12710|K06854;	.	0	gene11636|K05072;gene12710|K06854	2	http://www.kegg.jp/pathway/map04640+K05072+K06854
Hepatitis B	map05161	8	122	229	5686	0.137216	gene3878|K09389;gene5628|K06618;gene10361|K04388;gene19174|K12497;gene24188|K00922;gene2513|K17332;gene787|K04440;gene9246|K09047;	gene3878|K09389;gene5628|K06618	2	gene10361|K04388;gene19174|K12497;gene24188|K00922;gene2513|K17332;gene787|K04440;gene9246|K09047	6	http://www.kegg.jp/pathway/map05161+K09389+K06618+K04388+K12497+K00922+K17332+K04440+K09047
Hepatitis C	map05160	3	112	234	5696	0.835626	gene3878|K09389;gene5628|K06618;gene24188|K00922;	gene3878|K09389;gene5628|K06618	2	gene24188|K00922	1	http://www.kegg.jp/pathway/map05160+K09389+K06618+K00922
Hepatocellular carcinoma	map05225	10	136	227	5672	0.0600358	gene13273|K11647;gene3878|K09389;gene3911|K11653;gene5628|K06618;gene10361|K04388;gene16900|K02085;gene19039|K02354;gene21136|K05460;gene24188|K00922;gene9953|K05859;	gene13273|K11647;gene3878|K09389;gene3911|K11653;gene5628|K06618	4	gene10361|K04388;gene16900|K02085;gene19039|K02354;gene21136|K05460;gene24188|K00922;gene9953|K05859	6	http://www.kegg.jp/pathway/map05225+K11647+K09389+K11653+K06618+K04388+K02085+K02354+K05460+K00922+K05859
Herpes simplex virus 1 infection	map05168	6	144	231	5664	0.539662	gene16584|K07207;gene19497|K06269;gene21261|K09228;gene25364|K09228;gene24188|K00922;gene6946|K05855;	gene16584|K07207;gene19497|K06269;gene21261|K09228;gene25364|K09228	4	gene24188|K00922;gene6946|K05855	2	http://www.kegg.jp/pathway/map05168+K07207+K06269+K09228+K00922+K05855
HIF-1 signaling pathway	map04066	2	83	235	5725	0.852739	gene24188|K00922;gene9953|K05859;	.	0	gene24188|K00922;gene9953|K05859	2	http://www.kegg.jp/pathway/map04066+K00922+K05859
Hippo signaling pathway - fly	map04391	3	67	234	5741	0.521815	gene11705|K16669;gene2505|K09236;gene787|K04440;	.	0	gene11705|K16669;gene2505|K09236;gene787|K04440	3	http://www.kegg.jp/pathway/map04391+K16669+K09236+K04440
Hippo signaling pathway	map04390	6	144	231	5664	0.539662	gene19497|K06269;gene10361|K04388;gene16900|K02085;gene17509|K06827;gene19039|K02354;gene21492|K16798;	gene19497|K06269	1	gene10361|K04388;gene16900|K02085;gene17509|K06827;gene19039|K02354;gene21492|K16798	5	http://www.kegg.jp/pathway/map04390+K06269+K04388+K02085+K06827+K02354+K16798
Hippo signaling pathway - multiple species	map04392	1	28	236	5780	0.687331	gene11705|K16669;	.	0	gene11705|K16669	1	http://www.kegg.jp/pathway/map04392+K16669
Homologous recombination	map03440	1	35	236	5773	0.764041	gene25802|K02328;	gene25802|K02328	1	.	0	http://www.kegg.jp/pathway/map03440+K02328
Human cytomegalovirus infection	map05163	7	165	230	5643	0.515292	gene16584|K07207;gene3878|K09389;gene5628|K06618;gene19789|K04958;gene24188|K00922;gene2513|K17332;gene9246|K09047;	gene16584|K07207;gene3878|K09389;gene5628|K06618	3	gene19789|K04958;gene24188|K00922;gene2513|K17332;gene9246|K09047	4	http://www.kegg.jp/pathway/map05163+K07207+K09389+K06618+K04958+K00922+K17332+K09047
Human immunodeficiency virus 1 infection	map05170	6	142	231	5666	0.526356	gene25774|K12394;gene19789|K04958;gene24188|K00922;gene2513|K17332;gene787|K04440;gene9953|K05859;	gene25774|K12394	1	gene19789|K04958;gene24188|K00922;gene2513|K17332;gene787|K04440;gene9953|K05859	5	http://www.kegg.jp/pathway/map05170+K12394+K04958+K00922+K17332+K04440+K05859
Human papillomavirus infection	map05165	12	261	225	5547	0.383652	gene16584|K07207;gene22926|K00873;gene4486|K06246;gene5628|K06618;gene16900|K02085;gene19039|K02354;gene19355|K06591;gene24188|K00922;gene25613|K06238;gene7513|K06248;gene7931|K05089;gene9246|K09047;	gene16584|K07207;gene22926|K00873;gene4486|K06246;gene5628|K06618	4	gene16900|K02085;gene19039|K02354;gene19355|K06591;gene24188|K00922;gene25613|K06238;gene7513|K06248;gene7931|K05089;gene9246|K09047	8	http://www.kegg.jp/pathway/map05165+K07207+K00873+K06246+K06618+K02085+K02354+K06591+K00922+K06238+K06248+K05089+K09047
Human T-cell leukemia virus 1 infection	map05166	11	146	226	5662	0.043676	gene17676|K06637;gene23347|K06062;gene3878|K09389;gene5628|K06618;gene10361|K04388;gene16609|K04421;gene21667|K09203;gene24188|K00922;gene2513|K17332;gene787|K04440;gene9246|K09047;	gene17676|K06637;gene23347|K06062;gene3878|K09389;gene5628|K06618	4	gene10361|K04388;gene16609|K04421;gene21667|K09203;gene24188|K00922;gene2513|K17332;gene787|K04440;gene9246|K09047	7	http://www.kegg.jp/pathway/map05166+K06637+K06062+K09389+K06618+K04388+K04421+K09203+K00922+K17332+K04440+K09047
Huntington disease	map05016	5	141	232	5667	0.684416	gene11794|K11829;gene20646|K03129;gene11212|K10408;gene19789|K04958;gene9246|K09047;	gene11794|K11829;gene20646|K03129	2	gene11212|K10408;gene19789|K04958;gene9246|K09047	3	http://www.kegg.jp/pathway/map05016+K11829+K03129+K10408+K04958+K09047
Hypertrophic cardiomyopathy (HCM)	map05410	5	60	232	5748	0.110247	gene15982|K04962;gene19355|K06591;gene23026|K04866;gene4990|K12564;gene8775|K12567;	.	0	gene15982|K04962;gene19355|K06591;gene23026|K04866;gene4990|K12564;gene8775|K12567	5	http://www.kegg.jp/pathway/map05410+K04962+K06591+K04866+K12564+K12567
IL-17 signaling pathway	map04657	3	67	234	5741	0.521815	gene1779|K21125;gene1780|K13908;gene787|K04440;	.	0	gene1779|K21125;gene1780|K13908;gene787|K04440	3	http://www.kegg.jp/pathway/map04657+K21125+K13908+K04440
Inflammatory mediator regulation of TRP channels	map04750	8	94	229	5714	0.0460569	gene19497|K06269;gene19789|K04958;gene22831|K04157;gene24188|K00922;gene25711|K04269;gene5620|K04157;gene787|K04440;gene9953|K05859;	gene19497|K06269	1	gene19789|K04958;gene22831|K04157;gene24188|K00922;gene25711|K04269;gene5620|K04157;gene787|K04440;gene9953|K05859	7	http://www.kegg.jp/pathway/map04750+K06269+K04958+K04157+K00922+K04269+K04440+K05859
Influenza A	map05164	4	109	233	5699	0.653053	gene14020|K14297;gene17663|K12800;gene24188|K00922;gene787|K04440;	gene14020|K14297;gene17663|K12800	2	gene24188|K00922;gene787|K04440	2	http://www.kegg.jp/pathway/map05164+K14297+K12800+K00922+K04440
Inositol phosphate metabolism	map00562	6	71	231	5737	0.0804721	gene13697|K19006;gene22073|K03084;gene8735|K00921;gene1278|K01771;gene24188|K00922;gene9953|K05859;	gene13697|K19006;gene22073|K03084;gene8735|K00921	3	gene1278|K01771;gene24188|K00922;gene9953|K05859	3	http://www.kegg.jp/pathway/map00562+K19006+K03084+K00921+K01771+K00922+K05859
Insulin resistance	map04931	6	96	231	5712	0.210129	gene19497|K06269;gene9402|K07197;gene21065|K00688;gene24188|K00922;gene787|K04440;gene9246|K09047;	gene19497|K06269;gene9402|K07197	2	gene21065|K00688;gene24188|K00922;gene787|K04440;gene9246|K09047	4	http://www.kegg.jp/pathway/map04931+K06269+K07197+K00688+K00922+K04440+K09047
Insulin secretion	map04911	4	66	233	5742	0.294157	gene20424|K04351;gene10276|K13504;gene15982|K04962;gene9246|K09047;	gene20424|K04351	1	gene10276|K13504;gene15982|K04962;gene9246|K09047	3	http://www.kegg.jp/pathway/map04911+K04351+K13504+K04962+K09047
Insulin signaling pathway	map04910	7	110	230	5698	0.174608	gene16584|K07207;gene19497|K06269;gene7676|K11262;gene9402|K07197;gene21065|K00688;gene24188|K00922;gene787|K04440;	gene16584|K07207;gene19497|K06269;gene7676|K11262;gene9402|K07197	4	gene21065|K00688;gene24188|K00922;gene787|K04440	3	http://www.kegg.jp/pathway/map04910+K07207+K06269+K11262+K07197+K00688+K00922+K04440
Intestinal immune network for IgA production	map04672	1	24	236	5784	0.632823	gene18571|K13073;	gene18571|K13073	1	.	0	http://www.kegg.jp/pathway/map04672+K13073
JAK-STAT signaling pathway	map04630	6	113	231	5695	0.323711	gene15000|K05057;gene11636|K05072;gene12710|K06854;gene19782|K04738;gene24188|K00922;gene7931|K05089;	gene15000|K05057	1	gene11636|K05072;gene12710|K06854;gene19782|K04738;gene24188|K00922;gene7931|K05089	5	http://www.kegg.jp/pathway/map04630+K05057+K05072+K06854+K04738+K00922+K05089
Kaposi sarcoma-associated herpesvirus infection	map05167	10	127	227	5681	0.0420396	gene12560|K05854;gene3878|K09389;gene5628|K06618;gene19789|K04958;gene22627|K04183;gene24188|K00922;gene2513|K17332;gene6946|K05855;gene787|K04440;gene9953|K05859;	gene12560|K05854;gene3878|K09389;gene5628|K06618	3	gene19789|K04958;gene22627|K04183;gene24188|K00922;gene2513|K17332;gene6946|K05855;gene787|K04440;gene9953|K05859	7	http://www.kegg.jp/pathway/map05167+K05854+K09389+K06618+K04958+K04183+K00922+K17332+K05855+K04440+K05859
Leukocyte transendothelial migration	map04670	4	109	233	5699	0.653053	gene16681|K06787;gene20424|K04351;gene24188|K00922;gene9953|K05859;	gene16681|K06787;gene20424|K04351	2	gene24188|K00922;gene9953|K05859	2	http://www.kegg.jp/pathway/map04670+K06787+K04351+K00922+K05859
Longevity regulating pathway	map04211	5	73	232	5735	0.190201	gene16584|K07207;gene17458|K09408;gene24188|K00922;gene3681|K10141;gene9246|K09047;	gene16584|K07207	1	gene17458|K09408;gene24188|K00922;gene3681|K10141;gene9246|K09047	4	http://www.kegg.jp/pathway/map04211+K07207+K09408+K00922+K10141+K09047
Longevity regulating pathway - multiple species	map04213	2	50	235	5758	0.611052	gene17458|K09408;gene24188|K00922;	.	0	gene17458|K09408;gene24188|K00922	2	http://www.kegg.jp/pathway/map04213+K09408+K00922
Longevity regulating pathway - worm	map04212	3	57	234	5751	0.420057	gene17458|K09408;gene24188|K00922;gene787|K04440;	.	0	gene17458|K09408;gene24188|K00922;gene787|K04440	3	http://www.kegg.jp/pathway/map04212+K09408+K00922+K04440
Long-term depression	map04730	3	59	234	5749	0.441075	gene12560|K05854;gene19789|K04958;gene7139|K13240;	gene12560|K05854	1	gene19789|K04958;gene7139|K13240	2	http://www.kegg.jp/pathway/map04730+K05854+K04958+K13240
Long-term potentiation	map04720	3	60	234	5748	0.451475	gene19497|K06269;gene15641|K05209;gene19789|K04958;	gene19497|K06269	1	gene15641|K05209;gene19789|K04958	2	http://www.kegg.jp/pathway/map04720+K06269+K05209+K04958
Lysine degradation	map00310	3	116	234	5692	0.852282	gene24319|K11433;gene25367|K07515;gene8668|K11427;	gene24319|K11433;gene25367|K07515;gene8668|K11427	3	.	0	http://www.kegg.jp/pathway/map00310+K11433+K07515+K11427
Lysosome	map04142	3	108	234	5700	0.817385	gene10985|K12396;gene25774|K12394;gene462|K05656;	gene10985|K12396;gene25774|K12394	2	gene462|K05656	1	http://www.kegg.jp/pathway/map04142+K12396+K12394+K05656
Malaria	map05144	2	31	235	5777	0.373296	gene21136|K05460;gene23995|K04550;	.	0	gene21136|K05460;gene23995|K04550	2	http://www.kegg.jp/pathway/map05144+K05460+K04550
Mannose type O-glycan biosynthesis	map00515	2	25	235	5783	0.286176	gene10793|K07632;gene4463|K00781;	.	0	gene10793|K07632;gene4463|K00781	2	http://www.kegg.jp/pathway/map00515+K07632+K00781
MAPK signaling pathway - fly	map04013	3	75	234	5733	0.595828	gene24696|K17536;gene6922|K20211;gene787|K04440;	.	0	gene24696|K17536;gene6922|K20211;gene787|K04440	3	http://www.kegg.jp/pathway/map04013+K17536+K20211+K04440
MAPK signaling pathway	map04010	10	231	227	5577	0.473755	gene18112|K04437;gene10361|K04388;gene16609|K04421;gene21136|K05460;gene23026|K04866;gene4552|K04852;gene6245|K04350;gene7517|K04854;gene787|K04440;gene7931|K05089;	gene18112|K04437	1	gene10361|K04388;gene16609|K04421;gene21136|K05460;gene23026|K04866;gene4552|K04852;gene6245|K04350;gene7517|K04854;gene787|K04440;gene7931|K05089	9	http://www.kegg.jp/pathway/map04010+K04437+K04388+K04421+K05460+K04866+K04852+K04350+K04854+K04440+K05089
Maturity onset diabetes of the young	map04950	2	18	235	5790	0.183735	gene21390|K08026;gene16565|K08030;	gene21390|K08026	1	gene16565|K08030	1	http://www.kegg.jp/pathway/map04950+K08026+K08030
Measles	map05162	2	84	235	5724	0.857279	gene24188|K00922;gene25304|K06536;	.	0	gene24188|K00922;gene25304|K06536	2	http://www.kegg.jp/pathway/map05162+K00922+K06536
Melanogenesis	map04916	1	85	236	5723	0.968711	gene19039|K02354;	.	0	gene19039|K02354	1	http://www.kegg.jp/pathway/map04916+K02354
Melanoma	map05218	5	55	232	5753	0.0849555	gene3878|K09389;gene5628|K06618;gene21136|K05460;gene24188|K00922;gene7931|K05089;	gene3878|K09389;gene5628|K06618	2	gene21136|K05460;gene24188|K00922;gene7931|K05089	3	http://www.kegg.jp/pathway/map05218+K09389+K06618+K05460+K00922+K05089
Metabolism of xenobiotics by cytochrome P450	map00980	1	37	236	5771	0.782288	gene20891|K00699;	.	0	gene20891|K00699	1	http://www.kegg.jp/pathway/map00980+K00699
MicroRNAs in cancer	map05206	8	123	229	5685	0.141516	gene11873|K11592;gene3101|K01348;gene3878|K09389;gene15671|K05665;gene16900|K02085;gene7931|K05089;gene9328|K09299;gene9953|K05859;	gene11873|K11592;gene3101|K01348;gene3878|K09389	3	gene15671|K05665;gene16900|K02085;gene7931|K05089;gene9328|K09299;gene9953|K05859	5	http://www.kegg.jp/pathway/map05206+K11592+K01348+K09389+K05665+K02085+K05089+K09299+K05859
Mineral absorption	map04978	1	30	236	5778	0.711483	gene8580|K14158;	.	0	gene8580|K14158	1	http://www.kegg.jp/pathway/map04978+K14158
Mismatch repair	map03430	1	17	236	5791	0.513709	gene25802|K02328;	gene25802|K02328	1	.	0	http://www.kegg.jp/pathway/map03430+K02328
Mitophagy - animal	map04137	4	54	233	5754	0.191634	gene22555|K11839;gene14577|K21361;gene17458|K09408;gene787|K04440;	gene22555|K11839	1	gene14577|K21361;gene17458|K09408;gene787|K04440	3	http://www.kegg.jp/pathway/map04137+K11839+K21361+K09408+K04440
Morphine addiction	map05032	1	88	236	5720	0.972299	gene25377|K08291;	.	0	gene25377|K08291	1	http://www.kegg.jp/pathway/map05032+K08291
mRNA surveillance pathway	map03015	2	73	235	5735	0.799624	gene19497|K06269;gene6368|K13114;	gene19497|K06269;gene6368|K13114	2	.	0	http://www.kegg.jp/pathway/map03015+K06269+K13114
mTOR signaling pathway	map04150	5	132	232	5676	0.629005	gene16584|K07207;gene2269|K20403;gene24565|K03258;gene19039|K02354;gene24188|K00922;	gene16584|K07207;gene2269|K20403;gene24565|K03258	3	gene19039|K02354;gene24188|K00922	2	http://www.kegg.jp/pathway/map04150+K07207+K20403+K03258+K02354+K00922
Mucin type O-glycan biosynthesis	map00512	1	27	236	5781	0.674511	gene7581|K03479;	.	0	gene7581|K03479	1	http://www.kegg.jp/pathway/map00512+K03479
Natural killer cell mediated cytotoxicity	map04650	4	62	233	5746	0.258909	gene24188|K00922;gene2513|K17332;gene6946|K05855;gene9953|K05859;	.	0	gene24188|K00922;gene2513|K17332;gene6946|K05855;gene9953|K05859	4	http://www.kegg.jp/pathway/map04650+K00922+K17332+K05855+K05859
Necroptosis	map04217	3	113	234	5695	0.839935	gene17663|K12800;gene21065|K00688;gene787|K04440;	gene17663|K12800	1	gene21065|K00688;gene787|K04440	2	http://www.kegg.jp/pathway/map04217+K12800+K00688+K04440
Neuroactive ligand-receptor interaction	map04080	14	264	223	5544	0.200946	gene25352|K04582;gene11649|K08397;gene14926|K04162;gene15261|K04141;gene15641|K05209;gene16443|K04608;gene19238|K04143;gene21376|K04285;gene22831|K04157;gene2362|K04216;gene25711|K04269;gene5620|K04157;gene5631|K04323;gene7843|K04150;	gene25352|K04582	1	gene11649|K08397;gene14926|K04162;gene15261|K04141;gene15641|K05209;gene16443|K04608;gene19238|K04143;gene21376|K04285;gene22831|K04157;gene2362|K04216;gene25711|K04269;gene5620|K04157;gene5631|K04323;gene7843|K04150	13	http://www.kegg.jp/pathway/map04080+K04582+K08397+K04162+K04141+K05209+K04608+K04143+K04285+K04157+K04216+K04269+K04323+K04150
Neurotrophin signaling pathway	map04722	6	97	231	5711	0.216404	gene16609|K04421;gene17458|K09408;gene2168|K08846;gene24188|K00922;gene787|K04440;gene9953|K05859;	.	0	gene16609|K04421;gene17458|K09408;gene2168|K08846;gene24188|K00922;gene787|K04440;gene9953|K05859	6	http://www.kegg.jp/pathway/map04722+K04421+K09408+K08846+K00922+K04440+K05859
NF-kappa B signaling pathway	map04064	5	78	232	5730	0.225343	gene12560|K05854;gene16530|K10130;gene3101|K01348;gene6946|K05855;gene9953|K05859;	gene12560|K05854;gene16530|K10130;gene3101|K01348	3	gene6946|K05855;gene9953|K05859	2	http://www.kegg.jp/pathway/map04064+K05854+K10130+K01348+K05855+K05859
Nicotine addiction	map05033	1	43	236	5765	0.82902	gene15641|K05209;	.	0	gene15641|K05209	1	http://www.kegg.jp/pathway/map05033+K05209
Nitrogen metabolism	map00910	1	18	236	5790	0.532832	gene12532|K01672;	.	0	gene12532|K01672	1	http://www.kegg.jp/pathway/map00910+K01672
NOD-like receptor signaling pathway	map04621	4	105	233	5703	0.62475	gene17663|K12800;gene19789|K04958;gene2168|K08846;gene787|K04440;	gene17663|K12800	1	gene19789|K04958;gene2168|K08846;gene787|K04440	3	http://www.kegg.jp/pathway/map04621+K12800+K04958+K08846+K04440
Non-alcoholic fatty liver disease (NAFLD)	map04932	3	109	234	5699	0.822099	gene9402|K07197;gene24188|K00922;gene787|K04440;	gene9402|K07197	1	gene24188|K00922;gene787|K04440	2	http://www.kegg.jp/pathway/map04932+K07197+K00922+K04440
Non-small cell lung cancer	map05223	5	56	232	5752	0.089743	gene3878|K09389;gene5628|K06618;gene17458|K09408;gene24188|K00922;gene9953|K05859;	gene3878|K09389;gene5628|K06618	2	gene17458|K09408;gene24188|K00922;gene9953|K05859	3	http://www.kegg.jp/pathway/map05223+K09389+K06618+K09408+K00922+K05859
Notch signaling pathway	map04330	1	43	236	5765	0.82902	gene23347|K06062;	gene23347|K06062	1	.	0	http://www.kegg.jp/pathway/map04330+K06062
Nucleotide excision repair	map03420	2	34	235	5774	0.415314	gene25802|K02328;gene7198|K02324;	gene25802|K02328;gene7198|K02324	2	.	0	http://www.kegg.jp/pathway/map03420+K02328+K02324
Olfactory transduction	map04740	2	138	235	5670	0.976279	gene16148|K05849;gene6166|K05849;	.	0	gene16148|K05849;gene6166|K05849	2	http://www.kegg.jp/pathway/map04740+K05849
Oocyte meiosis	map04114	5	89	232	5719	0.308152	gene19497|K06269;gene26208|K06636;gene10593|K08836;gene19789|K04958;gene7778|K02602;	gene19497|K06269;gene26208|K06636	2	gene10593|K08836;gene19789|K04958;gene7778|K02602	3	http://www.kegg.jp/pathway/map04114+K06269+K06636+K08836+K04958+K02602
Osteoclast differentiation	map04380	6	86	231	5722	0.151421	gene10361|K04388;gene24188|K00922;gene2513|K17332;gene6946|K05855;gene787|K04440;gene9953|K05859;	.	0	gene10361|K04388;gene24188|K00922;gene2513|K17332;gene6946|K05855;gene787|K04440;gene9953|K05859	6	http://www.kegg.jp/pathway/map04380+K04388+K00922+K17332+K05855+K04440+K05859
Other glycan degradation	map00511	2	17	235	5791	0.169505	gene22072|K12357;gene4371|K01191;	gene22072|K12357;gene4371|K01191	2	.	0	http://www.kegg.jp/pathway/map00511+K12357+K01191
Other types of O-glycan biosynthesis	map00514	1	21	236	5787	0.585821	gene4463|K00781;	.	0	gene4463|K00781	1	http://www.kegg.jp/pathway/map00514+K00781
Oxytocin signaling pathway	map04921	5	139	232	5669	0.672597	gene19497|K06269;gene15982|K04962;gene19789|K04958;gene23026|K04866;gene2513|K17332;	gene19497|K06269	1	gene15982|K04962;gene19789|K04958;gene23026|K04866;gene2513|K17332	4	http://www.kegg.jp/pathway/map04921+K06269+K04962+K04958+K04866+K17332
p53 signaling pathway	map04115	3	59	234	5749	0.441075	gene16530|K10130;gene16584|K07207;gene3681|K10141;	gene16530|K10130;gene16584|K07207	2	gene3681|K10141	1	http://www.kegg.jp/pathway/map04115+K10130+K07207+K10141
Pancreatic cancer	map05212	5	58	232	5750	0.099728	gene3878|K09389;gene5628|K06618;gene10361|K04388;gene24188|K00922;gene787|K04440;	gene3878|K09389;gene5628|K06618	2	gene10361|K04388;gene24188|K00922;gene787|K04440	3	http://www.kegg.jp/pathway/map05212+K09389+K06618+K04388+K00922+K04440
Pancreatic secretion	map04972	2	70	235	5738	0.780671	gene15982|K04962;gene19789|K04958;	.	0	gene15982|K04962;gene19789|K04958	2	http://www.kegg.jp/pathway/map04972+K04962+K04958
Parathyroid hormone synthesis, secretion and action	map04928	5	81	232	5727	0.247298	gene6869|K09036;gene1637|K08558;gene19789|K04958;gene21667|K09203;gene9246|K09047;	gene6869|K09036	1	gene1637|K08558;gene19789|K04958;gene21667|K09203;gene9246|K09047	4	http://www.kegg.jp/pathway/map04928+K09036+K08558+K04958+K09203+K09047
Pathways in cancer	map05200	17	423	220	5385	0.563037	gene12163|K08390;gene3878|K09389;gene4486|K06246;gene5628|K06618;gene10361|K04388;gene11636|K05072;gene16900|K02085;gene19039|K02354;gene19782|K04738;gene21136|K05460;gene21492|K16798;gene24188|K00922;gene6245|K04350;gene7109|K06230;gene787|K04440;gene7931|K05089;gene9953|K05859;	gene12163|K08390;gene3878|K09389;gene4486|K06246;gene5628|K06618	4	gene10361|K04388;gene11636|K05072;gene16900|K02085;gene19039|K02354;gene19782|K04738;gene21136|K05460;gene21492|K16798;gene24188|K00922;gene6245|K04350;gene7109|K06230;gene787|K04440;gene7931|K05089;gene9953|K05859	13	http://www.kegg.jp/pathway/map05200+K08390+K09389+K06246+K06618+K04388+K05072+K02085+K02354+K04738+K05460+K16798+K00922+K04350+K06230+K04440+K05089+K05859
Pentose and glucuronate interconversions	map00040	3	22	234	5786	0.0725644	gene15540|K03331;gene20891|K00699;gene8335|K00963;	gene15540|K03331	1	gene20891|K00699;gene8335|K00963	2	http://www.kegg.jp/pathway/map00040+K03331+K00699+K00963
Peroxisome	map04146	1	74	236	5734	0.951127	gene10952|K13348;	gene10952|K13348	1	.	0	http://www.kegg.jp/pathway/map04146+K13348
Pertussis	map05133	2	47	235	5761	0.578429	gene17663|K12800;gene787|K04440;	gene17663|K12800	1	gene787|K04440	1	http://www.kegg.jp/pathway/map05133+K12800+K04440
Phagosome	map04145	3	108	234	5700	0.817385	gene8735|K00921;gene10065|K10415;gene7139|K13240;	gene8735|K00921	1	gene10065|K10415;gene7139|K13240	2	http://www.kegg.jp/pathway/map04145+K00921+K10415+K13240
Phosphatidylinositol signaling system	map04070	5	94	232	5714	0.347246	gene22073|K03084;gene8735|K00921;gene19789|K04958;gene24188|K00922;gene9953|K05859;	gene22073|K03084;gene8735|K00921	2	gene19789|K04958;gene24188|K00922;gene9953|K05859	3	http://www.kegg.jp/pathway/map04070+K03084+K00921+K04958+K00922+K05859
Phospholipase D signaling pathway	map04072	9	137	228	5671	0.11871	gene12163|K08390;gene16584|K07207;gene20424|K04351;gene14617|K13509;gene16443|K04608;gene24188|K00922;gene6946|K05855;gene7931|K05089;gene9953|K05859;	gene12163|K08390;gene16584|K07207;gene20424|K04351	3	gene14617|K13509;gene16443|K04608;gene24188|K00922;gene6946|K05855;gene7931|K05089;gene9953|K05859	6	http://www.kegg.jp/pathway/map04072+K08390+K07207+K04351+K13509+K04608+K00922+K05855+K05089+K05859
Phototransduction - fly	map04745	1	27	236	5781	0.674511	gene19789|K04958;	.	0	gene19789|K04958	1	http://www.kegg.jp/pathway/map04745+K04958
Phototransduction	map04744	2	18	235	5790	0.183735	gene18599|K08328;gene3823|K12322;	gene18599|K08328	1	gene3823|K12322	1	http://www.kegg.jp/pathway/map04744+K08328+K12322
PI3K-Akt signaling pathway	map04151	15	255	222	5553	0.108103	gene12163|K08390;gene15000|K05057;gene16584|K07207;gene24565|K03258;gene4486|K06246;gene11636|K05072;gene17458|K09408;gene19355|K06591;gene21136|K05460;gene24188|K00922;gene25613|K06238;gene6946|K05855;gene7513|K06248;gene7931|K05089;gene9246|K09047;	gene12163|K08390;gene15000|K05057;gene16584|K07207;gene24565|K03258;gene4486|K06246	5	gene11636|K05072;gene17458|K09408;gene19355|K06591;gene21136|K05460;gene24188|K00922;gene25613|K06238;gene6946|K05855;gene7513|K06248;gene7931|K05089;gene9246|K09047	10	http://www.kegg.jp/pathway/map04151+K08390+K05057+K07207+K03258+K06246+K05072+K09408+K06591+K05460+K00922+K06238+K05855+K06248+K05089+K09047
Platelet activation	map04611	8	114	229	5694	0.105314	gene12560|K05854;gene19497|K06269;gene3369|K01832;gene19789|K04958;gene24188|K00922;gene6245|K04350;gene6946|K05855;gene9953|K05859;	gene12560|K05854;gene19497|K06269;gene3369|K01832	3	gene19789|K04958;gene24188|K00922;gene6245|K04350;gene6946|K05855;gene9953|K05859	5	http://www.kegg.jp/pathway/map04611+K05854+K06269+K01832+K04958+K00922+K04350+K05855+K05859
Platinum drug resistance	map01524	1	57	236	5751	0.902797	gene24188|K00922;	.	0	gene24188|K00922	1	http://www.kegg.jp/pathway/map01524+K00922
Porphyrin and chlorophyll metabolism	map00860	2	30	235	5778	0.359016	gene2918|K14163;gene20891|K00699;	gene2918|K14163	1	gene20891|K00699	1	http://www.kegg.jp/pathway/map00860+K14163+K00699
Primary immunodeficiency	map05340	1	21	236	5787	0.585821	gene11636|K05072;	.	0	gene11636|K05072	1	http://www.kegg.jp/pathway/map05340+K05072
Prion diseases	map05020	1	21	236	5787	0.585821	gene21667|K09203;	.	0	gene21667|K09203	1	http://www.kegg.jp/pathway/map05020+K09203
Progesterone-mediated oocyte maturation	map04914	3	71	234	5737	0.559751	gene24188|K00922;gene7778|K02602;gene787|K04440;	.	0	gene24188|K00922;gene7778|K02602;gene787|K04440	3	http://www.kegg.jp/pathway/map04914+K00922+K02602+K04440
Prolactin signaling pathway	map04917	3	61	234	5747	0.461796	gene17458|K09408;gene24188|K00922;gene787|K04440;	.	0	gene17458|K09408;gene24188|K00922;gene787|K04440	3	http://www.kegg.jp/pathway/map04917+K09408+K00922+K04440
Propanoate metabolism	map00640	3	22	234	5786	0.0725644	gene14063|K01847;gene25367|K07515;gene7676|K11262;	gene14063|K01847;gene25367|K07515;gene7676|K11262	3	.	0	http://www.kegg.jp/pathway/map00640+K01847+K07515+K11262
Prostate cancer	map05215	6	76	231	5732	0.10156	gene3101|K01348;gene3878|K09389;gene5628|K06618;gene24188|K00922;gene7931|K05089;gene9246|K09047;	gene3101|K01348;gene3878|K09389;gene5628|K06618	3	gene24188|K00922;gene7931|K05089;gene9246|K09047	3	http://www.kegg.jp/pathway/map05215+K01348+K09389+K06618+K00922+K05089+K09047
Proteasome	map03050	1	33	236	5775	0.744271	gene12716|K03028;	gene12716|K03028	1	.	0	http://www.kegg.jp/pathway/map03050+K03028
Protein processing in endoplasmic reticulum	map04141	3	147	234	5661	0.93844	gene25758|K04523;gene9991|K10636;gene787|K04440;	gene25758|K04523;gene9991|K10636	2	gene787|K04440	1	http://www.kegg.jp/pathway/map04141+K04523+K10636+K04440
Proteoglycans in cancer	map05205	11	175	226	5633	0.112817	gene18112|K04437;gene19497|K06269;gene24565|K03258;gene3101|K01348;gene19039|K02354;gene19789|K04958;gene21136|K05460;gene24188|K00922;gene25491|K10380;gene935|K11989;gene9953|K05859;	gene18112|K04437;gene19497|K06269;gene24565|K03258;gene3101|K01348	4	gene19039|K02354;gene19789|K04958;gene21136|K05460;gene24188|K00922;gene25491|K10380;gene935|K11989;gene9953|K05859	7	http://www.kegg.jp/pathway/map05205+K04437+K06269+K03258+K01348+K02354+K04958+K05460+K00922+K10380+K11989+K05859
Purine metabolism	map00230	6	128	231	5680	0.429739	gene22171|K01514;gene22926|K00873;gene7952|K00893;gene11743|K01939;gene18478|K01490;gene3823|K12322;	gene22171|K01514;gene22926|K00873;gene7952|K00893	3	gene11743|K01939;gene18478|K01490;gene3823|K12322	3	http://www.kegg.jp/pathway/map00230+K01514+K00873+K00893+K01939+K01490+K12322
Pyrimidine metabolism	map00240	1	58	236	5750	0.906645	gene7952|K00893;	gene7952|K00893	1	.	0	http://www.kegg.jp/pathway/map00240+K00893
Pyruvate metabolism	map00620	2	32	235	5776	0.387447	gene22926|K00873;gene7676|K11262;	gene22926|K00873;gene7676|K11262	2	.	0	http://www.kegg.jp/pathway/map00620+K00873+K11262
Rap1 signaling pathway	map04015	6	184	231	5624	0.762716	gene12163|K08390;gene20424|K04351;gene15641|K05209;gene21136|K05460;gene24188|K00922;gene7931|K05089;	gene12163|K08390;gene20424|K04351	2	gene15641|K05209;gene21136|K05460;gene24188|K00922;gene7931|K05089	4	http://www.kegg.jp/pathway/map04015+K08390+K04351+K05209+K05460+K00922+K05089
Ras signaling pathway	map04014	8	194	229	5614	0.540515	gene15641|K05209;gene21136|K05460;gene24188|K00922;gene5819|K17630;gene6245|K04350;gene787|K04440;gene7931|K05089;gene9953|K05859;	.	0	gene15641|K05209;gene21136|K05460;gene24188|K00922;gene5819|K17630;gene6245|K04350;gene787|K04440;gene7931|K05089;gene9953|K05859	8	http://www.kegg.jp/pathway/map04014+K05209+K05460+K00922+K17630+K04350+K04440+K05089+K05859
Regulation of actin cytoskeleton	map04810	7	184	230	5624	0.627593	gene12163|K08390;gene19497|K06269;gene8735|K00921;gene16900|K02085;gene19355|K06591;gene24188|K00922;gene7931|K05089;	gene12163|K08390;gene19497|K06269;gene8735|K00921	3	gene16900|K02085;gene19355|K06591;gene24188|K00922;gene7931|K05089	4	http://www.kegg.jp/pathway/map04810+K08390+K06269+K00921+K02085+K06591+K00922+K05089
Regulation of lipolysis in adipocytes	map04923	3	47	234	5761	0.312233	gene15261|K04141;gene19238|K04143;gene24188|K00922;	.	0	gene15261|K04141;gene19238|K04143;gene24188|K00922	3	http://www.kegg.jp/pathway/map04923+K04141+K04143+K00922
Relaxin signaling pathway	map04926	6	91	231	5717	0.179798	gene10361|K04388;gene11649|K08397;gene24188|K00922;gene7139|K13240;gene787|K04440;gene9246|K09047;	.	0	gene10361|K04388;gene11649|K08397;gene24188|K00922;gene7139|K13240;gene787|K04440;gene9246|K09047	6	http://www.kegg.jp/pathway/map04926+K04388+K08397+K00922+K13240+K04440+K09047
Renal cell carcinoma	map05211	3	55	234	5753	0.398787	gene26325|K13105;gene21136|K05460;gene24188|K00922;	gene26325|K13105	1	gene21136|K05460;gene24188|K00922	2	http://www.kegg.jp/pathway/map05211+K13105+K05460+K00922
Renin secretion	map04924	3	55	234	5753	0.398787	gene15261|K04141;gene19238|K04143;gene19789|K04958;	.	0	gene15261|K04141;gene19238|K04143;gene19789|K04958	3	http://www.kegg.jp/pathway/map04924+K04141+K04143+K04958
Retinol metabolism	map00830	1	36	236	5772	0.773347	gene20891|K00699;	.	0	gene20891|K00699	1	http://www.kegg.jp/pathway/map00830+K00699
Retrograde endocannabinoid signaling	map04723	3	121	234	5687	0.871028	gene12966|K15291;gene19789|K04958;gene787|K04440;	.	0	gene12966|K15291;gene19789|K04958;gene787|K04440	3	http://www.kegg.jp/pathway/map04723+K15291+K04958+K04440
Ribosome biogenesis in eukaryotes	map03008	3	63	234	5745	0.482182	gene15978|K14550;gene9194|K14573;gene9827|K14548;	gene15978|K14550;gene9194|K14573;gene9827|K14548	3	.	0	http://www.kegg.jp/pathway/map03008+K14550+K14573+K14548
RIG-I-like receptor signaling pathway	map04622	1	52	236	5756	0.881056	gene787|K04440;	.	0	gene787|K04440	1	http://www.kegg.jp/pathway/map04622+K04440
RNA degradation	map03018	2	66	235	5742	0.752979	gene10034|K12604;gene13692|K14442;	gene10034|K12604;gene13692|K14442	2	.	0	http://www.kegg.jp/pathway/map03018+K12604+K14442
RNA transport	map03013	7	128	230	5680	0.278218	gene12715|K03260;gene14020|K14297;gene17783|K14283;gene24565|K03258;gene25778|K03252;gene6368|K13114;gene7881|K13133;	gene12715|K03260;gene14020|K14297;gene17783|K14283;gene24565|K03258;gene25778|K03252;gene6368|K13114;gene7881|K13133	7	.	0	http://www.kegg.jp/pathway/map03013+K03260+K14297+K14283+K03258+K03252+K13114+K13133
Salmonella infection	map05132	3	68	234	5740	0.531465	gene18112|K04437;gene10065|K10415;gene787|K04440;	gene18112|K04437	1	gene10065|K10415;gene787|K04440	2	http://www.kegg.jp/pathway/map05132+K04437+K10415+K04440
Serotonergic synapse	map04726	4	97	233	5711	0.563993	gene14926|K04162;gene19789|K04958;gene22831|K04157;gene5620|K04157;	.	0	gene14926|K04162;gene19789|K04958;gene22831|K04157;gene5620|K04157	4	http://www.kegg.jp/pathway/map04726+K04162+K04958+K04157
Shigellosis	map05131	3	56	234	5752	0.409451	gene21970|K19241;gene2168|K08846;gene787|K04440;	gene21970|K19241	1	gene2168|K08846;gene787|K04440	2	http://www.kegg.jp/pathway/map05131+K19241+K08846+K04440
Signaling pathways regulating pluripotency of stem cells	map04550	7	120	230	5688	0.230083	gene21390|K08026;gene10058|K18489;gene1651|K13568;gene16900|K02085;gene19039|K02354;gene21706|K13596;gene24188|K00922;	gene21390|K08026	1	gene10058|K18489;gene1651|K13568;gene16900|K02085;gene19039|K02354;gene21706|K13596;gene24188|K00922	6	http://www.kegg.jp/pathway/map04550+K08026+K18489+K13568+K02085+K02354+K13596+K00922
Small cell lung cancer	map05222	4	75	233	5733	0.375045	gene3878|K09389;gene4486|K06246;gene5628|K06618;gene24188|K00922;	gene3878|K09389;gene4486|K06246;gene5628|K06618	3	gene24188|K00922	1	http://www.kegg.jp/pathway/map05222+K09389+K06246+K06618+K00922
SNARE interactions in vesicular transport	map04130	2	30	235	5778	0.359016	gene17110|K08497;gene10276|K13504;	gene17110|K08497	1	gene10276|K13504	1	http://www.kegg.jp/pathway/map04130+K08497+K13504
Sphingolipid metabolism	map00600	3	45	234	5763	0.290536	gene22072|K12357;gene8565|K12353;gene23116|K00720;	gene22072|K12357;gene8565|K12353	2	gene23116|K00720	1	http://www.kegg.jp/pathway/map00600+K12357+K12353+K00720
Sphingolipid signaling pathway	map04071	3	101	234	5707	0.781363	gene15671|K05665;gene24188|K00922;gene787|K04440;	.	0	gene15671|K05665;gene24188|K00922;gene787|K04440	3	http://www.kegg.jp/pathway/map04071+K05665+K00922+K04440
Spliceosome	map03040	2	105	235	5703	0.927422	gene20679|K12662;gene20991|K12854;	gene20679|K12662;gene20991|K12854	2	.	0	http://www.kegg.jp/pathway/map03040+K12662+K12854
Starch and sucrose metabolism	map00500	2	31	235	5777	0.373296	gene21065|K00688;gene8335|K00963;	.	0	gene21065|K00688;gene8335|K00963	2	http://www.kegg.jp/pathway/map00500+K00688+K00963
Steroid biosynthesis	map00100	2	13	235	5795	0.115021	gene19568|K00213;gene8691|K01852;	gene19568|K00213;gene8691|K01852	2	.	0	http://www.kegg.jp/pathway/map00100+K00213+K01852
Steroid hormone biosynthesis	map00140	1	36	236	5772	0.773347	gene20891|K00699;	.	0	gene20891|K00699	1	http://www.kegg.jp/pathway/map00140+K00699
Synaptic vesicle cycle	map04721	4	74	233	5734	0.366033	gene4458|K05038;gene10276|K13504;gene12966|K15291;gene25876|K15295;	gene4458|K05038	1	gene10276|K13504;gene12966|K15291;gene25876|K15295	3	http://www.kegg.jp/pathway/map04721+K05038+K13504+K15291+K15295
Systemic lupus erythematosus	map05322	1	53	236	5755	0.885761	gene15641|K05209;	.	0	gene15641|K05209	1	http://www.kegg.jp/pathway/map05322+K05209
Taurine and hypotaurine metabolism	map00430	1	8	236	5800	0.302463	gene12068|K00456;	.	0	gene12068|K00456	1	http://www.kegg.jp/pathway/map00430+K00456
T cell receptor signaling pathway	map04660	3	80	234	5728	0.63815	gene24188|K00922;gene2513|K17332;gene6245|K04350;	.	0	gene24188|K00922;gene2513|K17332;gene6245|K04350	3	http://www.kegg.jp/pathway/map04660+K00922+K17332+K04350
TGF-beta signaling pathway	map04350	3	76	234	5732	0.604543	gene10361|K04388;gene1651|K13568;gene21706|K13596;	.	0	gene10361|K04388;gene1651|K13568;gene21706|K13596	3	http://www.kegg.jp/pathway/map04350+K04388+K13568+K13596
Th17 cell differentiation	map04659	3	73	234	5735	0.578029	gene10361|K04388;gene2513|K17332;gene787|K04440;	.	0	gene10361|K04388;gene2513|K17332;gene787|K04440	3	http://www.kegg.jp/pathway/map04659+K04388+K17332+K04440
Th1 and Th2 cell differentiation	map04658	2	57	235	5751	0.679621	gene2513|K17332;gene787|K04440;	.	0	gene2513|K17332;gene787|K04440	2	http://www.kegg.jp/pathway/map04658+K17332+K04440
Thermogenesis	map04714	6	176	231	5632	0.72549	gene13273|K11647;gene16584|K07207;gene24026|K11450;gene3911|K11653;gene19238|K04143;gene9246|K09047;	gene13273|K11647;gene16584|K07207;gene24026|K11450;gene3911|K11653	4	gene19238|K04143;gene9246|K09047	2	http://www.kegg.jp/pathway/map04714+K11647+K07207+K11450+K11653+K04143+K09047
Thyroid hormone signaling pathway	map04919	5	99	232	5709	0.386626	gene16584|K07207;gene23347|K06062;gene14167|K05852;gene24188|K00922;gene9953|K05859;	gene16584|K07207;gene23347|K06062	2	gene14167|K05852;gene24188|K00922;gene9953|K05859	3	http://www.kegg.jp/pathway/map04919+K07207+K06062+K05852+K00922+K05859
Thyroid hormone synthesis	map04918	4	55	233	5753	0.199731	gene188|K14702;gene19789|K04958;gene7917|K00432;gene9246|K09047;	.	0	gene188|K14702;gene19789|K04958;gene7917|K00432;gene9246|K09047	4	http://www.kegg.jp/pathway/map04918+K14702+K04958+K00432+K09047
Tight junction	map04530	4	163	233	5645	0.899314	gene23975|K06097;gene7308|K13305;gene787|K04440;gene7922|K21112;	.	0	gene23975|K06097;gene7308|K13305;gene787|K04440;gene7922|K21112	4	http://www.kegg.jp/pathway/map04530+K06097+K13305+K04440+K21112
TNF signaling pathway	map04668	3	86	234	5722	0.684736	gene24188|K00922;gene787|K04440;gene9246|K09047;	.	0	gene24188|K00922;gene787|K04440;gene9246|K09047	3	http://www.kegg.jp/pathway/map04668+K00922+K04440+K09047
Toll and Imd signaling pathway	map04624	2	38	235	5770	0.469047	gene25491|K10380;gene787|K04440;	.	0	gene25491|K10380;gene787|K04440	2	http://www.kegg.jp/pathway/map04624+K10380+K04440
Toll-like receptor signaling pathway	map04620	2	74	235	5734	0.805613	gene24188|K00922;gene787|K04440;	.	0	gene24188|K00922;gene787|K04440	2	http://www.kegg.jp/pathway/map04620+K00922+K04440
Toxoplasmosis	map05145	2	80	235	5728	0.838319	gene4486|K06246;gene787|K04440;	gene4486|K06246	1	gene787|K04440	1	http://www.kegg.jp/pathway/map05145+K06246+K04440
Transcriptional misregulation in cancer	map05202	6	138	231	5670	0.499308	gene13449|K15617;gene26325|K13105;gene3101|K01348;gene7147|K13209;gene8668|K11427;gene10361|K04388;	gene13449|K15617;gene26325|K13105;gene3101|K01348;gene7147|K13209;gene8668|K11427	5	gene10361|K04388	1	http://www.kegg.jp/pathway/map05202+K15617+K13105+K01348+K13209+K11427+K04388
Tryptophan metabolism	map00380	1	42	236	5766	0.821991	gene25367|K07515;	gene25367|K07515	1	.	0	http://www.kegg.jp/pathway/map00380+K07515
Tuberculosis	map05152	3	119	234	5689	0.863795	gene2168|K08846;gene6946|K05855;gene787|K04440;	.	0	gene2168|K08846;gene6946|K05855;gene787|K04440	3	http://www.kegg.jp/pathway/map05152+K08846+K05855+K04440
Type II diabetes mellitus	map04930	5	40	232	5768	0.0302626	gene22926|K00873;gene24188|K00922;gene4552|K04852;gene7517|K04854;gene787|K04440;	gene22926|K00873	1	gene24188|K00922;gene4552|K04852;gene7517|K04854;gene787|K04440	4	http://www.kegg.jp/pathway/map04930+K00873+K00922+K04852+K04854+K04440
Ubiquitin mediated proteolysis	map04120	5	131	232	5677	0.622502	gene23210|K07868;gene244|K07868;gene26276|K10592;gene11600|K08285;gene7308|K13305;	gene23210|K07868;gene244|K07868;gene26276|K10592	3	gene11600|K08285;gene7308|K13305	2	http://www.kegg.jp/pathway/map04120+K07868+K10592+K08285+K13305
Valine, leucine and isoleucine degradation	map00280	2	46	235	5762	0.567121	gene14063|K01847;gene25367|K07515;	gene14063|K01847;gene25367|K07515	2	.	0	http://www.kegg.jp/pathway/map00280+K01847+K07515
Vascular smooth muscle contraction	map04270	2	111	235	5697	0.94051	gene19497|K06269;gene19789|K04958;	gene19497|K06269	1	gene19789|K04958	1	http://www.kegg.jp/pathway/map04270+K06269+K04958
Vasopressin-regulated water reabsorption	map04962	3	39	234	5769	0.226493	gene10065|K10415;gene10276|K13504;gene9246|K09047;	.	0	gene10065|K10415;gene10276|K13504;gene9246|K09047	3	http://www.kegg.jp/pathway/map04962+K10415+K13504+K09047
VEGF signaling pathway	map04370	3	54	234	5754	0.388072	gene24188|K00922;gene2513|K17332;gene9953|K05859;	.	0	gene24188|K00922;gene2513|K17332;gene9953|K05859	3	http://www.kegg.jp/pathway/map04370+K00922+K17332+K05859
Vibrio cholerae infection	map05110	1	46	236	5762	0.848491	gene9953|K05859;	.	0	gene9953|K05859	1	http://www.kegg.jp/pathway/map05110+K05859
Viral carcinogenesis	map05203	9	144	228	5664	0.14573	gene12560|K05854;gene22926|K00873;gene23347|K06062;gene5628|K06618;gene19174|K12497;gene22627|K04183;gene24188|K00922;gene6946|K05855;gene9246|K09047;	gene12560|K05854;gene22926|K00873;gene23347|K06062;gene5628|K06618	4	gene19174|K12497;gene22627|K04183;gene24188|K00922;gene6946|K05855;gene9246|K09047	5	http://www.kegg.jp/pathway/map05203+K05854+K00873+K06062+K06618+K12497+K04183+K00922+K05855+K09047
Viral myocarditis	map05416	2	38	235	5770	0.469047	gene12715|K03260;gene4990|K12564;	gene12715|K03260	1	gene4990|K12564	1	http://www.kegg.jp/pathway/map05416+K03260+K12564
Vitamin B6 metabolism	map00750	1	5	236	5803	0.213429	gene15379|K00275;	gene15379|K00275	1	.	0	http://www.kegg.jp/pathway/map00750+K00275
Vitamin digestion and absorption	map04977	2	19	235	5789	0.198128	gene10159|K14616;gene15671|K05665;	.	0	gene10159|K14616;gene15671|K05665	2	http://www.kegg.jp/pathway/map04977+K14616+K05665
Wnt signaling pathway	map04310	7	131	230	5677	0.296911	gene14612|K15694;gene25307|K04510;gene13429|K02222;gene16900|K02085;gene19039|K02354;gene2513|K17332;gene787|K04440;	gene14612|K15694;gene25307|K04510	2	gene13429|K02222;gene16900|K02085;gene19039|K02354;gene2513|K17332;gene787|K04440	5	http://www.kegg.jp/pathway/map04310+K15694+K04510+K02222+K02085+K02354+K17332+K04440
m:The number of target genes annotated to a particular pathway
M:The number of genes annotated to a particular pathway in all genes
N:The number of genes in all genes that have annotation
n:The number of target genes in N
