# Supplementary material for: Identification of microRNA-Associated-ceRNA Networks Regulating Crop Milk Production in Pigeon (Columba livia)
Source: Genes (Basel). 2020 Dec 30;12(1):39. doi: 10.3390/genes12010039 (PMC7824448; doi:10.3390/genes12010039)
Supplement: Supplementary file 1 [file genes-12-00039-s001.zip › Table S8.xlsx]

## Sheet: PPI
SUID	automated_textmining	coexpression	combined_score	database_annotated	experimentally_determined_interaction	gene_fusion	homology	interaction	name	neighborhood_on_chromosome	node1_external_id	node1_string_internal_id	node2_external_id	node2_string_internal_id	phylogenetic_cooccurrence	selected	shared interaction	shared name
355	0.4	0	0.4	0	0	0	0	interacts with	STRA6 (interacts with) EPS8L2	0	8932.XP_005513097.1	3953147	8932.XP_005509891.1	3950550	0	FALSE	interacts with	STRA6 (interacts with) EPS8L2
356	0.406	0	0.407	0	0.043	0	0	interacts with	ATP12A (interacts with) HRH2	0	8932.XP_005509222.1	3950018	8932.XP_005503674.1	3945485	0	FALSE	interacts with	ATP12A (interacts with) HRH2
357	0.128	0	0.408	0	0.35	0	0	interacts with	PKNOX2 (interacts with) DLX5	0	8932.XP_005509228.1	3950023	8932.XP_005504974.1	3946571	0	FALSE	interacts with	PKNOX2 (interacts with) DLX5
358	0.411	0	0.41	0	0	0	0	interacts with	SLITRK3 (interacts with) EVL	0	8932.XP_005513016.1	3953079	8932.XP_005506234.1	3947578	0	FALSE	interacts with	SLITRK3 (interacts with) EVL
359	0.401	0.058	0.411	0	0	0	0	interacts with	LRRN1 (interacts with) XP_005509881.1	0	8932.XP_005511341.1	3951704	8932.XP_005509881.1	3950542	0	FALSE	interacts with	LRRN1 (interacts with) XP_005509881.1
360	0.136	0.057	0.413	0	0.338	0	0	interacts with	EPS8L2 (interacts with) RASGRP1	0	8932.XP_005509891.1	3950550	8932.XP_005502508.1	3944554	0	FALSE	interacts with	EPS8L2 (interacts with) RASGRP1
361	0.419	0	0.418	0	0	0	0	interacts with	CPLX3 (interacts with) NR4A2	0	8932.XP_005515493.1	3955136	8932.XP_005499198.1	3941983	0	FALSE	interacts with	CPLX3 (interacts with) NR4A2
362	0.421	0	0.42	0	0	0	0	interacts with	CIAO1 (interacts with) RAB3IL1	0	8932.XP_005512036.1	3952272	8932.XP_005511090.1	3951509	0	FALSE	interacts with	CIAO1 (interacts with) RAB3IL1
363	0	0.42	0.42	0	0	0	0	interacts with	PPRC1 (interacts with) NOLC1	0	8932.XP_005507101.1	3948285	8932.XP_005500180.1	3942760	0	FALSE	interacts with	PPRC1 (interacts with) NOLC1
364	0.423	0	0.422	0	0	0	0	interacts with	CREBRF (interacts with) TRIB1	0	8932.XP_005509497.1	3950246	8932.XP_005507376.1	3948507	0	FALSE	interacts with	CREBRF (interacts with) TRIB1
365	0.423	0	0.422	0	0	0	0	interacts with	ASAP2 (interacts with) RAB3IL1	0	8932.XP_005514698.1	3954440	8932.XP_005511090.1	3951509	0	FALSE	interacts with	ASAP2 (interacts with) RAB3IL1
366	0	0.046	0.425	0	0.422	0	0	interacts with	ASAP2 (interacts with) APC2	0	8932.XP_005514698.1	3954440	8932.XP_005509370.1	3950145	0	FALSE	interacts with	ASAP2 (interacts with) APC2
367	0.427	0	0.426	0	0	0	0	interacts with	MEOX2 (interacts with) SREBF1	0	8932.XP_005504668.1	3946297	8932.XP_005504612.1	3946250	0	FALSE	interacts with	MEOX2 (interacts with) SREBF1
368	0.417	0.057	0.426	0	0	0	0	interacts with	NPDC1 (interacts with) PIANP	0	8932.XP_005513739.1	3953668	8932.XP_005506337.1	3947670	0	FALSE	interacts with	NPDC1 (interacts with) PIANP
369	0.425	0	0.424	0	0	0	0	interacts with	CCDC125 (interacts with) RASL11B	0	8932.XP_005513890.1	3953789	8932.XP_005501410.1	3943682	0	FALSE	interacts with	CCDC125 (interacts with) RASL11B
370	0.427	0	0.426	0	0	0	0	interacts with	CCDC125 (interacts with) TACC1	0	8932.XP_005513890.1	3953789	8932.XP_005510950.1	3951390	0	FALSE	interacts with	CCDC125 (interacts with) TACC1
371	0.431	0	0.431	0	0	0	0	interacts with	XP_005513330.1 (interacts with) LGALS3	0	8932.XP_005513330.1	3953332	8932.XP_005511800.1	3952081	0	FALSE	interacts with	XP_005513330.1 (interacts with) LGALS3
372	0.415	0	0.431	0	0.068	0	0	interacts with	SLC4A5 (interacts with) ANKRD44	0	8932.XP_005505303.1	3946833	8932.XP_005504085.1	3945825	0	FALSE	interacts with	SLC4A5 (interacts with) ANKRD44
373	0.422	0.058	0.432	0	0	0	0	interacts with	GFRA2 (interacts with) SORCS2	0	8932.XP_005510889.1	3951334	8932.XP_005498531.1	3941478	0	FALSE	interacts with	GFRA2 (interacts with) SORCS2
374	0.437	0	0.437	0	0	0	0	interacts with	SDK2 (interacts with) KIAA1462	0	8932.XP_005511963.1	3952212	8932.XP_005504265.1	3945949	0	FALSE	interacts with	SDK2 (interacts with) KIAA1462
375	0.429	0.057	0.44	0	0.045	0	0	interacts with	USP8 (interacts with) WDR20	0	8932.XP_005513108.1	3953156	8932.XP_005506227.1	3947571	0	FALSE	interacts with	USP8 (interacts with) WDR20
376	0.426	0	0.44	0	0.066	0	0	interacts with	LRRTM4 (interacts with) GPC6	0	8932.XP_005513597.1	3953551	8932.XP_005505925.1	3947341	0	FALSE	interacts with	LRRTM4 (interacts with) GPC6
377	0.138	0.045	0.419	0	0.352	0	0	interacts with	MYO9A (interacts with) RHOBTB1	0	8932.XP_005513365.1	3953366	8932.XP_005498205.1	3941212	0	FALSE	interacts with	MYO9A (interacts with) RHOBTB1
378	0.421	0.045	0.424	0	0.043	0	0	interacts with	MYO9A (interacts with) SCUBE2	0	8932.XP_005513365.1	3953366	8932.XP_005499429.1	3942155	0	FALSE	interacts with	MYO9A (interacts with) SCUBE2
379	0.201	0.056	0.444	0	0.323	0	0	interacts with	MYO9A (interacts with) ACTA1	0	8932.XP_005513365.1	3953366	8932.XP_005508754.1	3949622	0	FALSE	interacts with	MYO9A (interacts with) ACTA1
380	0.403	0	0.403	0	0	0	0	interacts with	RAB3IL1 (interacts with) TMEM184A	0	8932.XP_005511090.1	3951509	8932.XP_005504577.1	3946221	0	FALSE	interacts with	RAB3IL1 (interacts with) TMEM184A
381	0.45	0	0.45	0	0	0	0	interacts with	RAB3IL1 (interacts with) ASAP1	0	8932.XP_005511090.1	3951509	8932.XP_005510855.1	3951305	0	FALSE	interacts with	RAB3IL1 (interacts with) ASAP1
382	0.177	0.058	0.451	0	0.349	0	0	interacts with	ARRDC1 (interacts with) HECW2	0	8932.XP_005515383.1	3955037	8932.XP_005504083.1	3945823	0	FALSE	interacts with	ARRDC1 (interacts with) HECW2
383	0.451	0	0.451	0	0	0	0	interacts with	PTRF (interacts with) SOGA3	0	8932.XP_005513645.1	3953583	8932.XP_005507478.1	3948597	0	FALSE	interacts with	PTRF (interacts with) SOGA3
384	0.402	0.057	0.411	0	0	0	0	interacts with	HECW2 (interacts with) RBMS3	0	8932.XP_005504083.1	3945823	8932.XP_005499247.1	3942019	0	FALSE	interacts with	HECW2 (interacts with) RBMS3
385	0.452	0.045	0.456	0	0.045	0	0	interacts with	STK17A (interacts with) HECW2	0	8932.XP_005506620.1	3947902	8932.XP_005504083.1	3945823	0	FALSE	interacts with	STK17A (interacts with) HECW2
386	0.419	0.059	0.429	0	0	0	0	interacts with	XP_005512902.1 (interacts with) USP46	0	8932.XP_005512902.1	3952976	8932.XP_005501268.1	3943589	0	FALSE	interacts with	XP_005512902.1 (interacts with) USP46
387	0.124	0	0.458	0	0.407	0	0	interacts with	XP_005512902.1 (interacts with) ACTA1	0	8932.XP_005512902.1	3952976	8932.XP_005508754.1	3949622	0	FALSE	interacts with	XP_005512902.1 (interacts with) ACTA1
388	0.432	0.057	0.458	0	0	0	0	interacts with	HADHA (interacts with) ACACA	0.071	8932.XP_005515193.1	3954871	8932.XP_005503335.1	3945254	0	FALSE	interacts with	HADHA (interacts with) ACACA
389	0.324	0	0.406	0	0.158	0	0	interacts with	GPC6 (interacts with) IHH	0	8932.XP_005505925.1	3947341	8932.XP_005498742.1	3941638	0	FALSE	interacts with	GPC6 (interacts with) IHH
390	0.388	0.058	0.46	0	0.139	0	0	interacts with	COL18A1 (interacts with) GPC6	0	8932.XP_005516036.1	3955635	8932.XP_005505925.1	3947341	0	FALSE	interacts with	COL18A1 (interacts with) GPC6
391	0.461	0	0.461	0	0	0	0	interacts with	EGR3 (interacts with) HIVEP1	0	8932.XP_005516022.1	3955621	8932.XP_005512632.1	3952749	0	FALSE	interacts with	EGR3 (interacts with) HIVEP1
392	0.463	0	0.463	0	0	0	0	interacts with	FAT3 (interacts with) GPR50	0	8932.XP_005513007.1	3953072	8932.XP_005512306.1	3952489	0	FALSE	interacts with	FAT3 (interacts with) GPR50
393	0.415	0	0.425	0	0.058	0	0	interacts with	EGR1 (interacts with) HGF	0	8932.XP_005512525.1	3952654	8932.XP_005512124.1	3952339	0	FALSE	interacts with	EGR1 (interacts with) HGF
394	0.389	0.079	0.426	0	0.062	0	0	interacts with	EGR1 (interacts with) NR4A2	0	8932.XP_005512525.1	3952654	8932.XP_005499198.1	3941983	0	FALSE	interacts with	EGR1 (interacts with) NR4A2
395	0.405	0	0.47	0	0.147	0	0	interacts with	EGR1 (interacts with) NR3C1	0	8932.XP_005512525.1	3952654	8932.XP_005512519.1	3952648	0	FALSE	interacts with	EGR1 (interacts with) NR3C1
396	0.471	0	0.471	0	0	0	0	interacts with	SDC3 (interacts with) CDH15	0	8932.XP_005509780.1	3950458	8932.XP_005504903.1	3946500	0	FALSE	interacts with	SDC3 (interacts with) CDH15
397	0	0.189	0.474	0	0	0	0	interacts with	TSR3 (interacts with) DRG2	0	8932.XP_005505810.1	3947253	8932.XP_005504608.1	3946246		FALSE	interacts with	TSR3 (interacts with) DRG2
398	0	0.407	0.407	0	0	0	0	interacts with	ATP13A1 (interacts with) CNOT1	0	8932.XP_005512657.1	3952774	8932.XP_005504847.1	3946444	0	FALSE	interacts with	ATP13A1 (interacts with) CNOT1
399	0.466	0.059	0.476	0	0	0	0	interacts with	ATP13A1 (interacts with) MAN2C1	0	8932.XP_005512657.1	3952774	8932.XP_005501036.1	3943432	0	FALSE	interacts with	ATP13A1 (interacts with) MAN2C1
400	0.474	0.058	0.483	0	0	0	0	interacts with	TEX261 (interacts with) SURF4	0	8932.XP_005513712.1	3953646	8932.XP_005512936.1	3953004	0	FALSE	interacts with	TEX261 (interacts with) SURF4
401	0.453	0.058	0.486	0	0.083	0	0	interacts with	APBA2 (interacts with) CACNA1G	0	8932.XP_005511180.1	3951584	8932.XP_005503157.1	3945106	0	FALSE	interacts with	APBA2 (interacts with) CACNA1G
402	0.173	0.116	0.488	0	0.357	0	0	interacts with	MYH11 (interacts with) MYL6	0	8932.XP_005508538.1	3949451	8932.XP_005499217.1	3942002	0	FALSE	interacts with	MYH11 (interacts with) MYL6
403	0.494	0	0.493	0	0	0	0	interacts with	NHS (interacts with) HIPK2	0	8932.XP_005509986.1	3950630	8932.XP_005500394.1	3942913	0	FALSE	interacts with	NHS (interacts with) HIPK2
404	0.485	0.059	0.494	0	0	0	0	interacts with	RBFOX1 (interacts with) NOVA1	0	8932.XP_005508497.1	3949431	8932.XP_005502513.1	3944559	0	FALSE	interacts with	RBFOX1 (interacts with) NOVA1
405	0.09	0.103	0.404	0	0.329	0	0	interacts with	CNTN2 (interacts with) SNTG1	0	8932.XP_005505361.1	3946881	8932.XP_005503825.1	3945615	0	FALSE	interacts with	CNTN2 (interacts with) SNTG1
406	0.479	0.044	0.48	0	0	0	0	interacts with	RBM27 (interacts with) SH3RF2	0	8932.XP_005512523.1	3952652	8932.XP_005512521.1	3952650	0	FALSE	interacts with	RBM27 (interacts with) SH3RF2
407	0.49	0.059	0.499	0	0	0	0	interacts with	RBM27 (interacts with) PIEZO1	0	8932.XP_005512523.1	3952652	8932.XP_005504908.1	3946505	0	FALSE	interacts with	RBM27 (interacts with) PIEZO1
408	0.4	0	0.4	0	0	0	0	interacts with	VPS33B (interacts with) TENM1	0	8932.XP_005511282.1	3951659	8932.XP_005504500.1	3946161	0	FALSE	interacts with	VPS33B (interacts with) TENM1
409	0.415	0	0.414	0	0	0	0	interacts with	VPS33B (interacts with) CIRH1A	0	8932.XP_005511282.1	3951659	8932.XP_005504887.1	3946484	0	FALSE	interacts with	VPS33B (interacts with) CIRH1A
410	0.167	0.058	0.448	0	0.354	0	0	interacts with	ACTA1 (interacts with) XP_005506978.1	0	8932.XP_005508754.1	3949622	8932.XP_005506978.1	3948182	0	FALSE	interacts with	ACTA1 (interacts with) XP_005506978.1
411	0.189	0.097	0.478	0	0.345	0	0	interacts with	ACTA1 (interacts with) MYH11	0	8932.XP_005508754.1	3949622	8932.XP_005508538.1	3949451	0	FALSE	interacts with	ACTA1 (interacts with) MYH11
412	0.309	0.085	0.501	0	0.275	0	0	interacts with	NFAM1 (interacts with) SYK	0	8932.XP_005507881.1	3948932	8932.XP_005502852.1	3944842	0	FALSE	interacts with	NFAM1 (interacts with) SYK
413	0.495	0.056	0.502	0	0	0	0	interacts with	TTBK1 (interacts with) CRIP2	0	8932.XP_005508787.1	3949655	8932.XP_005498881.1	3941731	0	FALSE	interacts with	TTBK1 (interacts with) CRIP2
414	0.502	0	0.502	0	0	0	0	interacts with	CASZ1 (interacts with) TCEANC	0	8932.XP_005514313.1	3954119	8932.XP_005500873.1	3943300	0	FALSE	interacts with	CASZ1 (interacts with) TCEANC
415	0.324	0.058	0.506	0	0.287	0	0	interacts with	A306_09696 (interacts with) SYK	0	8932.XP_005509923.1	3950577	8932.XP_005502852.1	3944842	0	FALSE	interacts with	A306_09696 (interacts with) SYK
416	0.176	0.059	0.516	0	0.498	0	0.865	interacts with	XP_005505151.1 (interacts with) ACVR1C	0	8932.XP_005505151.1	3946718	8932.XP_005499179.1	3941971	0	FALSE	interacts with	XP_005505151.1 (interacts with) ACVR1C
417	0.403	0.059	0.414	0	0	0	0	interacts with	GK5 (interacts with) CS	0.042	8932.XP_005505972.1	3947371	8932.XP_005504324.1	3945999	0	FALSE	interacts with	GK5 (interacts with) CS
418	0.318	0	0.403	0	0.161	0	0	interacts with	EBF1 (interacts with) SCD	0	8932.XP_005503400.1	3945307	8932.XP_005500092.1	3942708	0	FALSE	interacts with	EBF1 (interacts with) SCD
419	0.409	0.056	0.419	0	0.043	0	0	interacts with	PRDM1 (interacts with) FOXA1	0	8932.XP_005509527.1	3950270	8932.XP_005502379.1	3944445	0	FALSE	interacts with	PRDM1 (interacts with) FOXA1
420	0.092	0	0.518	0	0.491	0	0	interacts with	PRDM1 (interacts with) EBF1	0	8932.XP_005509527.1	3950270	8932.XP_005503400.1	3945307	0	FALSE	interacts with	PRDM1 (interacts with) EBF1
421	0.257	0.056	0.508	0	0.356	0	0	interacts with	CCNC (interacts with) CDK12	0	8932.XP_005510616.1	3951125	8932.XP_005508358.1	3949325	0	FALSE	interacts with	CCNC (interacts with) CDK12
422	0.461	0.059	0.531	0	0.15	0	0	interacts with	CCNC (interacts with) CCNF	0	8932.XP_005510616.1	3951125	8932.XP_005505787.1	3947230	0	FALSE	interacts with	CCNC (interacts with) CCNF
423	0.256	0.059	0.499	0	0.343	0	0	interacts with	RABL6 (interacts with) VPS33B	0	8932.XP_005513255.1	3953274	8932.XP_005511282.1	3951659	0	FALSE	interacts with	RABL6 (interacts with) VPS33B
424	0.527	0.05	0.532	0	0.043	0	0	interacts with	RABL6 (interacts with) SURF4	0	8932.XP_005513255.1	3953274	8932.XP_005512936.1	3953004	0	FALSE	interacts with	RABL6 (interacts with) SURF4
425	0.427	0	0.426	0	0	0	0	interacts with	FAM135B (interacts with) ZNF750	0	8932.XP_005510868.1	3951315	8932.XP_005503223.1	3945149	0	FALSE	interacts with	FAM135B (interacts with) ZNF750
426	0.11	0.217	0.454	0	0.28	0	0	interacts with	KMT2C (interacts with) KDM2A	0	8932.XP_005512534.1	3952663	8932.XP_005511084.1	3951504	0	FALSE	interacts with	KMT2C (interacts with) KDM2A
427	0.418	0.234	0.535	0	0	0	0	interacts with	KMT2C (interacts with) ARID1A	0	8932.XP_005512534.1	3952663	8932.XP_005500720.1	3943167	0	FALSE	interacts with	KMT2C (interacts with) ARID1A
428	0.533	0.046	0.535	0	0	0	0	interacts with	NEU2 (interacts with) INPP5D	0	8932.XP_005512782.1	3952872	8932.XP_005512765.1	3952862	0	FALSE	interacts with	NEU2 (interacts with) INPP5D
429	0.433	0	0.433	0	0	0	0	interacts with	ROBO2 (interacts with) CITED2	0	8932.XP_005511492.1	3951808	8932.XP_005507745.1	3948809	0	FALSE	interacts with	ROBO2 (interacts with) CITED2
430	0.246	0.059	0.539	0	0.403	0	0	interacts with	ROBO2 (interacts with) ZSWIM8	0	8932.XP_005511492.1	3951808	8932.XP_005500126.1	3942729	0	FALSE	interacts with	ROBO2 (interacts with) ZSWIM8
431	0.478	0.056	0.545	0	0.152	0	0	interacts with	LRP1 (interacts with) BACE1	0	8932.XP_005514193.1	3954016	8932.XP_005500827.1	3943257	0	FALSE	interacts with	LRP1 (interacts with) BACE1
432	0.409	0.115	0.46	0	0.051	0	0	interacts with	KDM2A (interacts with) DICER1	0	8932.XP_005511084.1	3951504	8932.XP_005506174.1	3947528	0	FALSE	interacts with	KDM2A (interacts with) DICER1
433	0.477	0.059	0.547	0	0.155	0	0	interacts with	KDM2A (interacts with) CCNF	0	8932.XP_005511084.1	3951504	8932.XP_005505787.1	3947230	0	FALSE	interacts with	KDM2A (interacts with) CCNF
434	0.405	0.057	0.414	0	0	0	0	interacts with	ARHGEF17 (interacts with) GUCY2F	0	8932.XP_005500684.1	3943139	8932.XP_005500653.1	3943117	0	FALSE	interacts with	ARHGEF17 (interacts with) GUCY2F
435	0.563	0	0.563	0	0	0	0	interacts with	PLXDC1 (interacts with) ARHGEF17	0	8932.XP_005508357.1	3949324	8932.XP_005500684.1	3943139	0	FALSE	interacts with	PLXDC1 (interacts with) ARHGEF17
436	0.47	0	0.47	0	0	0	0	interacts with	DCXR (interacts with) ADSSL1	0	8932.XP_005508447.1	3949401	8932.XP_005506219.1	3947563	0	FALSE	interacts with	DCXR (interacts with) ADSSL1
437	0.569	0	0.569	0	0	0	0	interacts with	DCXR (interacts with) CHST2	0	8932.XP_005508447.1	3949401	8932.XP_005505978.1	3947377	0	FALSE	interacts with	DCXR (interacts with) CHST2
438	0.431	0	0.431	0	0	0	0	interacts with	PLXNB1 (interacts with) PIANP	0	8932.XP_005507602.1	3948692	8932.XP_005506337.1	3947670	0	FALSE	interacts with	PLXNB1 (interacts with) PIANP
439	0.555	0.055	0.561	0	0	0	0	interacts with	PLXNB1 (interacts with) UNC5C	0	8932.XP_005507602.1	3948692	8932.XP_005498095.1	3941126	0	FALSE	interacts with	PLXNB1 (interacts with) UNC5C
440	0.386	0	0.576	0	0.339	0	0	interacts with	TFAP2A (interacts with) CITED2	0	8932.XP_005512636.1	3952753	8932.XP_005507745.1	3948809	0	FALSE	interacts with	TFAP2A (interacts with) CITED2
441	0.578	0	0.578	0	0	0	0	interacts with	ARHGAP39 (interacts with) SOGA3	0	8932.XP_005514467.1	3954246	8932.XP_005507478.1	3948597	0	FALSE	interacts with	ARHGAP39 (interacts with) SOGA3
442	0.424	0	0.424	0	0	0	0	interacts with	TNPO3 (interacts with) MYOT	0	8932.XP_005504415.1	3946082	8932.XP_005503507.1	3945367	0	FALSE	interacts with	TNPO3 (interacts with) MYOT
443	0.58	0	0.58	0	0	0	0	interacts with	BFSP1 (interacts with) MYOT	0	8932.XP_005505047.1	3946632	8932.XP_005503507.1	3945367	0	FALSE	interacts with	BFSP1 (interacts with) MYOT
444	0.552	0.056	0.559	0	0	0	0	interacts with	NRCAM (interacts with) BACE1	0	8932.XP_005508835.1	3949691	8932.XP_005500827.1	3943257	0	FALSE	interacts with	NRCAM (interacts with) BACE1
445	0.449	0.058	0.485	0	0.088	0	0	interacts with	ANK2 (interacts with) SCN5A	0	8932.XP_005515267.1	3954931	8932.XP_005512543.1	3952671	0	FALSE	interacts with	ANK2 (interacts with) SCN5A
446	0.474	0.063	0.486	0	0	0	0	interacts with	ANK2 (interacts with) THY1	0	8932.XP_005515267.1	3954931	8932.XP_005500789.1	3943223	0	FALSE	interacts with	ANK2 (interacts with) THY1
447	0.198	0.118	0.495	0	0.344	0	0	interacts with	ANK2 (interacts with) CNTN2	0	8932.XP_005515267.1	3954931	8932.XP_005505361.1	3946881	0	FALSE	interacts with	ANK2 (interacts with) CNTN2
448	0.258	0.056	0.502	0	0.347	0	0	interacts with	ANK2 (interacts with) ITPR1	0	8932.XP_005515267.1	3954931	8932.XP_005511339.1	3951702	0	FALSE	interacts with	ANK2 (interacts with) ITPR1
449	0.375	0.059	0.58	0	0.344	0	0	interacts with	ANK2 (interacts with) NRCAM	0	8932.XP_005515267.1	3954931	8932.XP_005508835.1	3949691	0	FALSE	interacts with	ANK2 (interacts with) NRCAM
450	0.58	0	0.58	0	0	0	0	interacts with	MPV17L2 (interacts with) ERAL1	0	8932.XP_005505533.1	3947027	8932.XP_005502076.1	3944221	0	FALSE	interacts with	MPV17L2 (interacts with) ERAL1
451	0.39	0.058	0.4	0	0	0	0	interacts with	ACVR2B (interacts with) FBXO32	0	8932.XP_005512542.1	3952670	8932.XP_005507369.1	3948500	0	FALSE	interacts with	ACVR2B (interacts with) FBXO32
452	0.739	0.075	0.591	0	0.529	0	0.86	interacts with	ACVR2B (interacts with) ACVR1C	0	8932.XP_005512542.1	3952670	8932.XP_005499179.1	3941971	0	FALSE	interacts with	ACVR2B (interacts with) ACVR1C
453	0.386	0.127	0.441	0	0	0	0	interacts with	SNTG1 (interacts with) SGCG	0	8932.XP_005503825.1	3945615	8932.XP_005501500.1	3943764	0	FALSE	interacts with	SNTG1 (interacts with) SGCG
454	0.452	0.056	0.595	0	0.28	0	0	interacts with	DTNA (interacts with) SNTG1	0	8932.XP_005505878.1	3947312	8932.XP_005503825.1	3945615	0	FALSE	interacts with	DTNA (interacts with) SNTG1
455	0.394	0.087	0.427	0	0.048	0	0	interacts with	WDHD1 (interacts with) TOP1	0	8932.XP_005511790.1	3952072	8932.XP_005502757.1	3944762	0	FALSE	interacts with	WDHD1 (interacts with) TOP1
456	0.055	0.458	0.465	0	0	0	0	interacts with	WDHD1 (interacts with) XP_005509099.1	0	8932.XP_005511790.1	3952072	8932.XP_005509099.1	3949908	0	FALSE	interacts with	WDHD1 (interacts with) XP_005509099.1
457	0.252	0.349	0.596	0	0.238	0	0	interacts with	WDHD1 (interacts with) RAD21L1	0	8932.XP_005511790.1	3952072	8932.XP_005499605.1	3942304	0	FALSE	interacts with	WDHD1 (interacts with) RAD21L1
458	0.738	0.056	0.4	0	0	0	0.658	interacts with	PRELP (interacts with) CHAD	0	8932.XP_005510382.1	3950937	8932.XP_005503154.1	3945104		FALSE	interacts with	PRELP (interacts with) CHAD
459	0.593	0.058	0.6	0	0	0	0	interacts with	PRELP (interacts with) CILP	0	8932.XP_005510382.1	3950937	8932.XP_005500989.1	3943394	0	FALSE	interacts with	PRELP (interacts with) CILP
460	0.596	0.059	0.603	0	0	0	0	interacts with	MYO1F (interacts with) GUCY2F	0	8932.XP_005513964.1	3953843	8932.XP_005500653.1	3943117	0	FALSE	interacts with	MYO1F (interacts with) GUCY2F
461	0	0.058	0.607	0.6	0	0	0	interacts with	CACNA1G (interacts with) RASGRP1	0	8932.XP_005503157.1	3945106	8932.XP_005502508.1	3944554	0	FALSE	interacts with	CACNA1G (interacts with) RASGRP1
462	0.493	0	0.493	0	0	0	0	interacts with	SAMD4A (interacts with) SSBP3	0	8932.XP_005511798.1	3952079	8932.XP_005499097.1	3941901	0	FALSE	interacts with	SAMD4A (interacts with) SSBP3
463	0.508	0.24	0.61	0	0	0	0	interacts with	SAMD4A (interacts with) FBXO33	0	8932.XP_005511798.1	3952079	8932.XP_005502533.1	3944579	0	FALSE	interacts with	SAMD4A (interacts with) FBXO33
464	0.604	0.059	0.611	0	0	0	0	interacts with	PLP1 (interacts with) MYT1	0	8932.XP_005511898.1	3952157	8932.XP_005499627.1	3942322	0	FALSE	interacts with	PLP1 (interacts with) MYT1
465	0	0.44	0.44	0	0	0	0	interacts with	CCNF (interacts with) CKAP2L	0	8932.XP_005505787.1	3947230	8932.XP_005505657.1	3947131	0	FALSE	interacts with	CCNF (interacts with) CKAP2L
466	0.257	0.127	0.483	0	0.268	0	0	interacts with	CCNF (interacts with) RB1	0	8932.XP_005505787.1	3947230	8932.XP_005501952.1	3944123	0	FALSE	interacts with	CCNF (interacts with) RB1
467	0.614	0	0.614	0	0	0	0	interacts with	B3GNT2 (interacts with) RHOBTB1	0	8932.XP_005503814.1	3945605	8932.XP_005498205.1	3941212	0	FALSE	interacts with	B3GNT2 (interacts with) RHOBTB1
468	0.614	0	0.614	0	0	0	0	interacts with	MAST3 (interacts with) GEMIN5	0	8932.XP_005505606.1	3947089	8932.XP_005503680.1	3945491	0	FALSE	interacts with	MAST3 (interacts with) GEMIN5
469	0.522	0.058	0.532	0	0.046	0	0	interacts with	XP_005509147.1 (interacts with) FOXA1	0	8932.XP_005509147.1	3949947	8932.XP_005502379.1	3944445	0	FALSE	interacts with	XP_005509147.1 (interacts with) FOXA1
470	0.568	0	0.568	0	0	0	0	interacts with	XP_005509147.1 (interacts with) MAFB	0	8932.XP_005509147.1	3949947	8932.XP_005502756.1	3944761	0	FALSE	interacts with	XP_005509147.1 (interacts with) MAFB
471	0.427	0.045	0.569	0	0.276	0	0	interacts with	A306_01429 (interacts with) PLXNB1	0	8932.XP_005515072.1	3954763	8932.XP_005507602.1	3948692	0	FALSE	interacts with	A306_01429 (interacts with) PLXNB1
472	0.415	0	0.615	0	0.369	0	0	interacts with	A306_01429 (interacts with) PLXNA2	0	8932.XP_005515072.1	3954763	8932.XP_005510527.1	3951053	0	FALSE	interacts with	A306_01429 (interacts with) PLXNA2
473	0	0.444	0.444	0	0	0	0	interacts with	CKAP2L (interacts with) MIS18BP1	0	8932.XP_005505657.1	3947131	8932.XP_005505144.1	3946711	0	FALSE	interacts with	CKAP2L (interacts with) MIS18BP1
474	0.578	0	0.578	0	0	0	0	interacts with	CD4 (interacts with) TNPO3	0	8932.XP_005506385.1	3947708	8932.XP_005504415.1	3946082	0	FALSE	interacts with	CD4 (interacts with) TNPO3
475	0.617	0	0.617	0	0	0	0	interacts with	CD4 (interacts with) THY1	0	8932.XP_005506385.1	3947708	8932.XP_005500789.1	3943223	0	FALSE	interacts with	CD4 (interacts with) THY1
476	0	0	0.6	0.6	0	0	0	interacts with	CACNG1 (interacts with) PPP1CA	0	8932.XP_005513434.1	3953424	8932.XP_005511082.1	3951502	0	FALSE	interacts with	CACNG1 (interacts with) PPP1CA
477	0	0.058	0.607	0.6	0	0	0	interacts with	CACNG1 (interacts with) RASGRP1	0	8932.XP_005513434.1	3953424	8932.XP_005502508.1	3944554	0	FALSE	interacts with	CACNG1 (interacts with) RASGRP1
478	0.619	0	0.619	0	0	0	0	interacts with	CACNG1 (interacts with) HRH2	0	8932.XP_005513434.1	3953424	8932.XP_005503674.1	3945485	0	FALSE	interacts with	CACNG1 (interacts with) HRH2
479	0.386	0.055	0.468	0	0.157	0	0	interacts with	HIVEP1 (interacts with) ACVR1C	0	8932.XP_005512632.1	3952749	8932.XP_005499179.1	3941971	0	FALSE	interacts with	HIVEP1 (interacts with) ACVR1C
480	0.523	0.058	0.55	0	0.081	0	0	interacts with	HIVEP1 (interacts with) ACVR2B	0	8932.XP_005512632.1	3952749	8932.XP_005512542.1	3952670	0	FALSE	interacts with	HIVEP1 (interacts with) ACVR2B
481	0.567	0	0.62	0	0.159	0	0	interacts with	HIVEP1 (interacts with) CIRH1A	0	8932.XP_005512632.1	3952749	8932.XP_005504887.1	3946484	0	FALSE	interacts with	HIVEP1 (interacts with) CIRH1A
482	0.4	0	0.425	0	0.082	0	0	interacts with	PRMT8 (interacts with) SREBF1	0	8932.XP_005509828.1	3950502	8932.XP_005504612.1	3946250	0	FALSE	interacts with	PRMT8 (interacts with) SREBF1
483	0.178	0.153	0.429	0	0	0	0	interacts with	PRMT8 (interacts with) EPRS	0.247	8932.XP_005509828.1	3950502	8932.XP_005500040.1	3942672	0	FALSE	interacts with	PRMT8 (interacts with) EPRS
484	0.063	0.578	0.62	0	0.105	0	0	interacts with	PRMT8 (interacts with) PA2G4	0.055	8932.XP_005509828.1	3950502	8932.XP_005499208.1	3941993	0	FALSE	interacts with	PRMT8 (interacts with) PA2G4
485	0.331	0.093	0.517	0	0	0	0	interacts with	XPNPEP3 (interacts with) EPRS	0.268	8932.XP_005510147.1	3950754	8932.XP_005500040.1	3942672	0	FALSE	interacts with	XPNPEP3 (interacts with) EPRS
486	0.623	0	0.623	0	0	0	0	interacts with	XPNPEP3 (interacts with) MAN2C1	0	8932.XP_005510147.1	3950754	8932.XP_005501036.1	3943432	0	FALSE	interacts with	XPNPEP3 (interacts with) MAN2C1
487	0.558	0.082	0.605	0	0.106	0	0	interacts with	DOT1L (interacts with) AFF1	0	8932.XP_005504045.1	3945790	8932.XP_005498558.1	3941500	0	FALSE	interacts with	DOT1L (interacts with) AFF1
488	0	0.056	0.426	0	0.417	0	0	interacts with	MLLT6 (interacts with) CREB5	0	8932.XP_005508351.1	3949318	8932.XP_005504461.1	3946127	0	FALSE	interacts with	MLLT6 (interacts with) CREB5
489	0.473	0.057	0.504	0	0.083	0	0	interacts with	MLLT6 (interacts with) AFF1	0	8932.XP_005508351.1	3949318	8932.XP_005498558.1	3941500	0	FALSE	interacts with	MLLT6 (interacts with) AFF1
490	0.494	0.059	0.626	0	0.278	0	0	interacts with	MLLT6 (interacts with) DOT1L	0	8932.XP_005508351.1	3949318	8932.XP_005504045.1	3945790	0	FALSE	interacts with	MLLT6 (interacts with) DOT1L
491	0.203	0.356	0.464	0	0	0	0	interacts with	A306_07396 (interacts with) CKAP2L	0	8932.XP_005508178.1	3949175	8932.XP_005505657.1	3947131	0	FALSE	interacts with	A306_07396 (interacts with) CKAP2L
492	0.287	0.059	0.522	0	0.345	0	0	interacts with	A306_07396 (interacts with) MAPRE2	0	8932.XP_005508178.1	3949175	8932.XP_005505877.1	3947311	0	FALSE	interacts with	A306_07396 (interacts with) MAPRE2
493	0.098	0.434	0.532	0	0.158	0	0	interacts with	A306_07396 (interacts with) CCNF	0	8932.XP_005508178.1	3949175	8932.XP_005505787.1	3947230	0	FALSE	interacts with	A306_07396 (interacts with) CCNF
494	0.174	0.057	0.443	0	0.343	0	0	interacts with	MYO5B (interacts with) ACTA1	0	8932.XP_005509198.1	3949994	8932.XP_005508754.1	3949622	0	FALSE	interacts with	MYO5B (interacts with) ACTA1
495	0.412	0.086	0.63	0	0.368	0	0	interacts with	MYO5B (interacts with) MLPH	0	8932.XP_005509198.1	3949994	8932.XP_005501739.1	3943948	0	FALSE	interacts with	MYO5B (interacts with) MLPH
496	0.045	0.059	0.609	0.6	0	0	0	interacts with	RASGRP1 (interacts with) CACNA1E	0	8932.XP_005502508.1	3944554	8932.XP_005501228.1	3943563	0	FALSE	interacts with	RASGRP1 (interacts with) CACNA1E
497	0.09	0.189	0.412	0	0	0	0	interacts with	ERAL1 (interacts with) EPRS	0.268	8932.XP_005502076.1	3944221	8932.XP_005500040.1	3942672	0	FALSE	interacts with	ERAL1 (interacts with) EPRS
498	0.619	0.076	0.632	0	0	0	0	interacts with	PTCD3 (interacts with) ERAL1	0	8932.XP_005510006.1	3950642	8932.XP_005502076.1	3944221	0	FALSE	interacts with	PTCD3 (interacts with) ERAL1
499	0	0.091	0.402	0	0.37	0	0	interacts with	SNRNP200 (interacts with) DICER1	0	8932.XP_005512035.1	3952271	8932.XP_005506174.1	3947528	0	FALSE	interacts with	SNRNP200 (interacts with) DICER1
500	0.043	0.576	0.581	0	0	0	0	interacts with	SNRNP200 (interacts with) XP_005506978.1	0.052	8932.XP_005512035.1	3952271	8932.XP_005506978.1	3948182	0	FALSE	interacts with	SNRNP200 (interacts with) XP_005506978.1
501	0.16	0.6	0.649	0	0	0	0	interacts with	SNRNP200 (interacts with) CNOT1	0	8932.XP_005512035.1	3952271	8932.XP_005504847.1	3946444	0	FALSE	interacts with	SNRNP200 (interacts with) CNOT1
502	0.4	0	0.4	0	0	0	0	interacts with	FOXA1 (interacts with) NR4A2	0	8932.XP_005502379.1	3944445	8932.XP_005499198.1	3941983	0	FALSE	interacts with	FOXA1 (interacts with) NR4A2
503	0.396	0.155	0.467	0	0	0	0	interacts with	ONECUT1 (interacts with) PROX1	0	8932.XP_005512321.1	3952500	8932.XP_005502817.1	3944814	0	FALSE	interacts with	ONECUT1 (interacts with) PROX1
504	0.615	0	0.615	0	0.042	0	0	interacts with	ONECUT1 (interacts with) XP_005509147.1	0	8932.XP_005512321.1	3952500	8932.XP_005509147.1	3949947	0	FALSE	interacts with	ONECUT1 (interacts with) XP_005509147.1
505	0.612	0.057	0.662	0	0.152	0	0	interacts with	ONECUT1 (interacts with) FOXA1	0	8932.XP_005512321.1	3952500	8932.XP_005502379.1	3944445	0	FALSE	interacts with	ONECUT1 (interacts with) FOXA1
506	0.442	0.056	0.615	0	0.329	0	0	interacts with	APC2 (interacts with) MAPRE2	0	8932.XP_005509370.1	3950145	8932.XP_005505877.1	3947311	0	FALSE	interacts with	APC2 (interacts with) MAPRE2
507	0	0.046	0.663	0	0.662	0	0	interacts with	ASAP1 (interacts with) APC2	0	8932.XP_005510855.1	3951305	8932.XP_005509370.1	3950145	0	FALSE	interacts with	ASAP1 (interacts with) APC2
508	0.619	0.057	0.67	0	0.156	0	0	interacts with	SENP1 (interacts with) HIPK2	0	8932.XP_005515039.1	3954731	8932.XP_005500394.1	3942913	0	FALSE	interacts with	SENP1 (interacts with) HIPK2
509	0.47	0	0.47	0	0	0	0	interacts with	FZD4 (interacts with) COL19A1	0	8932.XP_005510789.1	3951265	8932.XP_005506934.1	3948139	0	FALSE	interacts with	FZD4 (interacts with) COL19A1
510	0.338	0.059	0.672	0.6	0.08	0	0.58	interacts with	FZD4 (interacts with) SFRP5	0	8932.XP_005510789.1	3951265	8932.XP_005507091.1	3948275	0	FALSE	interacts with	FZD4 (interacts with) SFRP5
511	0.656	0.059	0.662	0	0	0	0	interacts with	MPI (interacts with) UGP2	0	8932.XP_005515521.1	3955157	8932.XP_005503805.1	3945599	0	FALSE	interacts with	MPI (interacts with) UGP2
512	0.579	0.045	0.672	0	0	0	0	interacts with	MPI (interacts with) MAN2C1	0.252	8932.XP_005515521.1	3955157	8932.XP_005501036.1	3943432	0	FALSE	interacts with	MPI (interacts with) MAN2C1
513	0.581	0.059	0.673	0	0	0	0	interacts with	POLQ (interacts with) EPRS	0.238	8932.XP_005502720.1	3944732	8932.XP_005500040.1	3942672	0	FALSE	interacts with	POLQ (interacts with) EPRS
514	0.527	0.058	0.535	0	0	0	0	interacts with	RAPGEF4 (interacts with) FAM135B	0	8932.XP_005511710.1	3952003	8932.XP_005510868.1	3951315	0	FALSE	interacts with	RAPGEF4 (interacts with) FAM135B
515	0.564	0.094	0.404	0	0.209	0	0.628	interacts with	PCLO (interacts with) RIMS1	0	8932.XP_005512123.1	3952338	8932.XP_005506803.1	3948048	0	FALSE	interacts with	PCLO (interacts with) RIMS1
516	0.566	0.059	0.682	0	0.285	0	0	interacts with	PCLO (interacts with) RAPGEF4	0	8932.XP_005512123.1	3952338	8932.XP_005511710.1	3952003	0	FALSE	interacts with	PCLO (interacts with) RAPGEF4
517	0.683	0	0.683	0	0	0	0	interacts with	GJB3 (interacts with) SLC26A4	0	8932.XP_005509684.1	3950373	8932.XP_005498182.1	3941191	0	FALSE	interacts with	GJB3 (interacts with) SLC26A4
518	0.59	0.052	0.594	0	0	0	0	interacts with	GTF2IRD1 (interacts with) BAZ1B	0	8932.XP_005511661.1	3951959	8932.XP_005507808.1	3948868	0	FALSE	interacts with	GTF2IRD1 (interacts with) BAZ1B
519	0.684	0	0.684	0	0	0	0	interacts with	GTF2IRD1 (interacts with) EVPL	0	8932.XP_005511661.1	3951959	8932.XP_005503177.1	3945121	0	FALSE	interacts with	GTF2IRD1 (interacts with) EVPL
520	0.181	0	0.689	0	0.636	0	0	interacts with	ITSN1 (interacts with) RHOBTB1	0	8932.XP_005511433.1	3951771	8932.XP_005498205.1	3941212	0	FALSE	interacts with	ITSN1 (interacts with) RHOBTB1
521	0.691	0	0.691	0	0	0	0	interacts with	SYT14 (interacts with) CDADC1	0	8932.XP_005512559.1	3952686	8932.XP_005501882.1	3944075	0	FALSE	interacts with	SYT14 (interacts with) CDADC1
522	0.323	0.058	0.416	0	0.159	0	0	interacts with	KAT2A (interacts with) WDHD1	0	8932.XP_005513693.1	3953630	8932.XP_005511790.1	3952072	0	FALSE	interacts with	KAT2A (interacts with) WDHD1
523	0.399	0.057	0.449	0	0.107	0	0	interacts with	KAT2A (interacts with) DOT1L	0	8932.XP_005513693.1	3953630	8932.XP_005504045.1	3945790	0	FALSE	interacts with	KAT2A (interacts with) DOT1L
524	0.463	0	0.636	0	0.351	0	0	interacts with	KAT2A (interacts with) CITED2	0	8932.XP_005513693.1	3953630	8932.XP_005507745.1	3948809	0	FALSE	interacts with	KAT2A (interacts with) CITED2
525	0.463	0.171	0.652	0	0.283	0	0	interacts with	KAT2A (interacts with) XP_005506978.1	0	8932.XP_005513693.1	3953630	8932.XP_005506978.1	3948182	0	FALSE	interacts with	KAT2A (interacts with) XP_005506978.1
526	0.683	0.056	0.691	0	0.052	0	0	interacts with	KAT2A (interacts with) HSPA12A	0	8932.XP_005513693.1	3953630	8932.XP_005508221.1	3949207	0	FALSE	interacts with	KAT2A (interacts with) HSPA12A
527	0.336	0.123	0.433	0	0.105	0	0	interacts with	EFEMP1 (interacts with) LOXL1	0	8932.XP_005513209.1	3953233	8932.XP_005513081.1	3953134	0	FALSE	interacts with	EFEMP1 (interacts with) LOXL1
528	0.702	0.046	0.704	0	0.043	0	0	interacts with	EFEMP1 (interacts with) CILP	0	8932.XP_005513209.1	3953233	8932.XP_005500989.1	3943394	0	FALSE	interacts with	EFEMP1 (interacts with) CILP
529	0.474	0.059	0.483	0	0	0	0	interacts with	XP_005515109.1 (interacts with) GEMIN5	0	8932.XP_005515109.1	3954796	8932.XP_005503680.1	3945491	0	FALSE	interacts with	XP_005515109.1 (interacts with) GEMIN5
530	0.46	0.38	0.721	0	0.236	0	0	interacts with	XP_005515109.1 (interacts with) EIF4B	0	8932.XP_005515109.1	3954796	8932.XP_005514641.1	3954392	0	FALSE	interacts with	XP_005515109.1 (interacts with) EIF4B
531	0.23	0.081	0.446	0	0.28	0	0	interacts with	HSPA12A (interacts with) PSMD2	0	8932.XP_005508221.1	3949207	8932.XP_005506684.1	3947953	0	FALSE	interacts with	HSPA12A (interacts with) PSMD2
532	0.184	0.187	0.531	0	0.351	0	0	interacts with	HSPA12A (interacts with) TTC28	0	8932.XP_005508221.1	3949207	8932.XP_005498355.1	3941331	0	FALSE	interacts with	HSPA12A (interacts with) TTC28
533	0.395	0.433	0.728	0	0.047	0	0	interacts with	HSPA12A (interacts with) EPRS	0.268	8932.XP_005508221.1	3949207	8932.XP_005500040.1	3942672	0	FALSE	interacts with	HSPA12A (interacts with) EPRS
534	0	0.65	0.65	0	0	0	0	interacts with	NOLC1 (interacts with) PA2G4	0	8932.XP_005500180.1	3942760	8932.XP_005499208.1	3941993	0	FALSE	interacts with	NOLC1 (interacts with) PA2G4
535	0.729	0.057	0.733	0	0	0	0	interacts with	TSC2 (interacts with) SREBF1	0	8932.XP_005509152.1	3949952	8932.XP_005504612.1	3946250	0	FALSE	interacts with	TSC2 (interacts with) SREBF1
536	0.736	0	0.736	0	0	0	0	interacts with	A306_07272 (interacts with) MAPRE2	0	8932.XP_005515812.1	3955413	8932.XP_005505877.1	3947311	0	FALSE	interacts with	A306_07272 (interacts with) MAPRE2
537	0.425	0.121	0.472	0	0	0	0	interacts with	ELOVL6 (interacts with) ACACA	0	8932.XP_005515306.1	3954969	8932.XP_005503335.1	3945254	0	FALSE	interacts with	ELOVL6 (interacts with) ACACA
538	0.475	0.078	0.515	0	0.079	0	0	interacts with	ELOVL6 (interacts with) SCD	0	8932.XP_005515306.1	3954969	8932.XP_005500092.1	3942708	0	FALSE	interacts with	ELOVL6 (interacts with) SCD
539	0.701	0	0.701	0	0	0	0	interacts with	ELOVL6 (interacts with) SREBF1	0	8932.XP_005515306.1	3954969	8932.XP_005504612.1	3946250	0	FALSE	interacts with	ELOVL6 (interacts with) SREBF1
540	0.738	0	0.738	0	0	0	0	interacts with	ELOVL6 (interacts with) CUNH4orf32	0	8932.XP_005515306.1	3954969	8932.XP_005515305.1	3954968	0	FALSE	interacts with	ELOVL6 (interacts with) CUNH4orf32
541	0	0.044	0.609	0.6	0.06	0	0	interacts with	ITGB8 (interacts with) CHAD	0	8932.XP_005510988.1	3951425	8932.XP_005503154.1	3945104	0	FALSE	interacts with	ITGB8 (interacts with) CHAD
542	0.132	0.058	0.644	0.6	0	0	0	interacts with	ITGB8 (interacts with) RELN	0	8932.XP_005510988.1	3951425	8932.XP_005498173.1	3941182	0	FALSE	interacts with	ITGB8 (interacts with) RELN
543	0.109	0.058	0.661	0.6	0.111	0	0	interacts with	ITGB8 (interacts with) LAMC2	0	8932.XP_005510988.1	3951425	8932.XP_005501208.1	3943543	0	FALSE	interacts with	ITGB8 (interacts with) LAMC2
544	0.053	0.059	0.746	0.6	0.373	0	0	interacts with	ITGB8 (interacts with) FLNB	0	8932.XP_005510988.1	3951425	8932.XP_005510206.1	3950800	0	FALSE	interacts with	ITGB8 (interacts with) FLNB
545	0.871	0.127	0.428	0	0.183	0	0.733	interacts with	LYN (interacts with) SYK	0	8932.XP_005506556.1	3947851	8932.XP_005502852.1	3944842	0	FALSE	interacts with	LYN (interacts with) SYK
546	0.632	0.079	0.753	0	0.33	0	0	interacts with	LYN (interacts with) PLCG2	0	8932.XP_005506556.1	3947851	8932.XP_005504933.1	3946530	0	FALSE	interacts with	LYN (interacts with) PLCG2
547	0.429	0	0.429	0	0	0	0	interacts with	FOXM1 (interacts with) NRCAM	0	8932.XP_005509851.1	3950522	8932.XP_005508835.1	3949691	0	FALSE	interacts with	FOXM1 (interacts with) NRCAM
548	0.11	0.491	0.56	0	0.108	0	0	interacts with	FOXM1 (interacts with) CCNF	0	8932.XP_005509851.1	3950522	8932.XP_005505787.1	3947230	0	FALSE	interacts with	FOXM1 (interacts with) CCNF
549	0	0.593	0.601	0	0.06	0	0	interacts with	FOXM1 (interacts with) A306_07396	0	8932.XP_005509851.1	3950522	8932.XP_005508178.1	3949175	0	FALSE	interacts with	FOXM1 (interacts with) A306_07396
550	0.423	0.592	0.755	0	0.043	0	0	interacts with	FOXM1 (interacts with) XP_005509099.1	0	8932.XP_005509851.1	3950522	8932.XP_005509099.1	3949908	0	FALSE	interacts with	FOXM1 (interacts with) XP_005509099.1
551	0.345	0.056	0.743	0	0.618	0	0	interacts with	LMO3 (interacts with) LDB1	0	8932.XP_005510781.1	3951260	8932.XP_005507051.1	3948240	0	FALSE	interacts with	LMO3 (interacts with) LDB1
552	0.75	0.059	0.755	0	0	0	0	interacts with	LMO3 (interacts with) NR4A2	0	8932.XP_005510781.1	3951260	8932.XP_005499198.1	3941983	0	FALSE	interacts with	LMO3 (interacts with) NR4A2
553	0.424	0	0.424	0	0	0	0	interacts with	FAT4 (interacts with) ARID1A	0	8932.XP_005506097.1	3947479	8932.XP_005500720.1	3943167	0	FALSE	interacts with	FAT4 (interacts with) ARID1A
554	0.301	0.142	0.764	0	0.639	0	0	interacts with	BAZ1B (interacts with) XP_005506978.1	0	8932.XP_005507808.1	3948868	8932.XP_005506978.1	3948182	0	FALSE	interacts with	BAZ1B (interacts with) XP_005506978.1
555	0.607	0.157	0.768	0	0.356	0	0	interacts with	WDR20 (interacts with) USP46	0	8932.XP_005506227.1	3947571	8932.XP_005501268.1	3943589	0	FALSE	interacts with	WDR20 (interacts with) USP46
556	0	0.424	0.424	0	0	0	0	interacts with	E2F8 (interacts with) A306_07396	0	8932.XP_005511118.1	3951528	8932.XP_005508178.1	3949175	0	FALSE	interacts with	E2F8 (interacts with) A306_07396
557	0	0.445	0.445	0	0	0	0	interacts with	E2F8 (interacts with) MIS18BP1	0	8932.XP_005511118.1	3951528	8932.XP_005505144.1	3946711	0	FALSE	interacts with	E2F8 (interacts with) MIS18BP1
558	0.199	0.275	0.469	0	0.16	0	0	interacts with	E2F8 (interacts with) CCNF	0	8932.XP_005511118.1	3951528	8932.XP_005505787.1	3947230	0	FALSE	interacts with	E2F8 (interacts with) CCNF
559	0.069	0.573	0.585	0	0	0	0	interacts with	E2F8 (interacts with) XP_005509099.1	0	8932.XP_005511118.1	3951528	8932.XP_005509099.1	3949908	0	FALSE	interacts with	E2F8 (interacts with) XP_005509099.1
560	0.611	0	0.611	0	0	0	0	interacts with	E2F8 (interacts with) DACT1	0	8932.XP_005511118.1	3951528	8932.XP_005506448.1	3947764	0	FALSE	interacts with	E2F8 (interacts with) DACT1
561	0.146	0.631	0.671	0	0	0	0	interacts with	E2F8 (interacts with) FOXM1	0	8932.XP_005511118.1	3951528	8932.XP_005509851.1	3950522	0	FALSE	interacts with	E2F8 (interacts with) FOXM1
562	0.619	0.143	0.768	0	0.348	0	0	interacts with	E2F8 (interacts with) RB1	0	8932.XP_005511118.1	3951528	8932.XP_005501952.1	3944123	0	FALSE	interacts with	E2F8 (interacts with) RB1
563	0.773	0	0.773	0	0	0	0	interacts with	UGCG (interacts with) KIAA1462	0	8932.XP_005513488.1	3953467	8932.XP_005504265.1	3945949	0	FALSE	interacts with	UGCG (interacts with) KIAA1462
564	0.438	0	0.438	0	0	0	0	interacts with	EPRS (interacts with) RBMS3	0	8932.XP_005500040.1	3942672	8932.XP_005499247.1	3942019	0	FALSE	interacts with	EPRS (interacts with) RBMS3
565	0.214	0.601	0.777	0	0.164	0	0	interacts with	EPRS (interacts with) PA2G4	0.25	8932.XP_005500040.1	3942672	8932.XP_005499208.1	3941993	0	FALSE	interacts with	EPRS (interacts with) PA2G4
566	0.257	0	0.439	0	0.276	0	0	interacts with	HGF (interacts with) PLXNB1	0	8932.XP_005512124.1	3952339	8932.XP_005507602.1	3948692	0	FALSE	interacts with	HGF (interacts with) PLXNB1
567	0.492	0	0.491	0	0	0	0	interacts with	HGF (interacts with) THY1	0	8932.XP_005512124.1	3952339	8932.XP_005500789.1	3943223	0	FALSE	interacts with	HGF (interacts with) THY1
568	0.465	0.059	0.781	0.6	0.044	0	0	interacts with	HGF (interacts with) PDGFRB	0	8932.XP_005512124.1	3952339	8932.XP_005503457.1	3945344	0	FALSE	interacts with	HGF (interacts with) PDGFRB
569	0.108	0.428	0.467	0	0	0	0	interacts with	CASC5 (interacts with) MIS18BP1	0	8932.XP_005509930.1	3950584	8932.XP_005505144.1	3946711	0	FALSE	interacts with	CASC5 (interacts with) MIS18BP1
570	0.422	0.192	0.514	0	0.044	0	0	interacts with	CASC5 (interacts with) A306_07396	0	8932.XP_005509930.1	3950584	8932.XP_005508178.1	3949175	0	FALSE	interacts with	CASC5 (interacts with) A306_07396
571	0	0.615	0.615	0	0	0	0	interacts with	CASC5 (interacts with) CKAP2L	0	8932.XP_005509930.1	3950584	8932.XP_005505657.1	3947131	0	FALSE	interacts with	CASC5 (interacts with) CKAP2L
572	0.682	0	0.682	0	0	0	0	interacts with	CASC5 (interacts with) CNOT11	0	8932.XP_005509930.1	3950584	8932.XP_005504724.1	3946344	0	FALSE	interacts with	CASC5 (interacts with) CNOT11
573	0.629	0.279	0.721	0	0	0	0	interacts with	CASC5 (interacts with) XP_005509099.1	0	8932.XP_005509930.1	3950584	8932.XP_005509099.1	3949908	0	FALSE	interacts with	CASC5 (interacts with) XP_005509099.1
574	0.239	0.2	0.435	0	0.147	0	0	interacts with	ZWILCH (interacts with) A306_07396	0	8932.XP_005511305.1	3951682	8932.XP_005508178.1	3949175	0	FALSE	interacts with	ZWILCH (interacts with) A306_07396
575	0.271	0.436	0.571	0	0	0	0	interacts with	ZWILCH (interacts with) XP_005509099.1	0	8932.XP_005511305.1	3951682	8932.XP_005509099.1	3949908	0	FALSE	interacts with	ZWILCH (interacts with) XP_005509099.1
576	0.74	0.2	0.783	0	0	0	0	interacts with	ZWILCH (interacts with) CASC5	0	8932.XP_005511305.1	3951682	8932.XP_005509930.1	3950584	0	FALSE	interacts with	ZWILCH (interacts with) CASC5
577	0.478	0	0.478	0	0	0	0	interacts with	PLN (interacts with) SGCG	0	8932.XP_005507502.1	3948616	8932.XP_005501500.1	3943764	0	FALSE	interacts with	PLN (interacts with) SGCG
578	0.743	0	0.803	0.8	0	0	0.975	interacts with	XP_005508855.1 (interacts with) SLC8A3	0	8932.XP_005508855.1	3949700	8932.XP_005502305.1	3944393	0	FALSE	interacts with	XP_005508855.1 (interacts with) SLC8A3
579	0.138	0.045	0.419	0	0.352	0	0	interacts with	RHOBTB2 (interacts with) MYO9A	0	8932.XP_005513568.1	3953527	8932.XP_005513365.1	3953366	0	FALSE	interacts with	RHOBTB2 (interacts with) MYO9A
580	0.181	0	0.689	0	0.636	0	0	interacts with	RHOBTB2 (interacts with) ITSN1	0	8932.XP_005513568.1	3953527	8932.XP_005511433.1	3951771	0	FALSE	interacts with	RHOBTB2 (interacts with) ITSN1
581	0.743	0	0.804	0.8	0	0	0.972	interacts with	RHOBTB2 (interacts with) RHOBTB1	0	8932.XP_005513568.1	3953527	8932.XP_005498205.1	3941212	0	FALSE	interacts with	RHOBTB2 (interacts with) RHOBTB1
582	0	0.431	0.431	0	0	0	0	interacts with	EIF4B (interacts with) CIRH1A	0	8932.XP_005514641.1	3954392	8932.XP_005504887.1	3946484	0	FALSE	interacts with	EIF4B (interacts with) CIRH1A
583	0.271	0.156	0.434	0	0.155	0	0	interacts with	EIF4B (interacts with) EPRS	0	8932.XP_005514641.1	3954392	8932.XP_005500040.1	3942672	0	FALSE	interacts with	EIF4B (interacts with) EPRS
584	0.063	0.277	0.463	0	0.272	0	0	interacts with	EIF4B (interacts with) RBM28	0	8932.XP_005514641.1	3954392	8932.XP_005504421.1	3946088	0	FALSE	interacts with	EIF4B (interacts with) RBM28
585	0.476	0.058	0.491	0	0.053	0	0	interacts with	EIF4B (interacts with) CNOT1	0	8932.XP_005514641.1	3954392	8932.XP_005504847.1	3946444	0	FALSE	interacts with	EIF4B (interacts with) CNOT1
586	0.494	0.044	0.495	0	0	0	0	interacts with	EIF4B (interacts with) TSC2	0	8932.XP_005514641.1	3954392	8932.XP_005509152.1	3949952	0	FALSE	interacts with	EIF4B (interacts with) TSC2
587	0.178	0.38	0.576	0	0.236	0	0	interacts with	EIF4B (interacts with) A306_16070	0	8932.XP_005514641.1	3954392	8932.XP_005514598.1	3954359	0	FALSE	interacts with	EIF4B (interacts with) A306_16070
588	0.062	0.608	0.616	0	0	0	0	interacts with	A306_02557 (interacts with) CIRH1A	0	8932.XP_005515428.1	3955079	8932.XP_005504887.1	3946484	0	FALSE	interacts with	A306_02557 (interacts with) CIRH1A
589	0	0.665	0.665	0	0	0	0	interacts with	A306_02557 (interacts with) HEATR1	0	8932.XP_005515428.1	3955079	8932.XP_005508772.1	3949640	0	FALSE	interacts with	A306_02557 (interacts with) HEATR1
590	0.063	0.669	0.676	0	0	0	0	interacts with	A306_02557 (interacts with) PA2G4	0	8932.XP_005515428.1	3955079	8932.XP_005499208.1	3941993	0	FALSE	interacts with	A306_02557 (interacts with) PA2G4
591	0.389	0.501	0.682	0	0	0	0	interacts with	A306_02557 (interacts with) CLUH	0	8932.XP_005515428.1	3955079	8932.XP_005503347.1	3945266	0	FALSE	interacts with	A306_02557 (interacts with) CLUH
592	0.118	0.739	0.776	0	0.108	0	0	interacts with	A306_02557 (interacts with) EPRS	0	8932.XP_005515428.1	3955079	8932.XP_005500040.1	3942672	0	FALSE	interacts with	A306_02557 (interacts with) EPRS
593	0.535	0.601	0.806	0	0	0	0	interacts with	A306_02557 (interacts with) EIF4B	0	8932.XP_005515428.1	3955079	8932.XP_005514641.1	3954392	0	FALSE	interacts with	A306_02557 (interacts with) EIF4B
594	0.587	0.057	0.809	0	0.551	0	0	interacts with	LDB1 (interacts with) SSBP3	0	8932.XP_005507051.1	3948240	8932.XP_005499097.1	3941901	0	FALSE	interacts with	LDB1 (interacts with) SSBP3
595	0	0.451	0.451	0	0	0	0	interacts with	A306_04348 (interacts with) PRRC2C	0	8932.XP_005515680.1	3955291	8932.XP_005498904.1	3941744	0	FALSE	interacts with	A306_04348 (interacts with) PRRC2C
596	0	0.451	0.451	0	0	0	0	interacts with	HUWE1 (interacts with) PRRC2C	0	8932.XP_005515782.1	3955383	8932.XP_005498904.1	3941744	0	FALSE	interacts with	HUWE1 (interacts with) PRRC2C
597	0	0	0.809	0.8	0	0.086	0	interacts with	HUWE1 (interacts with) A306_04348	0	8932.XP_005515782.1	3955383	8932.XP_005515680.1	3955291	0	FALSE	interacts with	HUWE1 (interacts with) A306_04348
598	0.826	0	0.813	0.8	0	0	0.917	interacts with	HTR2B (interacts with) HTR2A	0	8932.XP_005513293.1	3953300	8932.XP_005501872.1	3944068	0	FALSE	interacts with	HTR2B (interacts with) HTR2A
599	0.535	0.058	0.598	0	0.157	0	0	interacts with	GLI3 (interacts with) IHH	0	8932.XP_005502929.1	3944902	8932.XP_005498742.1	3941638	0	FALSE	interacts with	GLI3 (interacts with) IHH
600	0.336	0.056	0.422	0	0.153	0	0	interacts with	GLI2 (interacts with) FOXF1	0	8932.XP_005512412.1	3952564	8932.XP_005504923.1	3946520	0	FALSE	interacts with	GLI2 (interacts with) FOXF1
601	0.607	0.059	0.631	0	0.083	0	0	interacts with	GLI2 (interacts with) RASGRP1	0	8932.XP_005512412.1	3952564	8932.XP_005502508.1	3944554	0	FALSE	interacts with	GLI2 (interacts with) RASGRP1
602	0.731	0.056	0.767	0	0.157	0	0	interacts with	GLI2 (interacts with) IHH	0	8932.XP_005512412.1	3952564	8932.XP_005498742.1	3941638	0	FALSE	interacts with	GLI2 (interacts with) IHH
603	0.85	0.059	0.817	0.8	0	0	0.916	interacts with	GLI2 (interacts with) GLI3	0	8932.XP_005512412.1	3952564	8932.XP_005502929.1	3944902	0	FALSE	interacts with	GLI2 (interacts with) GLI3
604	0.823	0	0.825	0	0.057	0	0	interacts with	PITX3 (interacts with) NR4A2	0	8932.XP_005500098.1	3942714	8932.XP_005499198.1	3941983	0	FALSE	interacts with	PITX3 (interacts with) NR4A2
605	0.47	0	0.827	0.8	0.152	0	0.946	interacts with	ADRB3 (interacts with) ADRB1	0	8932.XP_005510940.1	3951380	8932.XP_005508259.1	3949231	0	FALSE	interacts with	ADRB3 (interacts with) ADRB1
606	0	0	0.403	0	0.403	0	0	interacts with	PSMD2 (interacts with) NR4A2	0	8932.XP_005506684.1	3947953	8932.XP_005499198.1	3941983	0	FALSE	interacts with	PSMD2 (interacts with) NR4A2
607	0	0.059	0.443	0	0.433	0	0	interacts with	PSMD2 (interacts with) ACACA	0	8932.XP_005506684.1	3947953	8932.XP_005503335.1	3945254	0	FALSE	interacts with	PSMD2 (interacts with) ACACA
608	0	0.214	0.466	0	0.349	0	0	interacts with	PSMD2 (interacts with) EPRS	0	8932.XP_005506684.1	3947953	8932.XP_005500040.1	3942672	0	FALSE	interacts with	PSMD2 (interacts with) EPRS
609	0.494	0	0.493	0	0	0	0	interacts with	PSMD2 (interacts with) CDADC1	0	8932.XP_005506684.1	3947953	8932.XP_005501882.1	3944075	0	FALSE	interacts with	PSMD2 (interacts with) CDADC1
610	0.139	0.19	0.517	0	0.364	0	0	interacts with	PSMD2 (interacts with) GK5	0	8932.XP_005506684.1	3947953	8932.XP_005505972.1	3947371	0	FALSE	interacts with	PSMD2 (interacts with) GK5
611	0.042	0.126	0.416	0	0.359	0	0	interacts with	UBQLN4 (interacts with) EPRS	0	8932.XP_005515413.1	3955065	8932.XP_005500040.1	3942672	0	FALSE	interacts with	UBQLN4 (interacts with) EPRS
612	0.554	0.086	0.83	0	0.618	0	0	interacts with	UBQLN4 (interacts with) PSMD2	0	8932.XP_005515413.1	3955065	8932.XP_005506684.1	3947953	0	FALSE	interacts with	UBQLN4 (interacts with) PSMD2
613	0.181	0.075	0.835	0.8	0	0	0	interacts with	CHRFAM7A (interacts with) GRIN2A	0	8932.XP_005511268.1	3951645	8932.XP_005508522.1	3949442	0	FALSE	interacts with	CHRFAM7A (interacts with) GRIN2A
614	0	0.455	0.455	0	0	0	0	interacts with	ELFN2 (interacts with) PLP1	0	8932.XP_005514728.1	3954468	8932.XP_005511898.1	3952157	0	FALSE	interacts with	ELFN2 (interacts with) PLP1
615	0.841	0.056	0.843	0	0	0	0	interacts with	ELFN2 (interacts with) SOWAHB	0	8932.XP_005514728.1	3954468	8932.XP_005504368.1	3946038	0	FALSE	interacts with	ELFN2 (interacts with) SOWAHB
616	0.09	0	0.405	0	0.374	0	0	interacts with	XP_005509099.1 (interacts with) SREBF1	0	8932.XP_005509099.1	3949908	8932.XP_005504612.1	3946250	0	FALSE	interacts with	XP_005509099.1 (interacts with) SREBF1
617	0.256	0.055	0.424	0	0.247	0	0	interacts with	XP_005509099.1 (interacts with) EWSR1	0	8932.XP_005509099.1	3949908	8932.XP_005502968.1	3944938	0	FALSE	interacts with	XP_005509099.1 (interacts with) EWSR1
618	0.31	0.091	0.427	0	0.161	0	0	interacts with	XP_005509099.1 (interacts with) RAD21L1	0	8932.XP_005509099.1	3949908	8932.XP_005499605.1	3942304	0	FALSE	interacts with	XP_005509099.1 (interacts with) RAD21L1
619	0.29	0.2	0.553	0	0.277	0	0	interacts with	XP_005509099.1 (interacts with) MAPRE2	0	8932.XP_005509099.1	3949908	8932.XP_005505877.1	3947311	0	FALSE	interacts with	XP_005509099.1 (interacts with) MAPRE2
620	0.089	0.573	0.594	0	0	0	0	interacts with	XP_005509099.1 (interacts with) CKAP2L	0	8932.XP_005509099.1	3949908	8932.XP_005505657.1	3947131	0	FALSE	interacts with	XP_005509099.1 (interacts with) CKAP2L
621	0.157	0.432	0.613	0	0.257	0	0	interacts with	XP_005509099.1 (interacts with) CCNF	0	8932.XP_005509099.1	3949908	8932.XP_005505787.1	3947230	0	FALSE	interacts with	XP_005509099.1 (interacts with) CCNF
622	0.258	0.45	0.628	0	0.163	0	0	interacts with	XP_005509099.1 (interacts with) A306_07396	0	8932.XP_005509099.1	3949908	8932.XP_005508178.1	3949175	0	FALSE	interacts with	XP_005509099.1 (interacts with) A306_07396
623	0.061	0.484	0.494	0	0	0	0	interacts with	TACC3 (interacts with) CASC5	0	8932.XP_005509988.1	3950632	8932.XP_005509930.1	3950584	0	FALSE	interacts with	TACC3 (interacts with) CASC5
624	0.336	0.572	0.847	0	0.505	0	0	interacts with	TACC3 (interacts with) XP_005509099.1	0	8932.XP_005509988.1	3950632	8932.XP_005509099.1	3949908	0	FALSE	interacts with	TACC3 (interacts with) XP_005509099.1
625	0.487	0	0.487	0	0	0	0	interacts with	NBEAL2 (interacts with) VPS33B	0	8932.XP_005512195.1	3952397	8932.XP_005511282.1	3951659	0	FALSE	interacts with	NBEAL2 (interacts with) VPS33B
626	0.846	0.057	0.848	0	0	0	0	interacts with	MASTL (interacts with) NBEAL2	0	8932.XP_005513867.1	3953766	8932.XP_005512195.1	3952397	0	FALSE	interacts with	MASTL (interacts with) NBEAL2
627	0.495	0.092	0.521	0	0	0	0	interacts with	SREBF1 (interacts with) ACACA	0	8932.XP_005504612.1	3946250	8932.XP_005503335.1	3945254	0	FALSE	interacts with	SREBF1 (interacts with) ACACA
628	0.575	0.056	0.581	0	0	0	0	interacts with	SREBF1 (interacts with) SCD	0	8932.XP_005504612.1	3946250	8932.XP_005500092.1	3942708	0	FALSE	interacts with	SREBF1 (interacts with) SCD
629	0.848	0	0.848	0	0	0	0	interacts with	CITED2 (interacts with) SREBF1	0	8932.XP_005507745.1	3948809	8932.XP_005504612.1	3946250	0	FALSE	interacts with	CITED2 (interacts with) SREBF1
630	0.209	0.127	0.474	0	0.083	0	0	interacts with	ACACA (interacts with) EPRS	0.268	8932.XP_005503335.1	3945254	8932.XP_005500040.1	3942672	0	FALSE	interacts with	ACACA (interacts with) EPRS
631	0.442	0.188	0.527	0	0	0	0	interacts with	ACACA (interacts with) SCD	0	8932.XP_005503335.1	3945254	8932.XP_005500092.1	3942708	0	FALSE	interacts with	ACACA (interacts with) SCD
632	0.17	0.058	0.427	0	0.326	0	0	interacts with	LSS (interacts with) XP_005503069.1	0	8932.XP_005504097.1	3945835	8932.XP_005503069.1	3945033	0	FALSE	interacts with	LSS (interacts with) XP_005503069.1
633	0.401	0.052	0.476	0	0.152	0	0	interacts with	ITPR1 (interacts with) CA8	0	8932.XP_005511339.1	3951702	8932.XP_005506578.1	3947869	0	FALSE	interacts with	ITPR1 (interacts with) CA8
634	0.44	0.059	0.587	0	0.28	0	0	interacts with	ITPR1 (interacts with) SLC8A3	0	8932.XP_005511339.1	3951702	8932.XP_005502305.1	3944393	0	FALSE	interacts with	ITPR1 (interacts with) SLC8A3
635	0.605	0.059	0.709	0	0.28	0	0	interacts with	ITPR1 (interacts with) XP_005508855.1	0	8932.XP_005511339.1	3951702	8932.XP_005508855.1	3949700	0	FALSE	interacts with	ITPR1 (interacts with) XP_005508855.1
636	0.272	0.058	0.861	0.8	0.111	0	0	interacts with	ITPR1 (interacts with) PLCG2	0	8932.XP_005511339.1	3951702	8932.XP_005504933.1	3946530	0	FALSE	interacts with	ITPR1 (interacts with) PLCG2
637	0.425	0.108	0.465	0	0	0	0	interacts with	PDGFRB (interacts with) THY1	0	8932.XP_005503457.1	3945344	8932.XP_005500789.1	3943223	0	FALSE	interacts with	PDGFRB (interacts with) THY1
638	0.071	0.056	0.696	0.65	0.128	0	0	interacts with	PLCG2 (interacts with) PIKFYVE	0	8932.XP_005504933.1	3946530	8932.XP_005504079.1	3945820	0	FALSE	interacts with	PLCG2 (interacts with) PIKFYVE
639	0.748	0.162	0.777	0	0.618	0	0.549	interacts with	PLCG2 (interacts with) SYK	0	8932.XP_005504933.1	3946530	8932.XP_005502852.1	3944842	0	FALSE	interacts with	PLCG2 (interacts with) SYK
640	0.166	0.055	0.874	0.6	0.649	0	0	interacts with	PLCG2 (interacts with) PDGFRB	0	8932.XP_005504933.1	3946530	8932.XP_005503457.1	3945344	0	FALSE	interacts with	PLCG2 (interacts with) PDGFRB
641	0.396	0.091	0.427	0	0	0	0	interacts with	VANGL2 (interacts with) GPC6	0	8932.XP_005515151.1	3954830	8932.XP_005505925.1	3947341	0	FALSE	interacts with	VANGL2 (interacts with) GPC6
642	0.344	0.083	0.45	0	0.16	0	0	interacts with	VANGL2 (interacts with) FZD4	0	8932.XP_005515151.1	3954830	8932.XP_005510789.1	3951265	0	FALSE	interacts with	VANGL2 (interacts with) FZD4
643	0.6	0.057	0.655	0	0.159	0	0	interacts with	VANGL2 (interacts with) CELSR2	0	8932.XP_005515151.1	3954830	8932.XP_005510495.1	3951021	0	FALSE	interacts with	VANGL2 (interacts with) CELSR2
644	0.73	0	0.757	0	0.139	0	0	interacts with	VANGL2 (interacts with) FAT4	0	8932.XP_005515151.1	3954830	8932.XP_005506097.1	3947479	0	FALSE	interacts with	VANGL2 (interacts with) FAT4
645	0.835	0.056	0.886	0	0.33	0	0	interacts with	VANGL2 (interacts with) DACT1	0	8932.XP_005515151.1	3954830	8932.XP_005506448.1	3947764	0	FALSE	interacts with	VANGL2 (interacts with) DACT1
646	0.386	0.056	0.893	0.8	0	0	0	interacts with	MUT (interacts with) CS	0.187	8932.XP_005507460.1	3948582	8932.XP_005504324.1	3945999	0	FALSE	interacts with	MUT (interacts with) CS
647	0.567	0	0.569	0	0.047	0	0	interacts with	A306_00869 (interacts with) PLAU	0	8932.XP_005514858.1	3954569	8932.XP_005500129.1	3942732	0	FALSE	interacts with	A306_00869 (interacts with) PLAU
648	0.094	0.056	0.814	0.8	0	0	0	interacts with	A306_00869 (interacts with) CS	0	8932.XP_005514858.1	3954569	8932.XP_005504324.1	3945999	0	FALSE	interacts with	A306_00869 (interacts with) CS
649	0.069	0	0.902	0.9	0	0	0	interacts with	A306_00869 (interacts with) ADSSL1	0	8932.XP_005514858.1	3954569	8932.XP_005506219.1	3947563	0	FALSE	interacts with	A306_00869 (interacts with) ADSSL1
650	0.587	0.666	0.856	0	0	0	0	interacts with	DHCR7 (interacts with) LSS	0	8932.XP_005511116.1	3951526	8932.XP_005504097.1	3945835	0	FALSE	interacts with	DHCR7 (interacts with) LSS
651	0.115	0.057	0.909	0.9	0.046	0	0	interacts with	DHCR7 (interacts with) XP_005503069.1	0	8932.XP_005511116.1	3951526	8932.XP_005503069.1	3945033	0	FALSE	interacts with	DHCR7 (interacts with) XP_005503069.1
652	0.396	0.048	0.4	0	0	0	0	interacts with	INPP5D (interacts with) RASGRP1	0	8932.XP_005512765.1	3952862	8932.XP_005502508.1	3944554	0	FALSE	interacts with	INPP5D (interacts with) RASGRP1
653	0.138	0.059	0.41	0	0.332	0	0	interacts with	INPP5D (interacts with) ITSN1	0	8932.XP_005512765.1	3952862	8932.XP_005511433.1	3951771	0	FALSE	interacts with	INPP5D (interacts with) ITSN1
654	0.276	0.092	0.505	0	0.308	0	0	interacts with	INPP5D (interacts with) LYN	0	8932.XP_005512765.1	3952862	8932.XP_005506556.1	3947851	0	FALSE	interacts with	INPP5D (interacts with) LYN
655	0.104	0	0.674	0.6	0.165	0	0	interacts with	PIK3CD (interacts with) PDGFRB	0	8932.XP_005514332.1	3954128	8932.XP_005503457.1	3945344	0	FALSE	interacts with	PIK3CD (interacts with) PDGFRB
656	0.045	0.057	0.692	0.65	0.139	0	0	interacts with	PIK3CD (interacts with) PLCH1	0	8932.XP_005514332.1	3954128	8932.XP_005507257.1	3948406	0	FALSE	interacts with	PIK3CD (interacts with) PLCH1
657	0.125	0.058	0.724	0.65	0.157	0	0	interacts with	PIK3CD (interacts with) PLCG2	0	8932.XP_005514332.1	3954128	8932.XP_005504933.1	3946530	0	FALSE	interacts with	PIK3CD (interacts with) PLCG2
658	0.064	0.091	0.911	0.9	0.08	0	0	interacts with	PIK3CD (interacts with) INPP5D	0	8932.XP_005514332.1	3954128	8932.XP_005512765.1	3952862	0	FALSE	interacts with	PIK3CD (interacts with) INPP5D
659	0.337	0.059	0.502	0	0	0	0	interacts with	DICER1 (interacts with) EPRS	0.266	8932.XP_005506174.1	3947528	8932.XP_005500040.1	3942672	0	FALSE	interacts with	DICER1 (interacts with) EPRS
660	0.862	0.059	0.914	0	0.398	0	0	interacts with	DICER1 (interacts with) DGCR8	0	8932.XP_005506174.1	3947528	8932.XP_005498234.1	3941233	0	FALSE	interacts with	DICER1 (interacts with) DGCR8
661	0.109	0.058	0.401	0	0.344	0	0	interacts with	XP_005506978.1 (interacts with) RB1	0	8932.XP_005506978.1	3948182	8932.XP_005501952.1	3944123	0	FALSE	interacts with	XP_005506978.1 (interacts with) RB1
662	0.752	0.121	0.918	0	0.655	0	0	interacts with	XP_005506978.1 (interacts with) ARID1A	0	8932.XP_005506978.1	3948182	8932.XP_005500720.1	3943167	0	FALSE	interacts with	XP_005506978.1 (interacts with) ARID1A
663	0	0.638	0.662	0	0.107	0	0	interacts with	RBM28 (interacts with) NOLC1	0	8932.XP_005504421.1	3946088	8932.XP_005500180.1	3942760	0	FALSE	interacts with	RBM28 (interacts with) NOLC1
664	0	0.059	0.665	0	0.659	0	0	interacts with	RBM28 (interacts with) TOP1	0	8932.XP_005504421.1	3946088	8932.XP_005502757.1	3944762	0	FALSE	interacts with	RBM28 (interacts with) TOP1
665	0.561	0.654	0.843	0	0.052	0	0	interacts with	RBM28 (interacts with) PA2G4	0	8932.XP_005504421.1	3946088	8932.XP_005499208.1	3941993	0	FALSE	interacts with	RBM28 (interacts with) PA2G4
666	0.681	0.072	0.954	0	0.858	0	0	interacts with	CNOT1 (interacts with) CNOT11	0	8932.XP_005504847.1	3946444	8932.XP_005504724.1	3946344	0	FALSE	interacts with	CNOT1 (interacts with) CNOT11
667	0.29	0.197	0.546	0	0	0	0	interacts with	ADSSL1 (interacts with) EPRS	0.268	8932.XP_005506219.1	3947563	8932.XP_005500040.1	3942672	0	FALSE	interacts with	ADSSL1 (interacts with) EPRS
668	0.183	0	0.914	0.9	0	0	0	interacts with	AMPD2 (interacts with) XP_005503697.1	0	8932.XP_005510500.1	3951026	8932.XP_005503697.1	3945508	0	FALSE	interacts with	AMPD2 (interacts with) XP_005503697.1
669	0.616	0.059	0.962	0.9	0	0	0	interacts with	AMPD2 (interacts with) ADSSL1	0.074	8932.XP_005510500.1	3951026	8932.XP_005506219.1	3947563	0	FALSE	interacts with	AMPD2 (interacts with) ADSSL1
670	0.386	0.047	0.464	0	0.159	0	0	interacts with	RB1 (interacts with) PA2G4	0	8932.XP_005501952.1	3944123	8932.XP_005499208.1	3941993	0	FALSE	interacts with	RB1 (interacts with) PA2G4
671	0.138	0.057	0.499	0	0.434	0	0	interacts with	PPP1CA (interacts with) ACTA1	0	8932.XP_005511082.1	3951502	8932.XP_005508754.1	3949622	0	FALSE	interacts with	PPP1CA (interacts with) ACTA1
672	0.292	0.059	0.544	0	0.371	0	0	interacts with	PPP1CA (interacts with) XP_005509099.1	0	8932.XP_005511082.1	3951502	8932.XP_005509099.1	3949908	0	FALSE	interacts with	PPP1CA (interacts with) XP_005509099.1
673	0.055	0.059	0.664	0.6	0.169	0	0	interacts with	PPP1CA (interacts with) MYL6	0	8932.XP_005511082.1	3951502	8932.XP_005499217.1	3942002	0	FALSE	interacts with	PPP1CA (interacts with) MYL6
674	0	0	0.8	0.8	0	0	0	interacts with	PPP1CA (interacts with) PLN	0	8932.XP_005511082.1	3951502	8932.XP_005507502.1	3948616	0	FALSE	interacts with	PPP1CA (interacts with) PLN
675	0.087	0.058	0.975	0.8	0.872	0	0	interacts with	PPP1CA (interacts with) RB1	0	8932.XP_005511082.1	3951502	8932.XP_005501952.1	3944123	0	FALSE	interacts with	PPP1CA (interacts with) RB1
676	0.737	0.058	0.978	0.8	0.624	0	0	interacts with	GUCA1A (interacts with) GUCY2F	0	8932.XP_005510472.1	3950998	8932.XP_005500653.1	3943117	0	FALSE	interacts with	GUCA1A (interacts with) GUCY2F
677	0	0.685	0.685	0	0	0	0	interacts with	CIRH1A (interacts with) NOLC1	0	8932.XP_005504887.1	3946484	8932.XP_005500180.1	3942760	0	FALSE	interacts with	CIRH1A (interacts with) NOLC1
678	0	0.755	0.755	0	0	0	0	interacts with	CIRH1A (interacts with) PA2G4	0	8932.XP_005504887.1	3946484	8932.XP_005499208.1	3941993	0	FALSE	interacts with	CIRH1A (interacts with) PA2G4
679	0.536	0.843	0.924	0	0	0	0	interacts with	CIRH1A (interacts with) RBM28	0	8932.XP_005504887.1	3946484	8932.XP_005504421.1	3946088	0	FALSE	interacts with	CIRH1A (interacts with) RBM28
680	0.446	0.059	0.456	0	0	0	0	interacts with	HEATR1 (interacts with) ARID1A	0	8932.XP_005508772.1	3949640	8932.XP_005500720.1	3943167	0	FALSE	interacts with	HEATR1 (interacts with) ARID1A
681	0	0.615	0.615	0	0	0	0	interacts with	HEATR1 (interacts with) EPRS	0	8932.XP_005508772.1	3949640	8932.XP_005500040.1	3942672	0	FALSE	interacts with	HEATR1 (interacts with) EPRS
682	0	0.664	0.664	0	0	0	0	interacts with	HEATR1 (interacts with) PA2G4	0	8932.XP_005508772.1	3949640	8932.XP_005499208.1	3941993	0	FALSE	interacts with	HEATR1 (interacts with) PA2G4
683	0.256	0.651	0.729	0	0	0	0	interacts with	HEATR1 (interacts with) NOLC1	0	8932.XP_005508772.1	3949640	8932.XP_005500180.1	3942760	0	FALSE	interacts with	HEATR1 (interacts with) NOLC1
684	0.078	0.774	0.837	0	0.282	0	0	interacts with	HEATR1 (interacts with) RBM28	0	8932.XP_005508772.1	3949640	8932.XP_005504421.1	3946088	0	FALSE	interacts with	HEATR1 (interacts with) RBM28
685	0.741	0.841	0.99	0	0.783	0	0	interacts with	HEATR1 (interacts with) CIRH1A	0	8932.XP_005508772.1	3949640	8932.XP_005504887.1	3946484	0	FALSE	interacts with	HEATR1 (interacts with) CIRH1A
686	0.446	0.092	0.475	0	0	0	0	interacts with	CS (interacts with) UGP2	0	8932.XP_005504324.1	3945999	8932.XP_005503805.1	3945599	0	FALSE	interacts with	CS (interacts with) UGP2
687	0.183	0.084	0.851	0.8	0.044	0	0	interacts with	CS (interacts with) ACACA	0.124	8932.XP_005504324.1	3945999	8932.XP_005503335.1	3945254	0	FALSE	interacts with	CS (interacts with) ACACA
688	0.611	0	0.611	0	0	0	0	interacts with	ACO2 (interacts with) UGP2	0	8932.XP_005515014.1	3954708	8932.XP_005503805.1	3945599	0	FALSE	interacts with	ACO2 (interacts with) UGP2
689	0.735	0.467	0.99	0.9	0.33	0	0	interacts with	ACO2 (interacts with) CS	0.174	8932.XP_005515014.1	3954708	8932.XP_005504324.1	3945999	0	FALSE	interacts with	ACO2 (interacts with) CS

## Sheet: detail
type	describe
Cooccurrence	Gene families whose occurrence patterns across genomes show similarities.
Experiments	Co-purification, co-crystallization, Yeast2Hybrid, Genetic Interactions, etc ... as imported from primary sources.
Coexpression	Proteins whose genes are observed to be correlated in expression, across a large number of experiments.
Databases	Known metabolic pathways, protein complexes, signal transduction pathways, etc ... from curated databases.
Neighborhood	Groups of genes that are frequently observed in each other's genomic neighborhood.
Fusion	Genes that are sometimes fused into single open reading frames.
Textmining	Automated, unsupervised textmining - searching for proteins that are frequently mentioned together.
