# Supplementary material for: Identification of microRNA-Associated-ceRNA Networks Regulating Crop Milk Production in Pigeon (Columba livia)
Source: Genes (Basel). 2020 Dec 30;12(1):39. doi: 10.3390/genes12010039 (PMC7824448; doi:10.3390/genes12010039)
Supplement: Supplementary file 1 [file genes-12-00039-s001.zip › Table S1.xlsx]

## Sheet: Sheet1
miRNA/gene name	primer	primer sequence
mir-10a-5p	forward primer	CGCGTACCCTGTAGATCCGAA
mir-125-5p	forward primer	CGCGTCCCTGAGACCCTAAC
mir-200a-5p	forward primer	CGCGCGCATCTTACTAGACAGT
mir-26-5p	forward primer	CGCGTTCAAGTAATCCAGGA
mir-7a-5p	forward primer	CGCGTGGAAGACTAGTGATTTT
mir-7c-5p	forward primer	GCGTGTAAACATCCCCGAC
mir-99-5p	forward primer	GCGAACCCGTAGATCCGAT
ACACA	forward primer	CTGTCTGCTCCGACTCCCT
ACACA	reverse primer	GAAGCCACCGTGAAATCCC
CDH1	forward primer	CCTATCAACTGCCCTGAGAATG
CDH1	reverse primer	TTGTCACCTCCAGCCACCC
DOT1L	forward primer	CAGCATAACGGAAAGGTCG
DOT1L	reverse primer	CTGGCATGGAATTAAATAAGG
ELOVL6	forward primer	TACTGACCAGCTCCACTCT
ELOVL6	reverse primer	TTGCTCGTTTGTTCATTAGG
ESRP2	forward primer	AGTGGACAGTGAGACGGTAA
ESRP2	reverse primer	AGCGTTCAGACAAAGAGCC
HPRT1	forward primer	CCTCGGAGATGAAGATCGGC
HPRT1	reverse primer	GTCCTGTCCATGATGAGCCC
PIK3CD	forward primer	GTGAATGGGAAATGCGAGTA
PIK3CD	reverse primer	AATGATGGTGGAGGAGTGAA
TTC28	forward primer	GGCAGGCTTCATGCTTATT
TTC28	reverse primer	CGCTCTGTTGGGAGGTGTA
U6	forward primer	GTGACCCACGATGTTGCCCCTTCT
